# Supplementary material for: Transcriptome and phytohormone analysis reveals a comprehensive phytohormone and pathogen defence response in pear self-/cross-pollination
Source: Plant Cell Rep. 2017 Sep 8;36(11):1785–99. doi: 10.1007/s00299-017-2194-0 (PMC5658469; doi:10.1007/s00299-017-2194-0)
Supplement: Supplementary file 1 — Supplementary material 1 (XLS 527 kb) Additional file 1. RNA-seq data of all counts for DSI (UP vs. SP) [file 299_2017_2194_MOESM1_ESM.xls]

geneID	geneLength	UP-Expression	SP-Expression	UP-FPKM	SP-FPKM	log2 Ratio(SP/UP)	Up-Down-Regulation(DD/DU)	P-value	FDR	Symbol	Description	KEGG Orthology	GO Component	GO Function	GO Process	Blast nr
Pbr026340.1	1638	0	1183.84	0.001	270.38	18.04462891	Up	0	0	-	Pbr026340.1	K01213|1|2e-82|305|pop:POPTR_552472|galacturan 1,4-alpha-galacturonidase [EC:3.2.1.67]	-	-	-	gi|694408071|ref|XP_009378748.1|/0/PREDICTED: exopolygalacturonase-like [Pyrus x bretschneideri]
Pbr022713.1	1638	0	1183.84	0.001	270.38	18.04462891	Up	0	0	-	Pbr022713.1	K01213|1|2e-82|305|pop:POPTR_552472|galacturan 1,4-alpha-galacturonidase [EC:3.2.1.67]	-	-	-	gi|694408071|ref|XP_009378748.1|/0/PREDICTED: exopolygalacturonase-like [Pyrus x bretschneideri]
Pbr042766.1	264	0	140.67	0.001	264.4	18.01236265	Up	1.97E-43	1.42E-41	-	Pbr042766.1	-	-	-	-	gi|694437961|ref|XP_009345976.1|/1.99483e-35/PREDICTED: defensin-like protein 2 [Pyrus x bretschneideri]
Pbr030277.1	249	0	125	0.001	255	17.96013772	Up	7.40E-39	4.95E-37	-	Pbr030277.1	-	-	-	-	-
Pbr004348.1	555	0	210	0.001	155.98	17.25100153	Up	8.78E-65	8.99E-63	-	Pbr004348.1	-	-	-	-	gi|657992840|ref|XP_008388682.1|/1.50223e-86/PREDICTED: uncharacterized protein LOC103451035 [Malus domestica]
Pbr030606.1	279	0	70	0.001	121.97	16.89616682	Up	4.42E-22	1.88E-20	-	Pbr030606.1	-	-	-	-	gi|694314214|ref|XP_009370221.1|/8.86407e-31/PREDICTED: defensin-like protein 2 [Pyrus x bretschneideri]
Pbr020781.1	882	0	199.74	0.001	88.31	16.43028919	Up	1.99E-61	1.92E-59	-	Pbr020781.1	K01674|1|2e-75|280|pop:POPTR_589499|carbonic anhydrase [EC:4.2.1.1]	-	-	-	gi|657983802|ref|XP_008383978.1|/2.9944e-131/PREDICTED: bifunctional monodehydroascorbate reductase and carbonic anhydrase nectarin-3-like [Malus domestica]
Pbr040132.1	252	0	42.33	0.001	84.91	16.37364685	Up	1.53E-13	4.25E-12	-	Pbr040132.1	-	-	-	-	gi|15617412|dbj|BAB64930.1|/2.2321e-34/defensin-like protein [Pyrus pyrifolia]
Pbr002116.1	948	0	186.7	0.001	76.31	16.21958451	Up	1.83E-57	1.66E-55	-	Pbr002116.1	-	-	-	-	gi|694443489|ref|XP_009348328.1|/3.36263e-131/PREDICTED: rhomboid-like protease 2 [Pyrus x bretschneideri]
Pbr032371.1	390	0	63	0.001	71.23	16.12019737	Up	6.03E-20	2.37E-18	-	Pbr032371.1	-	-	-	-	gi|694352043|ref|XP_009357725.1|/8.69991e-47/PREDICTED: glucan endo-1,3-beta-glucosidase-like [Pyrus x bretschneideri]
Pbr042467.1	363	0	51.23	0.001	63.33	15.95060146	Up	2.76E-16	9.11E-15	-	Pbr042467.1	-	-	-	-	gi|694441253|ref|XP_009347392.1|/3.16737e-65/PREDICTED: uncharacterized protein LOC103939062 [Pyrus x bretschneideri]
Pbr013556.1	1095	0	171	0.001	59.83	15.86858144	Up	6.90E-53	5.83E-51	-	Pbr013556.1	-	-	-	-	gi|694321636|ref|XP_009351974.1|/0/PREDICTED: calumenin [Pyrus x bretschneideri]
Pbr025452.1	759	0	108	0.001	56.32	15.78135971	Up	1.13E-33	6.80E-32	-	Pbr025452.1	-	-	-	-	gi|694413229|ref|XP_009334887.1|/1.07526e-112/PREDICTED: protein MIZU-KUSSEI 1 [Pyrus x bretschneideri]
Pbr001260.1	840	0	116.8	0.001	54.47	15.73317425	Up	4.12E-36	2.61E-34	-	Pbr001260.1	-	-	-	-	gi|694429377|ref|XP_009342216.1|/4.43104e-121/PREDICTED: uncharacterized protein LOC103934208 [Pyrus x bretschneideri]
Pbr026679.1	768	0	99	0.001	50.96	15.63707766	Up	6.31E-31	3.52E-29	-	Pbr026679.1	-	-	-	-	gi|694416035|ref|XP_009336157.1|/2.53202e-117/PREDICTED: CRIB domain-containing protein RIC6-like [Pyrus x bretschneideri]
Pbr004543.1	2058	0	271	0.001	48.79	15.57429786	Up	2.18E-83	2.94E-81	-	Pbr004543.1	K01188|1|2e-154|544|sbi:SORBI_06g019840|beta-glucosidase [EC:3.2.1.21]	-	-	-	gi|694376799|ref|XP_009364764.1|/0/PREDICTED: beta-glucosidase 12-like [Pyrus x bretschneideri]
Pbr023217.1	180	0	14	0.001	46.75	15.51267874	Up	5.32E-05	0.000577327	-	Pbr023217.1	-	-	-	-	gi|694402322|ref|XP_009376162.1|/2.72552e-08/PREDICTED: uncharacterized protein LOC103964891 [Pyrus x bretschneideri]
Pbr026346.1	594	0	67.42	0.001	46.32	15.49934763	Up	3.63E-21	1.50E-19	-	Pbr026346.1	-	-	-	-	gi|694415140|ref|XP_009335756.1|/3.83565e-89/PREDICTED: putative invertase inhibitor [Pyrus x bretschneideri]
Pbr028932.1	387	0	37	0.001	42.23	15.36598063	Up	5.13E-12	1.27E-10	-	Pbr028932.1	-	-	-	-	gi|595833761|ref|XP_007206730.1|/3.1048e-44/hypothetical protein PRUPE_ppa024789mg [Prunus persica]
Pbr039425.1	2811	0	314.11	0.001	40.99	15.32298437	Up	1.67E-96	2.69E-94	-	Pbr039425.1	K08286|1|7e-25|114|ath:AT4G28490|protein-serine/threonine kinase [EC:2.7.11.-]	-	-	-	gi|694450940|ref|XP_009350755.1|/0/PREDICTED: pollen-specific leucine-rich repeat extensin-like protein 3 [Pyrus x bretschneideri]
Pbr025195.1	246	0	19	0.001	39.43	15.26700609	Up	1.59E-06	2.24E-05	-	Pbr025195.1	-	-	-	-	gi|645220125|ref|XP_008238816.1|/5.02544e-18/PREDICTED: uncharacterized protein LOC103337434 [Prunus mume]
Pbr041373.1	594	0	57.3	0.001	39.37	15.26480909	Up	4.08E-18	1.47E-16	-	Pbr041373.1	-	-	-	-	gi|694440128|ref|XP_009346901.1|/1.40196e-107/PREDICTED: uncharacterized protein LOC103938602 [Pyrus x bretschneideri]
Pbr007539.2	687	0	67.31	0.001	39.23	15.25966971	Up	3.63E-21	1.49E-19	-	Pbr007539.2	K09377|1|4e-75|278|vvi:100263273|cysteine and glycine-rich protein	-	GO:0046914//transition metal ion binding	-	gi|694386529|ref|XP_009369042.1|/1.66783e-103/PREDICTED: pollen-specific protein SF3-like [Pyrus x bretschneideri]
Pbr026900.1	504	0	47	0.001	39.05	15.25303493	Up	4.58E-15	1.41E-13	-	Pbr026900.1	-	-	-	-	gi|694416476|ref|XP_009336363.1|/1.60896e-88/PREDICTED: uncharacterized protein LOC103928957 [Pyrus x bretschneideri]
Pbr024961.1	960	0	92	0.001	37.09	15.17874265	Up	8.61E-29	4.51E-27	-	Pbr024961.1	-	-	-	-	gi|694412665|ref|XP_009334640.1|/6.04921e-136/PREDICTED: rhomboid-like protease 2 [Pyrus x bretschneideri]
Pbr027252.1	1638	0	151.2	0.001	34.53	15.07556271	Up	8.69E-47	6.81E-45	-	Pbr027252.1	-	-	-	-	gi|694416962|ref|XP_009336579.1|/0/PREDICTED: phosphatidylinositol 4-kinase gamma 8-like [Pyrus x bretschneideri]
Pbr041636.1	399	0	31	0.001	34.08	15.05663772	Up	3.47E-10	7.43E-09	-	Pbr041636.1	K05765|1|5e-65|243|vvi:100258572|cofilin	GO:0044464//cell part	GO:0008092//cytoskeletal protein binding	-	gi|694440262|ref|XP_009346958.1|/1.90507e-70/PREDICTED: actin-depolymerizing factor 1 isoform X2 [Pyrus x bretschneideri]
Pbr023719.1	363	0	27	0.001	33.38	15.02669633	Up	5.76E-09	1.10E-07	-	Pbr023719.1	-	-	-	-	gi|694410485|ref|XP_009333653.1|/1.69907e-26/PREDICTED: late embryogenesis abundant protein 1-like [Pyrus x bretschneideri]
Pbr018281.1	438	0	34	0.001	33.37	15.02626407	Up	4.22E-11	9.70E-10	-	Pbr018281.1	-	-	-	-	gi|694401501|ref|XP_009375798.1|/1.22343e-56/PREDICTED: remorin-like [Pyrus x bretschneideri]
Pbr021033.1	837	0	69	0.001	32.31	14.97969313	Up	8.91E-22	3.76E-20	-	Pbr021033.1	-	-	-	-	gi|657953468|ref|XP_008362824.1|/1.19484e-113/PREDICTED: uncharacterized protein LOC103426513 [Malus domestica]
Pbr030479.1	1218	0	102.05	0.001	31.87	14.9599114	Up	7.67E-32	4.39E-30	-	Pbr030479.1	-	-	-	-	gi|694423370|ref|XP_009339490.1|/0/PREDICTED: UPF0496 protein 4-like [Pyrus x bretschneideri]
Pbr036152.1	1023	0	76	0.001	28.61	14.80423188	Up	6.53E-24	2.96E-22	-	Pbr036152.1	K00430|1|7e-71|265|aly:ARALYDRAFT_488648|peroxidase [EC:1.11.1.7]	-	-	-	gi|694357645|ref|XP_009359339.1|/0/PREDICTED: peroxidase 57-like [Pyrus x bretschneideri]
Pbr020131.2	261	0	14.8	0.001	28.26	14.78647385	Up	5.32E-05	0.000575167	-	Pbr020131.2	-	-	-	-	gi|694378642|ref|XP_009365548.1|/1.18119e-11/PREDICTED: uncharacterized protein LOC103955395 [Pyrus x bretschneideri]
Pbr017777.1	702	0	47	0.001	26.74	14.70671184	Up	4.58E-15	1.41E-13	-	Pbr017777.1	K08488|1|4e-09|59.7|ath:AT1G32270|syntaxin 7	-	-	-	gi|694399272|ref|XP_009374769.1|/2.52525e-102/PREDICTED: protein YLS9-like [Pyrus x bretschneideri]
Pbr021526.1	324	0	18.25	0.001	26.08	14.67065625	Up	3.20E-06	4.32E-05	-	Pbr021526.1	-	-	-	-	gi|694405421|ref|XP_009377561.1|/3.55185e-40/PREDICTED: FK506-binding protein 4-like [Pyrus x bretschneideri]
Pbr009956.1	657	0	42	0.001	25.74	14.65172443	Up	1.53E-13	4.24E-12	-	Pbr009956.1	-	GO:0031224//intrinsic to membrane;GO:0043231//intracellular membrane-bounded organelle	-	GO:0051234//establishment of localization	gi|694449413|ref|XP_009350369.1|/4.72744e-121/PREDICTED: transmembrane emp24 domain-containing protein p24beta3-like [Pyrus x bretschneideri]
Pbr005877.2	3447	0	237.72	0.001	25.17	14.6194176	Up	5.10E-73	6.12E-71	-	Pbr005877.2	K11498|1|9e-80|297|ath:AT3G10180|centromeric protein E	-	-	-	gi|694317107|ref|XP_009336747.1|/0/PREDICTED: kinesin-like protein NACK1 [Pyrus x bretschneideri]
Pbr035805.1	1101	0	69	0.001	24	14.55074679	Up	8.91E-22	3.76E-20	-	Pbr035805.1	K04733|1|2e-64|244|smo:SELMODRAFT_33807|interleukin-1 receptor-associated kinase 4 [EC:2.7.11.1];K13430|2|4e-64|243|rcu:RCOM_1078760|serine/threonine-protein kinase PBS1 [EC:2.7.11.1]	-	GO:0004672//protein kinase activity;GO:0032559	GO:0006464//cellular protein modification process	gi|694314016|ref|XP_009369324.1|/0/PREDICTED: probable protein kinase At2g41970 [Pyrus x bretschneideri]
Pbr021195.1	1320	0	83	0.001	23.79	14.53806765	Up	4.79E-26	2.33E-24	-	Pbr021195.1	-	-	-	-	gi|657987832|ref|XP_008386082.1|/6.72225e-121/PREDICTED: suppressor protein SRP40-like isoform X1 [Malus domestica]
Pbr021176.1	1320	0	83	0.001	23.79	14.53806765	Up	4.79E-26	2.33E-24	-	Pbr021176.1	-	-	-	-	gi|657987832|ref|XP_008386082.1|/6.72225e-121/PREDICTED: suppressor protein SRP40-like isoform X1 [Malus domestica]
Pbr010958.1	636	0	36	0.001	22.88	14.48179943	Up	1.04E-11	2.51E-10	-	Pbr010958.1	-	-	-	-	gi|694386917|ref|XP_009369228.1|/3.16484e-87/PREDICTED: PRA1 family protein B1-like [Pyrus x bretschneideri]
Pbr028500.1	906	0	47	0.001	20.18	14.30063855	Up	4.58E-15	1.41E-13	-	Pbr028500.1	K06269|1|8e-145|511|osa:4332369|protein phosphatase 1, catalytic subunit [EC:3.1.3.16]	-	GO:0016791//phosphatase activity	-	gi|694419799|ref|XP_009337837.1|/2.62109e-178/PREDICTED: serine/threonine-protein phosphatase PP1-like [Pyrus x bretschneideri]
Pbr023165.1	447	0	21	0.001	20.11	14.29562546	Up	3.90E-07	6.03E-06	-	Pbr023165.1	K14488|1|9e-27|117|vvi:100247885|SAUR family protein	-	-	-	gi|694409231|ref|XP_009379257.1|/4.00122e-76/PREDICTED: uncharacterized protein LOC103967688 [Pyrus x bretschneideri]
Pbr040073.1	963	0	50	0.001	20.09	14.29418994	Up	5.56E-16	1.80E-14	-	Pbr040073.1	-	-	-	-	gi|694364635|ref|XP_009361349.1|/2.80517e-157/PREDICTED: uncharacterized protein LOC103951646 [Pyrus x bretschneideri]
Pbr025932.1	1404	0	74.46	0.001	20	14.28771238	Up	2.66E-23	1.18E-21	-	Pbr025932.1	K14423|1|2e-16|85.5|aly:ARALYDRAFT_329352|4,4-dimethyl-9beta,19-cyclopropylsterol-4alpha-methyl oxidase [EC:1.14.13.72];K06674|2|1e-10|66.2|vcn:VOLCADRAFT_106052|structural maintenance of chromosome 2	-	-	-	gi|694414094|ref|XP_009335282.1|/0/PREDICTED: probable protein S-acyltransferase 1 [Pyrus x bretschneideri]
Pbr005097.1	3462	0	188.95	0.001	19.92	14.28193003	Up	4.50E-58	4.11E-56	-	Pbr005097.1	K10406|1|1e-82|306|cme:CMT097C|kinesin family member C2/C3	-	-	-	gi|694377224|ref|XP_009364926.1|/0/PREDICTED: kinesin-4-like [Pyrus x bretschneideri]
Pbr036051.1	732	0	36	0.001	19.55	14.25488099	Up	1.04E-11	2.51E-10	-	Pbr036051.1	-	-	-	-	gi|595941225|ref|XP_007215860.1|/1.15303e-76/hypothetical protein PRUPE_ppa010455mg [Prunus persica]
Pbr042316.1	558	0	26	0.001	19.19	14.22806709	Up	1.16E-08	2.16E-07	-	Pbr042316.1	-	-	-	-	gi|694440128|ref|XP_009346901.1|/3.51003e-91/PREDICTED: uncharacterized protein LOC103938602 [Pyrus x bretschneideri]
Pbr027990.1	594	0	27.7	0.001	19.03	14.21598794	Up	5.76E-09	1.10E-07	-	Pbr027990.1	-	-	-	-	gi|694440128|ref|XP_009346901.1|/1.40196e-107/PREDICTED: uncharacterized protein LOC103938602 [Pyrus x bretschneideri]
Pbr035777.1	447	0	19.2	0.001	18.39	14.16663386	Up	1.59E-06	2.24E-05	-	Pbr035777.1	K12180|1|3e-50|195|vvi:100261627|COP9 signalosome complex subunit 7	-	-	-	gi|694313972|ref|XP_009369111.1|/8.61371e-79/PREDICTED: COP9 signalosome complex subunit 7-like isoform X1 [Pyrus x bretschneideri]
Pbr002415.1	879	0	41	0.001	18.19	14.15085792	Up	3.09E-13	8.40E-12	-	Pbr002415.1	K08235|1|1e-106|384|vvi:100252949|xyloglucan:xyloglucosyl transferase [EC:2.4.1.207];K14504|3|4e-105|379|vvi:100256520|xyloglucan:xyloglucosyl transferase TCH4 [EC:2.4.1.207]	GO:0005576//extracellular region;GO:0030312//external encapsulating structure	GO:0016798//hydrolase activity, acting on glycosyl bonds;GO:0016758//transferase activity, transferring hexosyl groups	GO:0044042//glucan metabolic process	gi|694316035|ref|XP_009378317.1|/3.84229e-171/PREDICTED: xyloglucan endotransglucosylase/hydrolase protein 22-like [Pyrus x bretschneideri]
Pbr041116.1	2175	0	107	0.001	18.19	14.15085792	Up	2.29E-33	1.35E-31	-	Pbr041116.1	-	-	-	-	gi|658057023|ref|XP_008364272.1|/0/PREDICTED: patellin-4-like [Malus domestica]
Pbr036781.1	708	0	31	0.001	17.47	14.09259199	Up	3.47E-10	7.42E-09	-	Pbr036781.1	K06890|1|3e-50|196|pop:POPTR_564874|	-	-	-	gi|694433287|ref|XP_009343941.1|/4.10628e-100/PREDICTED: BI1-like protein [Pyrus x bretschneideri]
Pbr026325.1	759	0	33	0.001	17.21	14.07095948	Up	8.52E-11	1.92E-09	-	Pbr026325.1	K11094|1|4e-55|212|aly:ARALYDRAFT_320780|U2 small nuclear ribonucleoprotein B''	-	-	-	gi|694415058|ref|XP_009335718.1|/6.33308e-97/PREDICTED: U1 small nuclear ribonucleoprotein A-like [Pyrus x bretschneideri]
Pbr023027.1	1077	0	48	0.001	17.1	14.0617087	Up	2.27E-15	7.11E-14	-	Pbr023027.1	K09510|1|7e-47|186|bdi:100832977|DnaJ homolog subfamily B member 4	-	GO:0005515//protein binding	GO:0044267//cellular protein metabolic process	gi|694408781|ref|XP_009379048.1|/0/PREDICTED: dnaJ homolog subfamily B member 13-like [Pyrus x bretschneideri]
Pbr016393.1	393	0	14	0.001	15.68	13.93663794	Up	5.32E-05	0.000576893	-	Pbr016393.1	-	-	GO:0005515//protein binding	GO:0044267//cellular protein metabolic process	gi|694396040|ref|XP_009373318.1|/1.47551e-54/PREDICTED: protein SSUH2 homolog [Pyrus x bretschneideri]
Pbr037098.1	1188	0	48.38	0.001	15.51	13.92091107	Up	2.27E-15	7.12E-14	-	Pbr037098.1	-	-	-	-	gi|694433703|ref|XP_009344125.1|/0/PREDICTED: F-box/kelch-repeat protein At3g06240-like [Pyrus x bretschneideri]
Pbr017504.1	432	0	15.29	0.001	15.25	13.89652162	Up	2.64E-05	0.000304798	-	Pbr017504.1	K13993|1|2e-07|52.8|vvi:100248906|HSP20 family protein	-	-	-	gi|694425806|ref|XP_009340609.1|/2.16861e-66/PREDICTED: heat shock 22 kDa protein, mitochondrial-like [Pyrus x bretschneideri]
Pbr015068.1	408	0	14	0.001	14.98	13.87075	Up	5.32E-05	0.00057711	-	Pbr015068.1	-	-	GO:0005488//binding	-	gi|694393474|ref|XP_009372174.1|/1.54454e-67/PREDICTED: uncharacterized protein At2g34160 [Pyrus x bretschneideri]
Pbr038925.1	720	0	27	0.001	14.93	13.86592655	Up	5.76E-09	1.10E-07	-	Pbr038925.1	-	-	-	-	gi|694360619|ref|XP_009360185.1|/9.2253e-79/PREDICTED: putative uncharacterized protein DDB_G0291608 [Pyrus x bretschneideri]
Pbr027733.1	1995	0	79	0.001	14.69	13.84254678	Up	7.94E-25	3.72E-23	-	Pbr027733.1	K13415|1|1e-36|152|vvi:100252647|protein brassinosteroid insensitive 1 [EC:2.7.10.1 2.7.11.1]	-	GO:0016772//transferase activity, transferring phosphorus-containing groups	GO:0009987//cellular process	gi|694418353|ref|XP_009337188.1|/0/PREDICTED: probable inactive leucine-rich repeat receptor-like protein kinase At5g20690 [Pyrus x bretschneideri]
Pbr025577.1	2028	0	79	0.001	14.44	13.81778312	Up	7.94E-25	3.71E-23	-	Pbr025577.1	K10576|1|1e-40|166|vvi:100250088|ubiquitin-conjugating enzyme E2 H [EC:6.3.2.19];K13415|3|8e-36|150|rcu:RCOM_0478150|protein brassinosteroid insensitive 1 [EC:2.7.10.1 2.7.11.1]	-	GO:0016772//transferase activity, transferring phosphorus-containing groups	GO:0009987//cellular process	gi|694413432|ref|XP_009334978.1|/0/PREDICTED: probably inactive leucine-rich repeat receptor-like protein kinase At1g50610 [Pyrus x bretschneideri]
Pbr029949.1	777	0	28	0.001	14.23	13.79664804	Up	2.86E-09	5.58E-08	-	Pbr029949.1	K08509|1|6e-85|311|ath:AT1G13890|synaptosomal-associated protein, 29kDa	-	-	GO:0006810//transport;GO:0016044//cellular membrane organization	gi|694331398|ref|XP_009356376.1|/1.45762e-144/PREDICTED: putative SNAP25 homologous protein SNAP30 [Pyrus x bretschneideri]
Pbr025026.1	780	0	28	0.001	14.17	13.79055214	Up	2.86E-09	5.59E-08	-	Pbr025026.1	-	-	-	-	gi|596258217|ref|XP_007224848.1|/4.19797e-51/hypothetical protein PRUPE_ppa023093mg, partial [Prunus persica]
Pbr006986.1	5862	0	229	0.001	14.13	13.78647385	Up	1.41E-70	1.61E-68	-	Pbr006986.1	-	-	-	-	gi|694450192|ref|XP_009350558.1|/0/PREDICTED: LOW QUALITY PROTEIN: uncharacterized protein LOC103942081 [Pyrus x bretschneideri]
Pbr039694.1	1248	0	46	0.001	14	13.77313921	Up	9.23E-15	2.79E-13	-	Pbr039694.1	-	-	GO:0005092//GDP-dissociation inhibitor activity	GO:0006810//transport;GO:0033124//regulation of GTP catabolic process	gi|694437356|ref|XP_009345712.1|/0/PREDICTED: LOW QUALITY PROTEIN: guanosine nucleotide diphosphate dissociation inhibitor At5g09550-like [Pyrus x bretschneideri]
Pbr029311.1	747	0	26.18	0.001	13.9	13.76279726	Up	1.16E-08	2.16E-07	-	Pbr029311.1	K14423|1|8e-25|112|aly:ARALYDRAFT_329352|4,4-dimethyl-9beta,19-cyclopropylsterol-4alpha-methyl oxidase [EC:1.14.13.72];K06674|2|1e-08|58.2|vcn:VOLCADRAFT_106052|structural maintenance of chromosome 2	-	GO:0016628//oxidoreductase activity, acting on the CH-CH group of donors, NAD or NADP as acceptor;GO:0046914//transition metal ion binding	GO:0008152//metabolic process	gi|694421488|ref|XP_009338593.1|/2.01312e-140/PREDICTED: probable protein S-acyltransferase 16 [Pyrus x bretschneideri]
Pbr038052.1	633	0	21.7	0.001	13.87	13.75968017	Up	3.90E-07	6.03E-06	-	Pbr038052.1	K05356|1|1e-23|107|sbi:SORBI_0011s005450|all-trans-nonaprenyl-diphosphate synthase [EC:2.5.1.84 2.5.1.85];K10760|2|2e-23|106|vvi:100247527|adenylate isopentenyltransferase (cytokinin synthase);K04728|3|1e-09|61.2|gmx:100788458|ataxia telangiectasia mutated family protein [EC:2.7.11.1]	-	-	-	gi|657948365|ref|XP_008337255.1|/5.52226e-84/PREDICTED: retrovirus-related Pol polyprotein from transposon TNT 1-94 [Malus domestica]
Pbr021766.1	456	0	14.43	0.001	13.5	13.72067179	Up	5.32E-05	0.000576029	-	Pbr021766.1	-	GO:0043231//intracellular membrane-bounded organelle	GO:0003677//DNA binding;GO:0001071//nucleic acid binding transcription factor activity	GO:0006351//transcription, DNA-dependent	gi|694406145|ref|XP_009377898.1|/1.23608e-61/PREDICTED: homeobox protein HD1-like [Pyrus x bretschneideri]
Pbr006943.1	1602	0	57	0.001	13.32	13.70130646	Up	4.08E-18	1.47E-16	-	Pbr006943.1	K13412|1|0.0|875|rcu:RCOM_1577820|calcium-dependent protein kinase [EC:2.7.11.1]	-	GO:0046872//metal ion binding;GO:0004674//protein serine/threonine kinase activity;GO:0032559	GO:0006464//cellular protein modification process	gi|694379869|ref|XP_009366097.1|/0/PREDICTED: calcium-dependent protein kinase 8-like [Pyrus x bretschneideri]
Pbr021305.1	1404	0	48.54	0.001	13.04	13.67065625	Up	2.27E-15	7.13E-14	-	Pbr021305.1	K14423|1|2e-16|85.5|aly:ARALYDRAFT_329352|4,4-dimethyl-9beta,19-cyclopropylsterol-4alpha-methyl oxidase [EC:1.14.13.72];K06674|2|1e-10|66.2|vcn:VOLCADRAFT_106052|structural maintenance of chromosome 2	-	-	-	gi|694405597|ref|XP_009377643.1|/0/PREDICTED: probable protein S-acyltransferase 1 [Pyrus x bretschneideri]
Pbr030293.2	516	0	14.82	0.001	11.98	13.54834029	Up	5.32E-05	0.000577761	-	Pbr030293.2	K01047|1|7e-41|164|vvi:100243777|phospholipase A2 [EC:3.1.1.4]	-	GO:0046872//metal ion binding;GO:0004091//carboxylesterase activity	GO:0019637//organophosphate metabolic process;GO:0006629//lipid metabolic process	gi|645234435|ref|XP_008223809.1|/1.35897e-61/PREDICTED: phospholipase A2-alpha [Prunus mume]
Pbr011004.1	960	0	29.28	0.001	11.81	13.52772134	Up	1.41E-09	2.84E-08	-	Pbr011004.1	-	-	GO:0004620//phospholipase activity;GO:0042578//phosphoric ester hydrolase activity	GO:0044238//primary metabolic process;GO:0007165//signal transduction	gi|694386475|ref|XP_009369017.1|/6.82554e-180/PREDICTED: PI-PLC X-box domain-containing protein DDB_G0293730-like [Pyrus x bretschneideri]
Pbr038249.1	1056	0	32	0.001	11.64	13.50680344	Up	1.72E-10	3.76E-09	-	Pbr038249.1	-	-	-	-	gi|694317915|ref|XP_009340434.1|/2.57982e-130/PREDICTED: transcription factor VIP1-like [Pyrus x bretschneideri]
Pbr023205.1	1587	0	49	0.001	11.57	13.49810124	Up	1.12E-15	3.57E-14	-	Pbr023205.1	-	-	-	-	gi|694315627|ref|XP_009376465.1|/0/PREDICTED: uncharacterized protein LOC103965173 [Pyrus x bretschneideri]
Pbr038920.1	852	0	24.57	0.001	11.28	13.46147945	Up	4.74E-08	8.16E-07	-	Pbr038920.1	-	-	-	-	gi|694360485|ref|XP_009360143.1|/3.00535e-133/PREDICTED: uncharacterized protein LOC103950639 [Pyrus x bretschneideri]
Pbr002637.1	1185	0	34.54	0.001	11.1	13.43827206	Up	4.22E-11	9.69E-10	-	Pbr002637.1	-	-	-	-	gi|694444145|ref|XP_009348611.1|/0/PREDICTED: F-box/kelch-repeat protein At3g06240-like [Pyrus x bretschneideri]
Pbr038855.1	936	0	26	0.001	10.77	13.39473063	Up	1.16E-08	2.16E-07	-	Pbr038855.1	K07375|1|4e-115|412|vvi:100265052|tubulin beta	GO:0032991//macromolecular complex;GO:0015630//microtubule cytoskeleton	GO:0017111//nucleoside-triphosphatase activity;GO:0032561//guanyl ribonucleotide binding	GO:0043623//cellular protein complex assembly;GO:0009207;GO:0007017//microtubule-based process	gi|675351847|gb|KFM24287.1|/4.30727e-123/Tubulin beta-1 chain [Auxenochlorella protothecoides]
Pbr017583.1	1800	0	51	0.001	10.55	13.36495538	Up	2.76E-16	9.13E-15	-	Pbr017583.1	-	-	-	-	gi|694399431|ref|XP_009374844.1|/0/PREDICTED: WEB family protein At1g12150-like [Pyrus x bretschneideri]
Pbr042055.1	1380	0	38	0.001	10.39	13.34290803	Up	2.54E-12	6.44E-11	-	Pbr042055.1	-	-	GO:0016491//oxidoreductase activity	-	gi|694367949|ref|XP_009362291.1|/0/PREDICTED: reticuline oxidase-like protein [Pyrus x bretschneideri]
Pbr009943.1	885	0	22.63	0.001	9.97	13.28337779	Up	1.93E-07	3.11E-06	-	Pbr009943.1	K09510|1|3e-92|330|vvi:100268033|DnaJ homolog subfamily B member 4	-	GO:0005515//protein binding	-	gi|694452599|ref|XP_009351210.1|/1.65172e-122/PREDICTED: dnaJ homolog subfamily B member 4-like [Pyrus x bretschneideri]
Pbr027420.1	753	0	18.94	0.001	9.96	13.28193003	Up	3.20E-06	4.33E-05	-	Pbr027420.1	-	-	-	-	gi|694400652|ref|XP_009375412.1|/8.93739e-120/PREDICTED: uncharacterized protein At4g00950 [Pyrus x bretschneideri]
Pbr029713.2	1119	0	29	0.001	9.91	13.27466934	Up	1.41E-09	2.85E-08	-	Pbr029713.2	-	-	-	-	gi|694332142|ref|XP_009356718.1|/0/PREDICTED: uncharacterized protein LOC103947534 [Pyrus x bretschneideri]
Pbr037096.1	1206	0	31.1	0.001	9.81	13.26003742	Up	3.47E-10	7.42E-09	-	Pbr037096.1	-	-	-	-	gi|694433701|ref|XP_009344124.1|/0/PREDICTED: F-box/kelch-repeat protein At3g23880-like [Pyrus x bretschneideri]
Pbr014290.1	1113	0	27	0.001	9.28	13.17990909	Up	5.76E-09	1.10E-07	-	Pbr014290.1	-	-	-	-	gi|658005936|ref|XP_008338122.1|/0/PREDICTED: uncharacterized protein LOC103401178 [Malus domestica]
Pbr010741.1	1278	0	31.12	0.001	9.23	13.17211493	Up	3.47E-10	7.41E-09	-	Pbr010741.1	-	-	GO:0003824//catalytic activity	-	gi|694386351|ref|XP_009368962.1|/0/PREDICTED: probable inactive purple acid phosphatase 29 [Pyrus x bretschneideri]
Pbr017213.1	1602	0	38	0.001	8.88	13.11634396	Up	2.54E-12	6.45E-11	-	Pbr017213.1	K13412|1|0.0|869|pop:POPTR_722938|calcium-dependent protein kinase [EC:2.7.11.1]	-	GO:0046872//metal ion binding;GO:0004672//protein kinase activity;GO:0032559	GO:0006464//cellular protein modification process	gi|694399652|ref|XP_009374937.1|/0/PREDICTED: calcium-dependent protein kinase 8-like isoform X1 [Pyrus x bretschneideri]
Pbr021261.1	1203	0	28	0.001	8.86	13.11309098	Up	2.86E-09	5.59E-08	-	Pbr021261.1	-	GO:0044464//cell part	GO:0008194//UDP-glycosyltransferase activity	-	gi|694405006|ref|XP_009377363.1|/0/PREDICTED: uncharacterized protein LOC103965977 isoform X2 [Pyrus x bretschneideri]
Pbr037421.1	1980	0	47	0.001	8.81	13.1049263	Up	4.58E-15	1.41E-13	-	Pbr037421.1	K10576|1|2e-35|149|vvi:100250088|ubiquitin-conjugating enzyme E2 H [EC:6.3.2.19];K13415|3|4e-35|148|vvi:100252647|protein brassinosteroid insensitive 1 [EC:2.7.10.1 2.7.11.1]	-	GO:0016772//transferase activity, transferring phosphorus-containing groups	GO:0009987//cellular process	gi|694359193|ref|XP_009359759.1|/0/PREDICTED: probable inactive leucine-rich repeat receptor-like protein kinase At5g20690 [Pyrus x bretschneideri]
Pbr023922.1	771	0	17	0.001	8.71	13.088457	Up	6.47E-06	8.34E-05	-	Pbr023922.1	K03139|1|3e-84|309|vvi:100263243|transcription initiation factor TFIIF subunit beta [EC:3.6.4.12]	-	-	-	gi|694410640|ref|XP_009333722.1|/5.2959e-131/PREDICTED: general transcription factor IIF subunit 2-like [Pyrus x bretschneideri]
Pbr006188.1	951	0	21	0.001	8.55	13.0617087	Up	3.90E-07	6.04E-06	-	Pbr006188.1	K13513|1|5e-130|456|pop:POPTR_816499|lysocardiolipin and lysophospholipid acyltransferase [EC:2.3.1.- 2.3.1.51]	-	GO:0016747//transferase activity, transferring acyl groups other than amino-acyl groups	-	gi|694378773|ref|XP_009365610.1|/4.9534e-174/PREDICTED: probable 1-acyl-sn-glycerol-3-phosphate acyltransferase 4 isoform X1 [Pyrus x bretschneideri]
Pbr039799.1	2259	0	52	0.001	8.5	13.05324713	Up	1.37E-16	4.59E-15	-	Pbr039799.1	K01126|1|8e-21|100|smo:SELMODRAFT_108000|glycerophosphoryl diester phosphodiesterase [EC:3.1.4.46]	-	GO:0008081//phosphoric diester hydrolase activity	GO:0019400	gi|694363726|ref|XP_009361078.1|/0/PREDICTED: probable glycerophosphoryl diester phosphodiesterase 2 [Pyrus x bretschneideri]
Pbr004405.1	876	0	19	0.001	8.46	13.04644195	Up	1.59E-06	2.25E-05	-	Pbr004405.1	K10779|1|8e-09|59.3|smo:SELMODRAFT_443867|transcriptional regulator ATRX [EC:3.6.4.12]	-	-	-	gi|694376007|ref|XP_009364553.1|/5.56582e-138/PREDICTED: late embryogenesis abundant protein D-34-like [Pyrus x bretschneideri]
Pbr005810.1	855	0	18	0.001	8.23	13.00667672	Up	3.20E-06	4.33E-05	-	Pbr005810.1	K11498|1|8e-06|49.3|smo:SELMODRAFT_97410|centromeric protein E	-	-	-	gi|694316644|ref|XP_009334823.1|/2.81797e-147/PREDICTED: probable BOI-related E3 ubiquitin-protein ligase 2 [Pyrus x bretschneideri]
Pbr022407.1	1392	0	30	0.001	8.13	12.98903964	Up	7.01E-10	1.44E-08	-	Pbr022407.1	K00924|1|4e-123|439|ath:AT1G30270|[EC:2.7.1.-];K07198|3|4e-65|247|gmx:100806916|5'-AMP-activated protein kinase, catalytic alpha subunit [EC:2.7.11.11]	-	GO:0004674//protein serine/threonine kinase activity;GO:0032559	GO:0006464//cellular protein modification process;GO:0023052//signaling	gi|694326811|ref|XP_009354309.1|/0/PREDICTED: CBL-interacting serine/threonine-protein kinase 5-like [Pyrus x bretschneideri]
Pbr000017.1	1842	0	40	0.001	8.08	12.98013958	Up	6.24E-13	1.65E-11	-	Pbr000017.1	-	-	-	-	gi|694308934|ref|XP_009362919.1|/0/PREDICTED: WEB family protein At1g12150-like [Pyrus x bretschneideri]
Pbr000981.1	3015	0	62.27	0.001	7.56	12.88417052	Up	1.22E-19	4.73E-18	-	Pbr000981.1	K10643|1|0.0|1080|vvi:100267264|CCR4-NOT transcription complex subunit 4 [EC:6.3.2.19]	-	-	-	gi|694322610|ref|XP_009352416.1|/0/PREDICTED: uncharacterized protein LOC103943791 isoform X1 [Pyrus x bretschneideri]
Pbr016736.1	2733	0	55.87	0.001	7.51	12.87459719	Up	1.66E-17	5.83E-16	-	Pbr016736.1	K11643|1|4e-07|55.8|smo:SELMODRAFT_158748|chromodomain-helicase-DNA-binding protein 4 [EC:3.6.4.12]	-	-	-	gi|694397245|ref|XP_009373881.1|/0/PREDICTED: uncharacterized protein LOC103962835 isoform X2 [Pyrus x bretschneideri]
Pbr012522.1	1107	0	21.4	0.001	7.4	12.85330956	Up	3.90E-07	6.04E-06	-	Pbr012522.1	K00006|1|5e-178|621|vvi:100261224|glycerol-3-phosphate dehydrogenase (NAD+) [EC:1.1.1.8]	GO:0043234//protein complex;GO:0044424//intracellular part	GO:0042802//identical protein binding;GO:0016616//oxidoreductase activity, acting on the CH-OH group of donors, NAD or NADP as acceptor;GO:0048037//cofactor binding;GO:0000166//nucleotide binding	GO:0006072//glycerol-3-phosphate metabolic process	gi|694389401|ref|XP_009370329.1|/0/PREDICTED: glycerol-3-phosphate dehydrogenase [NAD(+)]-like [Pyrus x bretschneideri]
Pbr012039.3	798	0	14.97	0.001	7.39	12.85135865	Up	5.32E-05	0.000577978	-	Pbr012039.3	K08515|1|2e-96|315|pop:POPTR_830952|vesicle-associated membrane protein 7;K08511|3|1e-95|312|osa:4342638|vesicle-associated membrane protein 72	GO:0031224//intrinsic to membrane	-	GO:0006810//transport	gi|694388903|ref|XP_009370116.1|/1.21043e-109/PREDICTED: putative vesicle-associated membrane protein 726 [Pyrus x bretschneideri]
Pbr032001.1	1179	0	22.87	0.001	7.39	12.85135865	Up	1.93E-07	3.11E-06	-	Pbr032001.1	-	-	-	-	gi|694351520|ref|XP_009357557.1|/0/PREDICTED: F-box/kelch-repeat protein At3g23880-like [Pyrus x bretschneideri]
Pbr017703.1	1182	0	22.17	0.001	7.15	12.80372753	Up	1.93E-07	3.11E-06	-	Pbr017703.1	K10781|1|1e-137|488|rcu:RCOM_1505510|fatty acyl-ACP thioesterase B [EC:3.1.2.14 3.1.2.-]	-	GO:0016297//acyl-[acyl-carrier-protein] hydrolase activity	GO:0006631//fatty acid metabolic process	gi|657965150|ref|XP_008374221.1|/0/PREDICTED: palmitoyl-acyl carrier protein thioesterase, chloroplastic-like isoform X2 [Malus domestica]
Pbr009843.1	1326	0	25	0.001	7.13	12.79968636	Up	2.35E-08	4.19E-07	-	Pbr009843.1	K14423|1|5e-16|84.0|aly:ARALYDRAFT_329352|4,4-dimethyl-9beta,19-cyclopropylsterol-4alpha-methyl oxidase [EC:1.14.13.72];K06674|2|7e-11|67.0|vcn:VOLCADRAFT_106052|structural maintenance of chromosome 2	-	-	-	gi|694384824|ref|XP_009368290.1|/0/PREDICTED: probable protein S-acyltransferase 1 [Pyrus x bretschneideri]
Pbr021277.1	6378	0	122	0.001	6.91	12.75447	Up	6.09E-38	4.00E-36	-	Pbr021277.1	-	-	-	-	gi|694405045|ref|XP_009377382.1|/0/PREDICTED: uncharacterized protein LOC103965996 isoform X1 [Pyrus x bretschneideri]
Pbr041753.1	972	0	17.37	0.001	6.91	12.75447	Up	6.47E-06	8.35E-05	-	Pbr041753.1	K09510|1|1e-102|370|vvi:100268033|DnaJ homolog subfamily B member 4	-	-	-	gi|694366822|ref|XP_009361977.1|/3.38919e-134/PREDICTED: dnaJ homolog subfamily B member 4-like [Pyrus x bretschneideri]
Pbr019538.1	852	0	15	0.001	6.89	12.75028827	Up	2.64E-05	0.000303583	-	Pbr019538.1	K08515|1|8e-92|306|pop:POPTR_830952|vesicle-associated membrane protein 7;K08511|3|1e-91|301|ath:AT2G32670|vesicle-associated membrane protein 72	GO:0031224//intrinsic to membrane	-	GO:0006810//transport	gi|657977379|ref|XP_008380599.1|/1.05492e-103/PREDICTED: putative vesicle-associated membrane protein 726 [Malus domestica]
Pbr019498.1	1689	0	30.17	0.001	6.67	12.70347105	Up	7.01E-10	1.44E-08	-	Pbr019498.1	K11423|1|3e-49|194|vcn:VOLCADRAFT_65215|histone-lysine N-methyltransferase SETD2 [EC:2.1.1.43];K11422|4|2e-25|115|smo:SELMODRAFT_438147|histone-lysine N-methyltransferase SETD1 [EC:2.1.1.43]	-	GO:0008168//methyltransferase activity	GO:0032259//methylation	gi|694403233|ref|XP_009376568.1|/0/PREDICTED: histone-lysine N-methyltransferase ASHH1-like isoform X4 [Pyrus x bretschneideri]
Pbr004271.1	843	0	14	0.001	6.5	12.666224	Up	5.32E-05	0.000575813	-	Pbr004271.1	-	-	-	-	gi|694368671|ref|XP_009362509.1|/8.76538e-93/PREDICTED: uncharacterized protein LOC103952605 [Pyrus x bretschneideri]
Pbr031624.1	1947	0	33	0.001	6.29	12.6188443	Up	8.52E-11	1.92E-09	-	Pbr031624.1	-	GO:0043231//intracellular membrane-bounded organelle;GO:0044463	-	GO:0007010//cytoskeleton organization;GO:0000904//cell morphogenesis involved in differentiation	gi|694424951|ref|XP_009340238.1|/0/PREDICTED: uncharacterized protein LOC103932383 [Pyrus x bretschneideri]
Pbr029086.1	993	0	16.16	0.001	6.28	12.61654884	Up	1.31E-05	0.00015916	-	Pbr029086.1	-	-	GO:0008135//translation factor activity, nucleic acid binding	GO:0006412//translation	gi|694421172|ref|XP_009338445.1|/4.243e-172/PREDICTED: basic leucine zipper and W2 domain-containing protein 2-like [Pyrus x bretschneideri]
Pbr019378.1	1278	0	20.79	0.001	6.17	12.59105477	Up	7.87E-07	1.16E-05	-	Pbr019378.1	K14753|1|1e-12|72.8|aly:ARALYDRAFT_474002|guanine nucleotide-binding protein subunit beta-2-like 1 protein;K14963|2|3e-12|71.2|rcu:RCOM_0557380|COMPASS component SWD3;K14018|4|4e-12|70.9|cme:CMC146C|phospholipase A-2-activating protein	-	-	-	gi|694403078|ref|XP_009376504.1|/0/PREDICTED: WD repeat-containing protein 5B-like [Pyrus x bretschneideri]
Pbr028636.1	1098	0	16.99	0.001	5.93	12.53381639	Up	1.31E-05	0.000159093	-	Pbr028636.1	-	-	-	-	gi|694420274|ref|XP_009338054.1|/9.26012e-78/PREDICTED: uncharacterized protein LOC103930437 [Pyrus x bretschneideri]
Pbr020680.1	1026	0	15	0.001	5.63	12.45891921	Up	2.64E-05	0.000304311	-	Pbr020680.1	K12471|1|4e-16|84.0|pop:POPTR_552810|epsin	-	-	-	gi|694404220|ref|XP_009377003.1|/2.44034e-162/PREDICTED: epsin-3 [Pyrus x bretschneideri]
Pbr042160.2	1044	0	15	0.001	5.52	12.43045255	Up	2.64E-05	0.0003031	-	Pbr042160.2	K09265|1|6e-30|129|ppp:PHYPADRAFT_209690|MADS-box transcription factor, other eukaryote;K09264|2|5e-19|93.6|ppp:PHYPADRAFT_235327|MADS-box transcription factor, plant	-	GO:0016491//oxidoreductase activity;GO:0003677//DNA binding	GO:0006351//transcription, DNA-dependent	gi|694440830|ref|XP_009347212.1|/0/PREDICTED: MADS-box transcription factor ANR1-like [Pyrus x bretschneideri]
Pbr025500.1	1329	0	19	0.001	5.41	12.40141288	Up	1.59E-06	2.24E-05	-	Pbr025500.1	K13430|1|8e-137|485|rcu:RCOM_1078760|serine/threonine-protein kinase PBS1 [EC:2.7.11.1]	-	GO:0004672//protein kinase activity;GO:0000166//nucleotide binding	-	gi|657981252|ref|XP_008382639.1|/0/PREDICTED: serine/threonine-protein kinase At3g07070-like [Malus domestica]
Pbr019146.1	1014	0	14	0.001	5.32	12.37721053	Up	5.32E-05	0.000578413	-	Pbr019146.1	-	-	-	-	gi|694325390|ref|XP_009353638.1|/0/PREDICTED: uncharacterized protein LOC103944890 [Pyrus x bretschneideri]
Pbr029553.1	2895	0	42	0.001	5.32	12.37721053	Up	1.53E-13	4.24E-12	-	Pbr029553.1	K13422|1|8e-08|58.2|aly:ARALYDRAFT_890840|transcription factor MYC2	-	-	-	gi|694313778|ref|XP_009368308.1|/0/PREDICTED: transcription factor LHW-like [Pyrus x bretschneideri]
Pbr036544.1	1563	0	22.06	0.001	5.29	12.36905201	Up	1.93E-07	3.11E-06	-	Pbr036544.1	-	-	GO:0005488//binding	-	gi|694356967|ref|XP_009359150.1|/0/PREDICTED: zinc finger CCCH domain-containing protein 22-like [Pyrus x bretschneideri]
Pbr028313.1	3546	0	51	0.001	5.25	12.35810171	Up	2.76E-16	9.12E-15	-	Pbr028313.1	-	-	-	-	gi|694447337|ref|XP_009349819.1|/0/PREDICTED: uncharacterized protein LOC103941352 isoform X1 [Pyrus x bretschneideri]
Pbr011073.1	1722	0	24	0.001	5.2	12.34429591	Up	4.74E-08	8.17E-07	-	Pbr011073.1	K08790|1|0.0|931|pop:POPTR_761359|serine/threonine kinase 38 [EC:2.7.11.1]	-	GO:0004674//protein serine/threonine kinase activity;GO:0032559	GO:0006464//cellular protein modification process	gi|694387406|ref|XP_009369456.1|/0/PREDICTED: serine/threonine-protein kinase tricorner-like [Pyrus x bretschneideri]
Pbr037634.1	1050	0	14	0.001	5.12	12.32192809	Up	5.32E-05	0.000575598	-	Pbr037634.1	K08286|1|7e-12|69.7|ath:AT4G28490|protein-serine/threonine kinase [EC:2.7.11.-];K13420|2|8e-11|66.2|osa:4337016|LRR receptor-like serine/threonine-protein kinase FLS2 [EC:2.7.11.1]	-	GO:0016791//phosphatase activity	-	gi|694359882|ref|XP_009359961.1|/2.06243e-180/PREDICTED: plant intracellular Ras-group-related LRR protein 6-like [Pyrus x bretschneideri]
Pbr012238.1	1068	0	14	0.001	5.03	12.29634268	Up	5.32E-05	0.000576245	-	Pbr012238.1	K01915|1|0.0|646|rcu:RCOM_0599930|glutamine synthetase [EC:6.3.1.2]	GO:0044424//intracellular part	GO:0016211;GO:0032559	GO:0006541//glutamine metabolic process;GO:0071941	gi|694321084|ref|XP_009351711.1|/0/PREDICTED: glutamine synthetase nodule isozyme-like [Pyrus x bretschneideri]
Pbr017821.2	1368	0	18	0.001	4.97	12.27903014	Up	3.20E-06	4.33E-05	-	Pbr017821.2	K13523|1|5e-107|386|pop:POPTR_706288|lysophosphatidic acid acyltransferase / lysophosphatidylinositol acyltransferase [EC:2.3.1.51 2.3.1.-]	-	-	-	gi|694399897|ref|XP_009375057.1|/4.38898e-131/PREDICTED: 1-acyl-sn-glycerol-3-phosphate acyltransferase 3 [Pyrus x bretschneideri]
Pbr021842.1	1983	0	26	0.001	4.86	12.2467406	Up	1.16E-08	2.16E-07	-	Pbr021842.1	-	-	-	-	gi|694387818|ref|XP_009369644.1|/0/PREDICTED: sulfate transporter 1.2 [Pyrus x bretschneideri]
Pbr037456.1	1182	0	14.83	0.001	4.78	12.2227949	Up	5.32E-05	0.000576677	-	Pbr037456.1	K10781|1|5e-138|489|rcu:RCOM_1505510|fatty acyl-ACP thioesterase B [EC:3.1.2.14 3.1.2.-]	-	GO:0016297//acyl-[acyl-carrier-protein] hydrolase activity	-	gi|657965150|ref|XP_008374221.1|/0/PREDICTED: palmitoyl-acyl carrier protein thioesterase, chloroplastic-like isoform X2 [Malus domestica]
Pbr040699.1	2814	0	36.32	0.001	4.73	12.20762447	Up	1.04E-11	2.50E-10	-	Pbr040699.1	-	-	-	-	gi|694315049|ref|XP_009373891.1|/0/PREDICTED: rho GTPase-activating protein REN1-like isoform X1 [Pyrus x bretschneideri]
Pbr002658.1	1209	0	15	0.001	4.72	12.20457114	Up	2.64E-05	0.000303704	-	Pbr002658.1	-	GO:0044464//cell part	GO:0008194//UDP-glycosyltransferase activity	-	gi|658002949|ref|XP_008393975.1|/0/PREDICTED: uncharacterized protein LOC103456115 [Malus domestica]
Pbr041555.1	2424	0	31	0.001	4.71	12.20151134	Up	3.47E-10	7.41E-09	-	Pbr041555.1	K07195|1|0.0|717|rcu:RCOM_0830440|exocyst complex component 7	-	-	-	gi|694439885|ref|XP_009346794.1|/0/PREDICTED: exocyst complex component EXO70B1 [Pyrus x bretschneideri]
Pbr037090.1	1230	0	15.16	0.001	4.69	12.19537221	Up	2.64E-05	0.000303462	-	Pbr037090.1	-	-	-	-	gi|694433690|ref|XP_009344119.1|/0/PREDICTED: F-box protein At1g11270-like [Pyrus x bretschneideri]
Pbr009052.1	1545	0	19.27	0.001	4.68	12.19229281	Up	1.59E-06	2.25E-05	-	Pbr009052.1	K00847|1|4e-11|68.2|osa:4340579|fructokinase [EC:2.7.1.4]	-	GO:0016301//kinase activity	-	gi|657981804|ref|XP_008382929.1|/0/PREDICTED: fructokinase-1 [Malus domestica]
Pbr035677.1	1620	0	20.13	0.001	4.65	12.183015	Up	7.87E-07	1.17E-05	-	Pbr035677.1	K01051|1|2e-82|304|vvi:100251413|pectinesterase [EC:3.1.1.11]	-	-	-	gi|694431610|ref|XP_009343213.1|/0/PREDICTED: probable pectinesterase/pectinesterase inhibitor 51 [Pyrus x bretschneideri]
Pbr035289.1	1182	0	14.11	0.001	4.55	12.15165083	Up	5.32E-05	0.000578195	-	Pbr035289.1	K01376|1|1e-119|428|ath:AT5G43060|[EC:3.4.22.-];K01365|4|9e-75|278|smo:SELMODRAFT_183539|cathepsin L [EC:3.4.22.15]	-	GO:0008233//peptidase activity	-	gi|658015224|ref|XP_008342944.1|/8.803e-154/PREDICTED: cysteine proteinase RD21a-like [Malus domestica]
Pbr009845.1	2430	0	29.38	0.001	4.45	12.11958962	Up	1.41E-09	2.84E-08	-	Pbr009845.1	K15078|1|1e-125|449|vvi:100250139|structure-specific endonuclease subunit SLX1 [EC:3.6.1.-]	-	-	-	gi|694452486|ref|XP_009351179.1|/0/PREDICTED: pentatricopeptide repeat-containing protein At2g03880, mitochondrial-like [Pyrus x bretschneideri]
Pbr002448.1	1293	0	15	0.001	4.4	12.10328781	Up	2.64E-05	0.000304676	-	Pbr002448.1	-	-	-	-	gi|694315959|ref|XP_009377845.1|/0/PREDICTED: uncharacterized protein LOC103966406 [Pyrus x bretschneideri]
Pbr010742.1	1560	0	18	0.001	4.33	12.08015131	Up	3.20E-06	4.32E-05	-	Pbr010742.1	K07374|1|5e-49|145|pop:POPTR_736276|tubulin alpha	-	-	-	gi|694386349|ref|XP_009368961.1|/3.10027e-91/PREDICTED: cysteine-rich receptor-like protein kinase 7 [Pyrus x bretschneideri]
Pbr020056.1	1410	0	16	0.001	4.28	12.06339508	Up	1.31E-05	0.000159228	-	Pbr020056.1	K14963|1|8e-18|90.1|aly:ARALYDRAFT_911935|COMPASS component SWD3	-	GO:0004683//calmodulin-dependent protein kinase activity	-	gi|694312887|ref|XP_009364192.1|/0/PREDICTED: F-box/WD repeat-containing protein 7-like [Pyrus x bretschneideri]
Pbr003943.1	1542	0	17	0.001	4.14	12.01541505	Up	6.47E-06	8.35E-05	-	Pbr003943.1	K03327|1|0.0|802|rcu:RCOM_0715420|multidrug resistance protein, MATE family	GO:0044464//cell part	GO:0015291//secondary active transmembrane transporter activity	GO:0015893//drug transport	gi|694445692|ref|XP_009349267.1|/0/PREDICTED: protein TRANSPARENT TESTA 12-like [Pyrus x bretschneideri]
Pbr006317.1	1446	0	15	0.001	3.91	11.93295289	Up	2.64E-05	0.000304432	-	Pbr006317.1	K00012|1|0.0|828|vvi:100264653|UDPglucose 6-dehydrogenase [EC:1.1.1.22]	-	GO:0016616//oxidoreductase activity, acting on the CH-OH group of donors, NAD or NADP as acceptor;GO:0000166//nucleotide binding	GO:0008152//metabolic process	gi|694379211|ref|XP_009365809.1|/0/PREDICTED: UDP-glucose 6-dehydrogenase 1-like [Pyrus x bretschneideri]
Pbr016953.1	1548	0	16	0.001	3.88	11.92184094	Up	1.31E-05	0.000159429	-	Pbr016953.1	K08150|1|1e-63|242|ath:AT2G43330|MFS transporter, SP family, solute carrier family 2 (myo-inositol transporter), member 13	GO:0031224//intrinsic to membrane	GO:0016628//oxidoreductase activity, acting on the CH-CH group of donors, NAD or NADP as acceptor;GO:0022857//transmembrane transporter activity	GO:0008152//metabolic process;GO:0071702	gi|694397675|ref|XP_009374073.1|/0/PREDICTED: probable polyol transporter 6 [Pyrus x bretschneideri]
Pbr016687.1	1596	0	16.5	0.001	3.87	11.91811785	Up	1.31E-05	0.000159564	-	Pbr016687.1	-	-	-	-	gi|658038577|ref|XP_008354853.1|/0/PREDICTED: uncharacterized protein LOC103418512 [Malus domestica]
Pbr016722.1	1596	0	16.5	0.001	3.87	11.91811785	Up	1.31E-05	0.000159362	-	Pbr016722.1	-	-	-	-	gi|658038577|ref|XP_008354853.1|/0/PREDICTED: uncharacterized protein LOC103418512 [Malus domestica]
Pbr035217.1	2385	0	25	0.001	3.86	11.91438513	Up	2.35E-08	4.19E-07	-	Pbr035217.1	K14494|1|4e-30|131|rcu:RCOM_0307540|DELLA protein	-	-	-	gi|694430797|ref|XP_009342859.1|/0/PREDICTED: scarecrow-like protein 22 [Pyrus x bretschneideri]
Pbr003071.1	1488	0	15	0.001	3.79	11.88798213	Up	2.64E-05	0.000303825	-	Pbr003071.1	-	-	-	-	gi|694373636|ref|XP_009363920.1|/0/PREDICTED: calcium uptake protein 1, mitochondrial-like [Pyrus x bretschneideri]
Pbr029731.1	1536	0	15	0.001	3.66	11.83762793	Up	2.64E-05	0.000304068	-	Pbr029731.1	K14181|1|1e-135|481|vvi:100256880|valencene synthase [EC:4.2.3.73];K12929|2|4e-103|373|rcu:RCOM_1574190|casbene synthase [EC:4.2.3.8];K14184|5|8e-88|322|ath:AT5G23960|alpha-humulene/beta-caryophyllene synthase [EC:4.2.3.- 4.2.3.57]	-	-	-	gi|694422080|ref|XP_009338867.1|/0/PREDICTED: (-)-germacrene D synthase-like [Pyrus x bretschneideri]
Pbr007077.1	2175	0	19.93	0.001	3.39	11.72706956	Up	1.59E-06	2.24E-05	-	Pbr007077.1	K08735|1|0.0|1046|rcu:RCOM_1617850|DNA mismatch repair protein MSH2	GO:0032300//mismatch repair complex	GO:0032559;GO:0003690//double-stranded DNA binding	GO:0006281//DNA repair	gi|694319373|ref|XP_009346787.1|/0/PREDICTED: DNA mismatch repair protein MSH2-like [Pyrus x bretschneideri]
Pbr020961.1	1665	0	15	0.001	3.37	11.71853288	Up	2.64E-05	0.000304189	-	Pbr020961.1	K01099|1|8e-57|219|ota:Ot04g02290|phosphatidylinositol-bisphosphatase [EC:3.1.3.36]	-	-	-	gi|657956731|ref|XP_008369851.1|/0/PREDICTED: type I inositol 1,4,5-trisphosphate 5-phosphatase CVP2 [Malus domestica]
Pbr004495.1	2022	0	18	0.001	3.3	11.68825031	Up	3.20E-06	4.33E-05	-	Pbr004495.1	K07195|1|0.0|702|pop:POPTR_842976|exocyst complex component 7	-	-	-	gi|694446209|ref|XP_009349485.1|/0/PREDICTED: exocyst complex component EXO70B1-like [Pyrus x bretschneideri]
Pbr025578.1	3363	0	29	0.001	3.15	11.62113611	Up	1.41E-09	2.84E-08	-	Pbr025578.1	K04733|1|7e-47|187|aly:ARALYDRAFT_916421|interleukin-1 receptor-associated kinase 4 [EC:2.7.11.1];K00924|4|1e-44|180|ath:AT1G14370|[EC:2.7.1.-]	-	GO:0004672//protein kinase activity	-	gi|694413471|ref|XP_009334996.1|/0/PREDICTED: U-box domain-containing protein 52 [Pyrus x bretschneideri]
Pbr035743.1	2241	0	19	0.001	3.13	11.61194694	Up	1.59E-06	2.24E-05	-	Pbr035743.1	-	-	-	GO:0006810//transport	gi|694431862|ref|XP_009343322.1|/0/PREDICTED: cation/H(+) antiporter 24-like [Pyrus x bretschneideri]
Pbr038335.1	2820	0	23	0.001	2.99	11.54592977	Up	9.57E-08	1.61E-06	-	Pbr038335.1	K01176|1|5e-116|417|smo:SELMODRAFT_97625|alpha-amylase [EC:3.2.1.1]	-	GO:0046872//metal ion binding;GO:0016160//amylase activity	GO:0044238//primary metabolic process	gi|694362175|ref|XP_009360631.1|/0/PREDICTED: uncharacterized protein LOC103951073 [Pyrus x bretschneideri]
Pbr000915.1	4278	0	32.79	0.001	2.79	11.44604941	Up	1.72E-10	3.76E-09	-	Pbr000915.1	K05681|1|3e-52|206|cme:CMS467C|ATP-binding cassette, subfamily G (WHITE), member 2;K12843|3|4e-51|202|vvi:100248403|U4/U6 small nuclear ribonucleoprotein PRP3	GO:0044464//cell part	GO:0017111//nucleoside-triphosphatase activity;GO:0032559	GO:0009207	gi|694441660|ref|XP_009347566.1|/0/PREDICTED: ABC transporter G family member 31-like [Pyrus x bretschneideri]
Pbr038933.2	3306	0	25	0.001	2.76	11.43045255	Up	2.35E-08	4.19E-07	-	Pbr038933.2	K10406|1|5e-82|304|cme:CMT097C|kinesin family member C2/C3	-	-	-	gi|694360531|ref|XP_009360158.1|/0/PREDICTED: kinesin-4-like [Pyrus x bretschneideri]
Pbr026944.1	2025	0	15	0.001	2.75	11.4252159	Up	2.64E-05	0.000302979	-	Pbr026944.1	K07195|1|0.0|705|pop:POPTR_842976|exocyst complex component 7	-	-	-	gi|694416666|ref|XP_009336452.1|/0/PREDICTED: exocyst complex component EXO70B1-like [Pyrus x bretschneideri]
Pbr001750.1	2982	0	21.89	0.001	2.69	11.39339046	Up	3.90E-07	6.04E-06	-	Pbr001750.1	K06685|1|6e-14|78.6|ath:AT4G19050|maintenance of ploidy protein MOB1 (MPS1 binder 1)	-	-	-	gi|694443295|ref|XP_009348251.1|/0/PREDICTED: TMV resistance protein N-like isoform X3 [Pyrus x bretschneideri]
Pbr017692.1	2427	0	17.5	0.001	2.66	11.37721053	Up	6.47E-06	8.37E-05	-	Pbr017692.1	-	-	-	-	gi|694400144|ref|XP_009375173.1|/0/PREDICTED: uncharacterized protein LOC103964021 [Pyrus x bretschneideri]
Pbr023850.1	2118	0	15	0.001	2.62	11.3553511	Up	2.64E-05	0.00030322	-	Pbr023850.1	-	GO:0031224//intrinsic to membrane	GO:0015078//hydrogen ion transmembrane transporter activity	GO:0006811//ion transport	gi|694327831|ref|XP_009354763.1|/0/PREDICTED: cation/H(+) antiporter 28 [Pyrus x bretschneideri]
Pbr037919.2	3105	0	22	0.001	2.59	11.33873638	Up	1.93E-07	3.12E-06	-	Pbr037919.2	K13428|1|0.0|747|aly:ARALYDRAFT_488953|LRR receptor-like serine/threonine-protein kinase EFR [EC:2.7.11.1];K13420|3|1e-132|473|aly:ARALYDRAFT_356368|LRR receptor-like serine/threonine-protein kinase FLS2 [EC:2.7.11.1]	-	-	-	gi|694435075|ref|XP_009344722.1|/0/PREDICTED: probable LRR receptor-like serine/threonine-protein kinase At3g47570 [Pyrus x bretschneideri]
Pbr025739.1	2760	0	19	0.001	2.53	11.30492167	Up	1.59E-06	2.25E-05	-	Pbr025739.1	K09291|1|2e-14|79.7|sbi:SORBI_04g028320|nucleoprotein TPR;K10696|4|2e-11|69.7|mtr:MTR_087s0035|E3 ubiquitin-protein ligase BRE1 [EC:6.3.2.19]	-	-	-	gi|657987245|ref|XP_008385775.1|/0/PREDICTED: WEB family protein At3g02930, chloroplastic-like [Malus domestica]
Pbr029515.1	2898	0	19	0.001	2.4	11.22881869	Up	1.59E-06	2.25E-05	-	Pbr029515.1	K14963|1|2e-22|106|rcu:RCOM_0188680|COMPASS component SWD3	-	-	-	gi|694421891|ref|XP_009338777.1|/0/PREDICTED: WD repeat-containing protein 44-like [Pyrus x bretschneideri]
Pbr040725.1	6126	0	40.5	0.001	2.39	11.2227949	Up	6.24E-13	1.65E-11	-	Pbr040725.1	-	-	-	-	gi|694364713|ref|XP_009361371.1|/0/PREDICTED: uncharacterized protein LOC103951666 isoform X1 [Pyrus x bretschneideri]
Pbr017956.1	3543	0	22	0.001	2.27	11.14847658	Up	1.93E-07	3.11E-06	-	Pbr017956.1	K01530|1|0.0|1802|rcu:RCOM_1095380|phospholipid-translocating ATPase [EC:3.6.3.1];K14802|5|0.0|1540|vvi:100247431|phospholipid-transporting ATPase [EC:3.6.3.1]	GO:0031224//intrinsic to membrane	GO:0042625//ATPase activity, coupled to transmembrane movement of ions;GO:0046872//metal ion binding;GO:0005548//phospholipid transporter activity;GO:0032559	GO:0009206;GO:0006869//lipid transport	gi|694400013|ref|XP_009375111.1|/0/PREDICTED: putative phospholipid-transporting ATPase 8 [Pyrus x bretschneideri]
Pbr042312.2	4215	0	25	0.001	2.16	11.0768156	Up	2.35E-08	4.18E-07	-	Pbr042312.2	K09291|1|3e-13|76.6|gmx:100811882|nucleoprotein TPR;K06674|4|8e-09|62.0|osa:4325020|structural maintenance of chromosome 2;K10400|5|2e-08|60.8|ota:Ot08g00860|kinesin family member 15	-	-	-	gi|657951984|ref|XP_008355334.1|/0/PREDICTED: axoneme-associated protein mst101(2)-like [Malus domestica]
Pbr002921.1	2904	0	17	0.001	2.15	11.07012094	Up	6.47E-06	8.35E-05	-	Pbr002921.1	K13420|1|3e-99|361|sbi:SORBI_06g028760|LRR receptor-like serine/threonine-protein kinase FLS2 [EC:2.7.11.1];K13415|5|1e-87|323|pop:POPTR_650846|protein brassinosteroid insensitive 1 [EC:2.7.10.1 2.7.11.1]	GO:0031224//intrinsic to membrane	GO:0016628//oxidoreductase activity, acting on the CH-CH group of donors, NAD or NADP as acceptor;GO:0004674//protein serine/threonine kinase activity;GO:0032559	GO:0006464//cellular protein modification process	gi|694373212|ref|XP_009363794.1|/0/PREDICTED: probably inactive leucine-rich repeat receptor-like protein kinase At3g28040 [Pyrus x bretschneideri]
Pbr033555.1	3582	0	20.71	0.001	2.11	11.04302728	Up	7.87E-07	1.16E-05	-	Pbr033555.1	-	-	-	-	gi|694447349|ref|XP_009349822.1|/0/PREDICTED: uncharacterized protein LOC103941352 isoform X3 [Pyrus x bretschneideri]
Pbr023851.1	2550	0	14	0.001	2.02	10.98013958	Up	5.32E-05	0.000577544	-	Pbr023851.1	-	-	-	-	gi|657950998|ref|XP_008350700.1|/0/PREDICTED: uncharacterized protein LOC103414060 [Malus domestica]
Pbr018065.1	2667	0	14.01	0.001	1.93	10.91438513	Up	5.32E-05	0.000576461	-	Pbr018065.1	-	-	-	-	gi|694324730|ref|XP_009353366.1|/0/PREDICTED: formin-like protein 3 [Pyrus x bretschneideri]
Pbr014244.2	3510	0	17.21	0.001	1.79	10.80574387	Up	6.47E-06	8.36E-05	-	Pbr014244.2	K05681|1|7e-38|158|cme:CMS467C|ATP-binding cassette, subfamily G (WHITE), member 2;K12843|4|8e-33|141|vvi:100248403|U4/U6 small nuclear ribonucleoprotein PRP3	-	-	-	gi|694392016|ref|XP_009371503.1|/0/PREDICTED: ABC transporter G family member 31-like [Pyrus x bretschneideri]
Pbr010955.1	1596	0.03	17	0.01	3.99	8.640244936	Up	6.47E-06	8.36E-05	-	Pbr010955.1	K00423|1|2e-57|221|ppp:PHYPADRAFT_163787|L-ascorbate oxidase [EC:1.10.3.3]	GO:0005576//extracellular region	GO:0046914//transition metal ion binding;GO:0016682//oxidoreductase activity, acting on diphenols and related substances as donors, oxygen as acceptor	GO:0009808//lignin metabolic process	gi|694386910|ref|XP_009369225.1|/0/PREDICTED: laccase-5-like [Pyrus x bretschneideri]
Pbr040702.1	1239	1.55	499.56	0.47	153.17	8.348257285	Up	1.58E-150	5.01E-148	-	Pbr040702.1	-	-	-	-	gi|694315102|ref|XP_009374286.1|/0/PREDICTED: uncharacterized protein LOC103963226 [Pyrus x bretschneideri]
Pbr000489.1	519	1	244	0.79	195.89	7.953975383	Up	4.66E-73	5.61E-71	-	Pbr000489.1	K03036|1|9e-36|147|aly:ARALYDRAFT_336019|26S proteasome regulatory subunit N6;K01834|2|4e-22|102|vvi:100245371|2,3-bisphosphoglycerate-dependent phosphoglycerate mutase [EC:5.4.2.1]	-	-	-	gi|694310055|ref|XP_009348994.1|/6.58385e-96/PREDICTED: olee1-like protein [Pyrus x bretschneideri]
Pbr039965.1	1284	1	220.53	0.29	65.1	7.810460833	Up	8.80E-66	9.35E-64	-	Pbr039965.1	-	-	-	-	gi|694354240|ref|XP_009358378.1|/3.18358e-144/PREDICTED: uncharacterized protein LOC103949011 [Pyrus x bretschneideri]
Pbr033135.1	3078	2	427	0.23	50.77	7.786198589	Up	1.34E-126	3.08E-124	-	Pbr033135.1	-	-	-	-	gi|694352967|ref|XP_009358004.1|/0/PREDICTED: uncharacterized protein LOC103948678 [Pyrus x bretschneideri]
Pbr010354.1	870	1	205	0.44	92	7.707986527	Up	3.09E-61	2.96E-59	-	Pbr010354.1	-	-	-	-	gi|694320123|ref|XP_009350022.1|/3.0236e-128/PREDICTED: uncharacterized protein LOC103941537 [Pyrus x bretschneideri]
Pbr033165.1	936	1	199	0.41	82.47	7.652101688	Up	2.03E-59	1.88E-57	-	Pbr033165.1	K01090|1|2e-08|58.2|sbi:SORBI_01g038410|protein phosphatase [EC:3.1.3.16];K14497|2|4e-08|57.0|mtr:MTR_3g104710|protein phosphatase 2C [EC:3.1.3.16]	-	GO:0016787//hydrolase activity	-	gi|694353061|ref|XP_009358031.1|/4.143e-142/PREDICTED: putative protein phosphatase 2C-like protein 44 [Pyrus x bretschneideri]
Pbr017341.1	1065	1	194	0.35	69.93	7.642412773	Up	6.62E-58	6.02E-56	-	Pbr017341.1	K13648|1|5e-13|73.6|gmx:100805886|alpha-1,4-galacturonosyltransferase [EC:2.4.1.43]	-	GO:0016740//transferase activity	-	gi|694332153|ref|XP_009356723.1|/0/PREDICTED: probable galacturonosyltransferase-like 4 [Pyrus x bretschneideri]
Pbr009280.1	1833	1	191	0.2	38.79	7.599540966	Up	5.36E-57	4.81E-55	-	Pbr009280.1	K04733|1|6e-43|174|aly:ARALYDRAFT_916421|interleukin-1 receptor-associated kinase 4 [EC:2.7.11.1];K00924|4|9e-41|166|aly:ARALYDRAFT_485972|[EC:2.7.1.-];K13430|5|9e-41|166|vvi:100254113|serine/threonine-protein kinase PBS1 [EC:2.7.11.1]	-	GO:0004672//protein kinase activity	-	gi|658050668|ref|XP_008361051.1|/0/PREDICTED: U-box domain-containing protein 35-like [Malus domestica]
Pbr008438.1	1272	1	185.71	0.29	55.37	7.576907811	Up	3.51E-55	3.10E-53	-	Pbr008438.1	-	-	-	-	gi|694451491|ref|XP_009350906.1|/0/PREDICTED: putative clathrin assembly protein At1g25240 [Pyrus x bretschneideri]
Pbr040129.1	264	2.01	371.65	3.68	698.56	7.568534459	Up	1.22E-109	2.31E-107	-	Pbr040129.1	-	-	-	-	gi|15617412|dbj|BAB64930.1|/4.01945e-36/defensin-like protein [Pyrus pyrifolia]
Pbr041152.1	483	2	346.77	1.71	302.91	7.468749071	Up	4.50E-102	7.65E-100	-	Pbr041152.1	K13449|1|8e-35|144|vvi:100258414|pathogenesis-related protein 1	-	-	-	gi|694439290|ref|XP_009346541.1|/1.11702e-93/PREDICTED: basic form of pathogenesis-related protein 1-like [Pyrus x bretschneideri]
Pbr034366.1	501	2.01	339.72	1.64	284.24	7.437269969	Up	5.90E-100	9.91E-98	-	Pbr034366.1	K01834|1|1e-22|103|vvi:100245371|2,3-bisphosphoglycerate-dependent phosphoglycerate mutase [EC:5.4.2.1];K03036|2|7e-22|101|aly:ARALYDRAFT_336019|26S proteasome regulatory subunit N6	-	-	-	gi|694429506|ref|XP_009342278.1|/5.78514e-91/PREDICTED: olee1-like protein [Pyrus x bretschneideri]
Pbr028981.1	264	2	332.1	3.67	624.22	7.410130709	Up	7.72E-98	1.26E-95	-	Pbr028981.1	-	-	-	-	gi|694420951|ref|XP_009338353.1|/8.95439e-36/PREDICTED: defensin-like protein 2 [Pyrus x bretschneideri]
Pbr005237.1	1206	4	643.23	1.24	202.98	7.354853652	Up	3.54E-188	1.48E-185	-	Pbr005237.1	K01213|1|2e-94|343|ath:AT3G07850|galacturan 1,4-alpha-galacturonidase [EC:3.2.1.67]	-	-	-	gi|694377808|ref|XP_009365183.1|/0/PREDICTED: exopolygalacturonase-like [Pyrus x bretschneideri]
Pbr015487.1	2019	2	313	0.36	57.48	7.318919345	Up	4.29E-92	6.46E-90	-	Pbr015487.1	-	-	-	-	gi|694322805|ref|XP_009352508.1|/0/PREDICTED: galactose oxidase-like [Pyrus x bretschneideri]
Pbr030700.1	921	1	154	0.41	64.95	7.307561806	Up	8.37E-46	6.50E-44	-	Pbr030700.1	K13412|1|9e-139|491|vvi:100250838|calcium-dependent protein kinase [EC:2.7.11.1]	-	GO:0046872//metal ion binding;GO:0004674//protein serine/threonine kinase activity;GO:0032559	GO:0006464//cellular protein modification process	gi|694333035|ref|XP_009357126.1|/9.50157e-176/PREDICTED: calcium-dependent protein kinase 24-like [Pyrus x bretschneideri]
Pbr041262.1	1971	2	311	0.37	58.56	7.306246473	Up	1.73E-91	2.57E-89	-	Pbr041262.1	K10576|1|4e-72|271|vvi:100250088|ubiquitin-conjugating enzyme E2 H [EC:6.3.2.19];K13418|2|4e-50|197|pop:POPTR_913861|somatic embryogenesis receptor kinase 1 [EC:2.7.10.1 2.7.11.1];K13415|3|7e-50|197|rcu:RCOM_0478150|protein brassinosteroid insensitive 1 [EC:2.7.10.1 2.7.11.1]	-	GO:0003824//catalytic activity	-	gi|694367132|ref|XP_009362063.1|/0/PREDICTED: probable LRR receptor-like serine/threonine-protein kinase RLK [Pyrus x bretschneideri]
Pbr030609.1	273	1	154	1.75	276.4	7.303258883	Up	8.37E-46	6.49E-44	-	Pbr030609.1	-	-	-	-	gi|694314214|ref|XP_009370221.1|/1.67736e-26/PREDICTED: defensin-like protein 2 [Pyrus x bretschneideri]
Pbr033845.1	2844	2.91	452.05	0.37	58.29	7.299579321	Up	3.56E-134	9.36E-132	-	Pbr033845.1	K01535|1|0.0|1533|vvi:100267065|H+-transporting ATPase [EC:3.6.3.6]	GO:0031224//intrinsic to membrane	GO:0042625//ATPase activity, coupled to transmembrane movement of ions;GO:0032559	GO:0009206;GO:0006811//ion transport;GO:0009207	gi|694428502|ref|XP_009341817.1|/0/PREDICTED: ATPase 8, plasma membrane-type isoform X1 [Pyrus x bretschneideri]
Pbr033851.1	2844	2.91	452.05	0.37	58.29	7.299579321	Up	3.56E-134	9.28E-132	-	Pbr033851.1	K01535|1|0.0|1533|vvi:100267065|H+-transporting ATPase [EC:3.6.3.6]	GO:0031224//intrinsic to membrane	GO:0042625//ATPase activity, coupled to transmembrane movement of ions;GO:0032559	GO:0009206;GO:0006811//ion transport;GO:0009207	gi|694428502|ref|XP_009341817.1|/0/PREDICTED: ATPase 8, plasma membrane-type isoform X1 [Pyrus x bretschneideri]
Pbr039699.2	2220	6	919	0.98	152.96	7.286156964	Up	6.99E-268	4.81E-265	-	Pbr039699.2	K04733|1|6e-117|420|smo:SELMODRAFT_159261|interleukin-1 receptor-associated kinase 4 [EC:2.7.11.1];K13430|4|6e-69|260|rcu:RCOM_1078760|serine/threonine-protein kinase PBS1 [EC:2.7.11.1]	-	GO:0004672//protein kinase activity;GO:0000166//nucleotide binding	-	gi|694437401|ref|XP_009345732.1|/0/PREDICTED: putative proline-rich receptor-like protein kinase PERK6 [Pyrus x bretschneideri]
Pbr018539.1	1899	1	151	0.19	29.55	7.281014902	Up	6.75E-45	5.03E-43	-	Pbr018539.1	-	-	-	-	gi|694324846|ref|XP_009353404.1|/0/PREDICTED: phosphatidylinositol/phosphatidylcholine transfer protein SFH3-like [Pyrus x bretschneideri]
Pbr020089.1	1134	1	150	0.33	50.55	7.259101257	Up	1.35E-44	1.01E-42	-	Pbr020089.1	-	-	-	-	gi|694312967|ref|XP_009364527.1|/0/PREDICTED: uncharacterized protein LOC103954421 [Pyrus x bretschneideri]
Pbr010124.2	3030	7	1010	0.83	122.04	7.200027033	Up	1.58E-293	1.27E-290	-	Pbr010124.2	K00924|1|3e-25|115|aly:ARALYDRAFT_473063|[EC:2.7.1.-];K13420|4|4e-25|115|vvi:100253808|LRR receptor-like serine/threonine-protein kinase FLS2 [EC:2.7.11.1]	-	-	-	gi|694452738|ref|XP_009351253.1|/0/PREDICTED: pollen-specific leucine-rich repeat extensin-like protein 4 [Pyrus x bretschneideri]
Pbr012519.1	882	1	141.45	0.43	62.54	7.184298749	Up	7.09E-42	4.94E-40	-	Pbr012519.1	-	-	-	-	gi|694392622|ref|XP_009371780.1|/5.28849e-11/PREDICTED: putative protein TPRXL [Pyrus x bretschneideri]
Pbr034617.1	972	1	141.76	0.39	56.39	7.175821409	Up	7.09E-42	4.95E-40	-	Pbr034617.1	K13420|1|3e-19|94.4|vvi:100253808|LRR receptor-like serine/threonine-protein kinase FLS2 [EC:2.7.11.1]	-	-	-	gi|694429824|ref|XP_009342422.1|/3.04414e-159/PREDICTED: pollen-specific leucine-rich repeat extensin-like protein 4 [Pyrus x bretschneideri]
Pbr033158.1	720	1	139	0.54	76.87	7.153317451	Up	2.85E-41	1.98E-39	-	Pbr033158.1	-	-	-	-	gi|694353016|ref|XP_009358019.1|/8.55488e-109/PREDICTED: CRIB domain-containing protein RIC7-like [Pyrus x bretschneideri]
Pbr022542.1	483	2.01	277.94	1.72	242.79	7.141156626	Up	3.22E-81	4.25E-79	-	Pbr022542.1	K13449|1|5e-33|138|vvi:100258414|pathogenesis-related protein 1	-	-	-	gi|694407723|ref|XP_009378589.1|/1.23501e-92/PREDICTED: basic form of pathogenesis-related protein 1-like [Pyrus x bretschneideri]
Pbr023216.1	270	0.5	68.5	0.89	124.82	7.131828065	Up	1.80E-21	7.48E-20	-	Pbr023216.1	-	-	-	-	gi|694402319|ref|XP_009376161.1|/5.62687e-06/PREDICTED: uncharacterized protein LOC103964890 [Pyrus x bretschneideri]
Pbr019086.1	270	0.5	68.5	0.89	124.82	7.131828065	Up	1.80E-21	7.47E-20	-	Pbr019086.1	-	-	-	-	gi|694402319|ref|XP_009376161.1|/5.62687e-06/PREDICTED: uncharacterized protein LOC103964890 [Pyrus x bretschneideri]
Pbr030196.1	1659	23	3078.44	5.09	693.77	7.09064799	Up	0	0	-	Pbr030196.1	K00423|1|0.0|856|aly:ARALYDRAFT_892557|L-ascorbate oxidase [EC:1.10.3.3]	-	GO:0003824//catalytic activity;GO:0046914//transition metal ion binding	GO:0008152//metabolic process	gi|694422793|ref|XP_009339220.1|/0/PREDICTED: L-ascorbate oxidase homolog [Pyrus x bretschneideri]
Pbr000552.2	2550	15	1991	2.12	287.22	7.081948137	Up	0	0	-	Pbr000552.2	K13420|1|4e-28|125|ath:AT5G46330|LRR receptor-like serine/threonine-protein kinase FLS2 [EC:2.7.11.1]	-	-	-	gi|694310220|ref|XP_009351868.1|/0/PREDICTED: pollen-specific leucine-rich repeat extensin-like protein 3 [Pyrus x bretschneideri]
Pbr013438.1	1473	10	1323.47	2.5	337.92	7.078609835	Up	0	0	-	Pbr013438.1	-	-	-	-	gi|694321873|ref|XP_009352080.1|/0/PREDICTED: uncharacterized protein LOC103943491 [Pyrus x bretschneideri]
Pbr015220.1	855	3	397	1.35	181.59	7.071581539	Up	1.11E-115	2.25E-113	-	Pbr015220.1	-	-	-	-	gi|694393816|ref|XP_009372333.1|/4.06914e-146/PREDICTED: uncharacterized protein LOC103961511 [Pyrus x bretschneideri]
Pbr007335.1	2334	2	263	0.31	41.57	7.067130722	Up	5.42E-77	6.87E-75	-	Pbr007335.1	K01126|1|1e-23|110|smo:SELMODRAFT_85502|glycerophosphoryl diester phosphodiesterase [EC:3.1.4.46]	-	GO:0008081//phosphoric diester hydrolase activity	GO:0044238//primary metabolic process	gi|694379988|ref|XP_009366150.1|/0/PREDICTED: probable glycerophosphoryl diester phosphodiesterase 2 [Pyrus x bretschneideri]
Pbr006183.1	570	3.84	490.52	2.71	353.31	7.026497922	Up	8.94E-144	2.58E-141	-	Pbr006183.1	K10579|1|1e-77|286|rcu:RCOM_0553170|ubiquitin-conjugating enzyme E2 M [EC:6.3.2.19]	-	GO:0016879//ligase activity, forming carbon-nitrogen bonds;GO:0032559	GO:0006464//cellular protein modification process	gi|694378767|ref|XP_009365608.1|/1.42963e-111/PREDICTED: NEDD8-conjugating enzyme Ubc12-like [Pyrus x bretschneideri]
Pbr029722.1	2073	1	127	0.18	22.69	6.977915892	Up	1.19E-37	7.79E-36	-	Pbr029722.1	K04733|1|7e-128|456|smo:SELMODRAFT_159261|interleukin-1 receptor-associated kinase 4 [EC:2.7.11.1];K13416|4|8e-73|273|ath:AT4G33430|brassinosteroid insensitive 1-associated receptor kinase 1 [EC:2.7.10.1 2.7.11.1]	-	GO:0004871//signal transducer activity;GO:0004674//protein serine/threonine kinase activity;GO:0032559	GO:0006464//cellular protein modification process	gi|694332095|ref|XP_009356695.1|/0/PREDICTED: proline-rich receptor-like protein kinase PERK4 [Pyrus x bretschneideri]
Pbr014300.1	1992	1	121	0.18	22.53	6.967706597	Up	7.69E-36	4.87E-34	-	Pbr014300.1	K04733|1|3e-129|460|smo:SELMODRAFT_159261|interleukin-1 receptor-associated kinase 4 [EC:2.7.11.1];K13430|3|1e-75|283|rcu:RCOM_1078760|serine/threonine-protein kinase PBS1 [EC:2.7.11.1];K13416|5|1e-72|272|ath:AT4G33430|brassinosteroid insensitive 1-associated receptor kinase 1 [EC:2.7.10.1 2.7.11.1]	GO:0016020//membrane	GO:0004674//protein serine/threonine kinase activity;GO:0004871//signal transducer activity;GO:0032559	GO:0019932//second-messenger-mediated signaling;GO:0009755//hormone-mediated signaling pathway;GO:0048513//organ development;GO:0006464//cellular protein modification process	gi|694392304|ref|XP_009371633.1|/0/PREDICTED: proline-rich receptor-like protein kinase PERK4 [Pyrus x bretschneideri]
Pbr001450.1	516	3	360	2.37	290.99	6.939938706	Up	1.60E-104	2.76E-102	-	Pbr001450.1	K01047|1|7e-57|217|rcu:RCOM_0893800|phospholipase A2 [EC:3.1.1.4]	-	GO:0004091//carboxylesterase activity	GO:0019637//organophosphate metabolic process;GO:0006629//lipid metabolic process	gi|645234435|ref|XP_008223809.1|/7.93013e-78/PREDICTED: phospholipase A2-alpha [Prunus mume]
Pbr014494.1	879	1	119.55	0.44	53.05	6.913705417	Up	3.08E-35	1.90E-33	-	Pbr014494.1	-	-	-	-	gi|694392622|ref|XP_009371780.1|/5.25644e-11/PREDICTED: putative protein TPRXL [Pyrus x bretschneideri]
Pbr030198.1	1659	9	1060.96	1.99	239.1	6.908701889	Up	4.00E-305	3.40E-302	-	Pbr030198.1	K00423|1|0.0|832|ath:AT1G55570|L-ascorbate oxidase [EC:1.10.3.3]	-	GO:0016682//oxidoreductase activity, acting on diphenols and related substances as donors, oxygen as acceptor;GO:0046914//transition metal ion binding	GO:0008152//metabolic process	gi|694422795|ref|XP_009339221.1|/0/PREDICTED: L-ascorbate oxidase homolog [Pyrus x bretschneideri]
Pbr007632.1	1752	4.72	541.64	0.99	115.3	6.863748272	Up	2.30E-157	7.74E-155	-	Pbr007632.1	K01193|1|0.0|807|rcu:RCOM_0293270|beta-fructofuranosidase [EC:3.2.1.26]	-	GO:0004558//alpha-glucosidase activity	GO:0044238//primary metabolic process	gi|694381363|ref|XP_009366766.1|/0/PREDICTED: beta-fructofuranosidase, insoluble isoenzyme 1-like [Pyrus x bretschneideri]
Pbr005718.1	1752	2.76	316.12	0.58	67.29	6.858195411	Up	5.32E-93	8.26E-91	-	Pbr005718.1	K01193|1|0.0|809|rcu:RCOM_0293270|beta-fructofuranosidase [EC:3.2.1.26]	-	GO:0004558//alpha-glucosidase activity	GO:0044238//primary metabolic process	gi|694406121|ref|XP_009377886.1|/0/PREDICTED: beta-fructofuranosidase, insoluble isoenzyme 1-like [Pyrus x bretschneideri]
Pbr021808.1	1752	2.76	316.12	0.58	67.29	6.858195411	Up	5.32E-93	8.22E-91	-	Pbr021808.1	K01193|1|0.0|809|rcu:RCOM_0293270|beta-fructofuranosidase [EC:3.2.1.26]	-	GO:0004558//alpha-glucosidase activity	GO:0044238//primary metabolic process	gi|694406121|ref|XP_009377886.1|/0/PREDICTED: beta-fructofuranosidase, insoluble isoenzyme 1-like [Pyrus x bretschneideri]
Pbr021809.1	1752	2.76	316.12	0.58	67.29	6.858195411	Up	5.32E-93	8.17E-91	-	Pbr021809.1	K01193|1|0.0|809|rcu:RCOM_0293270|beta-fructofuranosidase [EC:3.2.1.26]	-	GO:0004558//alpha-glucosidase activity	GO:0044238//primary metabolic process	gi|694406121|ref|XP_009377886.1|/0/PREDICTED: beta-fructofuranosidase, insoluble isoenzyme 1-like [Pyrus x bretschneideri]
Pbr036627.1	1209	1	113	0.31	35.56	6.841843298	Up	1.98E-33	1.17E-31	-	Pbr036627.1	-	-	-	-	gi|694432914|ref|XP_009343786.1|/0/PREDICTED: uncharacterized protein LOC103935702 [Pyrus x bretschneideri]
Pbr018388.1	1995	1	111	0.18	20.64	6.841302254	Up	7.93E-33	4.59E-31	-	Pbr018388.1	K08867|1|7e-138|489|smo:SELMODRAFT_134163|WNK lysine deficient protein kinase [EC:2.7.11.1];K12132|4|1e-128|459|pop:POPTR_1096507|serine/threonine-protein kinase WNK1 [EC:2.7.11.1]	-	GO:0004672//protein kinase activity	-	gi|694400688|ref|XP_009375426.1|/0/PREDICTED: probable serine/threonine-protein kinase WNK10 [Pyrus x bretschneideri]
Pbr008321.1	270	2	215.19	3.56	392.13	6.783310968	Up	1.59E-62	1.56E-60	-	Pbr008321.1	-	-	-	-	gi|694318432|ref|XP_009342667.1|/9.50935e-38/PREDICTED: defensin-like protein 2 [Pyrus x bretschneideri]
Pbr026909.1	1440	2	211	0.51	55.18	6.757504399	Up	2.55E-61	2.45E-59	-	Pbr026909.1	K14489|1|5e-07|54.3|vvi:100263145|arabidopsis histidine kinase 2/3/4 (cytokinin receptor) [EC:2.7.13.3]	-	GO:0016798//hydrolase activity, acting on glycosyl bonds	GO:0008152//metabolic process	gi|694416500|ref|XP_009336373.1|/0/PREDICTED: glucan endo-1,3-beta-glucosidase 8-like [Pyrus x bretschneideri]
Pbr013487.1	426	1	104	0.99	105.56	6.736419015	Up	1.02E-30	5.65E-29	-	Pbr013487.1	-	-	-	-	gi|694321887|ref|XP_009352087.1|/5.55399e-70/PREDICTED: uncharacterized protein LOC103943502 [Pyrus x bretschneideri]
Pbr042614.1	1641	4	414.86	0.89	94.57	6.73143345	Up	4.35E-119	9.12E-117	-	Pbr042614.1	-	-	-	-	gi|694441613|ref|XP_009347544.1|/0/PREDICTED: uncharacterized protein LOC103939211 [Pyrus x bretschneideri]
Pbr005241.1	1203	10.79	1116.44	3.35	353.24	6.720343814	Up	0	0	-	Pbr005241.1	K01213|1|3e-105|380|ath:AT3G07850|galacturan 1,4-alpha-galacturonidase [EC:3.2.1.67];K01184|5|7e-78|289|pop:POPTR_786519|polygalacturonase [EC:3.2.1.15]	-	-	-	gi|694377814|ref|XP_009365186.1|/0/PREDICTED: exopolygalacturonase-like [Pyrus x bretschneideri]
Pbr021951.1	1839	6	616	1.19	124.67	6.71100896	Up	1.69E-176	6.61E-174	-	Pbr021951.1	-	-	GO:0005488//binding	-	gi|694326301|ref|XP_009354070.1|/0/PREDICTED: putative clathrin assembly protein At1g03050 [Pyrus x bretschneideri]
Pbr000784.1	1659	33	3391.56	7.3	764.33	6.710155383	Up	0	0	-	Pbr000784.1	K00423|1|0.0|867|aly:ARALYDRAFT_892557|L-ascorbate oxidase [EC:1.10.3.3]	-	GO:0003824//catalytic activity;GO:0046914//transition metal ion binding	GO:0008152//metabolic process	gi|694315585|ref|XP_009376274.1|/0/PREDICTED: L-ascorbate oxidase homolog [Pyrus x bretschneideri]
Pbr007908.1	978	11	1124	4.26	444.16	6.704082232	Up	0	0	-	Pbr007908.1	K00430|1|3e-125|446|pop:POPTR_421611|peroxidase [EC:1.11.1.7]	-	GO:0005506//iron ion binding;GO:0003824//catalytic activity;GO:0016209//antioxidant activity	GO:0008152//metabolic process;GO:0006950//response to stress	gi|694451019|ref|XP_009350776.1|/2.12001e-176/PREDICTED: peroxidase 41-like [Pyrus x bretschneideri]
Pbr041538.1	651	0.99	100.64	0.6	62.31	6.698357406	Up	3.12E-31	1.75E-29	-	Pbr041538.1	K06685|1|5e-116|414|vvi:100245566|maintenance of ploidy protein MOB1 (MPS1 binder 1)	-	-	-	gi|694365831|ref|XP_009361700.1|/5.83943e-124/PREDICTED: MOB kinase activator-like 1 isoform X2 [Pyrus x bretschneideri]
Pbr011310.5	1077	1	101	0.35	35.97	6.683295427	Up	8.12E-30	4.40E-28	-	Pbr011310.5	K13412|1|2e-57|221|vvi:100250838|calcium-dependent protein kinase [EC:2.7.11.1]	-	-	-	gi|658013250|ref|XP_008341917.1|/1.09317e-91/PREDICTED: calcium-dependent protein kinase 24-like [Malus domestica]
Pbr006175.1	1104	2	198	0.68	68.67	6.658001407	Up	2.07E-57	1.87E-55	-	Pbr006175.1	-	-	-	-	gi|694378887|ref|XP_009365662.1|/0/PREDICTED: uncharacterized protein LOC103955490 [Pyrus x bretschneideri]
Pbr018801.2	2004	4	398	0.73	73.66	6.656841123	Up	2.83E-114	5.48E-112	-	Pbr018801.2	K00847|1|7e-138|489|vvi:100242115|fructokinase [EC:2.7.1.4]	-	GO:0016773//phosphotransferase activity, alcohol group as acceptor;GO:0019200//carbohydrate kinase activity	GO:0044237//cellular metabolic process	gi|694401614|ref|XP_009375843.1|/0/PREDICTED: probable fructokinase-4 [Pyrus x bretschneideri]
Pbr000612.1	363	3	294	3.63	363.47	6.645722934	Up	1.19E-84	1.64E-82	-	Pbr000612.1	-	-	-	-	gi|694315159|ref|XP_009374530.1|/2.30932e-15/PREDICTED: 60S ribosomal protein L22-like [Pyrus x bretschneideri]
Pbr002662.1	876	9	883	3.93	393.31	6.644993745	Up	9.56E-252	5.53E-249	-	Pbr002662.1	-	-	-	-	gi|694372566|ref|XP_009363600.1|/1.70721e-70/PREDICTED: fasciclin-like arabinogalactan protein 14 [Pyrus x bretschneideri]
Pbr037194.1	2475	1	99.71	0.15	14.83	6.627412287	Up	3.24E-29	1.73E-27	-	Pbr037194.1	-	-	-	GO:0006810//transport	gi|694433962|ref|XP_009344240.1|/0/PREDICTED: cation/H(+) antiporter 15-like [Pyrus x bretschneideri]
Pbr013488.1	504	6	580	4.88	481.89	6.625678905	Up	1.13E-165	4.14E-163	-	Pbr013488.1	-	-	-	-	gi|694321889|ref|XP_009352089.1|/4.45334e-30/PREDICTED: brain acid soluble protein 1 homolog [Pyrus x bretschneideri]
Pbr003702.1	798	1	96	0.48	47.37	6.624795456	Up	2.59E-28	1.34E-26	-	Pbr003702.1	-	-	-	-	gi|694445292|ref|XP_009349098.1|/1.68236e-135/PREDICTED: tetraspanin-8-like [Pyrus x bretschneideri]
Pbr024231.1	501	4.99	476.28	4.09	398.5	6.606335071	Up	9.29E-138	2.51E-135	-	Pbr024231.1	K01834|1|2e-23|106|vvi:100245371|2,3-bisphosphoglycerate-dependent phosphoglycerate mutase [EC:5.4.2.1];K03036|2|8e-23|104|aly:ARALYDRAFT_336019|26S proteasome regulatory subunit N6	-	-	-	gi|694411368|ref|XP_009334049.1|/3.39157e-91/PREDICTED: olee1-like protein [Pyrus x bretschneideri]
Pbr032372.1	1398	6	570	1.59	153.78	6.595697309	Up	1.15E-162	3.99E-160	-	Pbr032372.1	K14489|1|3e-10|64.7|vvi:100263145|arabidopsis histidine kinase 2/3/4 (cytokinin receptor) [EC:2.7.13.3]	-	GO:0004553//hydrolase activity, hydrolyzing O-glycosyl compounds	GO:0008152//metabolic process	gi|694352047|ref|XP_009357726.1|/0/PREDICTED: glucan endo-1,3-beta-glucosidase [Pyrus x bretschneideri]
Pbr021853.1	2475	1	97.29	0.15	14.47	6.591958611	Up	1.30E-28	6.73E-27	-	Pbr021853.1	-	-	-	GO:0006810//transport	gi|694406549|ref|XP_009378076.1|/0/PREDICTED: cation/H(+) antiporter 15-like [Pyrus x bretschneideri]
Pbr035229.1	1365	18	1689	4.89	467.33	6.578463378	Up	0	0	-	Pbr035229.1	K01728|1|2e-163|573|vvi:100262177|pectate lyase [EC:4.2.2.2]	-	-	-	gi|694430824|ref|XP_009342871.1|/0/PREDICTED: pectate lyase-like [Pyrus x bretschneideri]
Pbr011478.1	1326	4	375	1.12	106.99	6.577833417	Up	2.31E-107	4.15E-105	-	Pbr011478.1	K01728|1|6e-177|618|pop:POPTR_581348|pectate lyase [EC:4.2.2.2]	-	-	-	gi|694387166|ref|XP_009369346.1|/0/PREDICTED: pectate lyase-like [Pyrus x bretschneideri]
Pbr007851.1	3135	5	464.56	0.57	54.21	6.571453277	Up	1.82E-132	4.51E-130	-	Pbr007851.1	K08286|1|7e-25|114|ath:AT4G28490|protein-serine/threonine kinase [EC:2.7.11.-]	-	-	-	gi|694450940|ref|XP_009350755.1|/0/PREDICTED: pollen-specific leucine-rich repeat extensin-like protein 3 [Pyrus x bretschneideri]
Pbr007852.1	3135	5	464.56	0.57	54.21	6.571453277	Up	1.82E-132	4.47E-130	-	Pbr007852.1	K08286|1|7e-25|114|ath:AT4G28490|protein-serine/threonine kinase [EC:2.7.11.-]	-	-	-	gi|694450940|ref|XP_009350755.1|/0/PREDICTED: pollen-specific leucine-rich repeat extensin-like protein 3 [Pyrus x bretschneideri]
Pbr027558.1	1965	18	1656	3.34	312.81	6.549294721	Up	0	0	-	Pbr027558.1	-	-	-	-	gi|694417780|ref|XP_009336933.1|/0/PREDICTED: galactose oxidase-like [Pyrus x bretschneideri]
Pbr021087.1	579	1	90	0.69	63.67	6.527873592	Up	1.64E-26	8.18E-25	-	Pbr021087.1	-	-	-	-	gi|657960174|ref|XP_008371655.1|/2.39573e-93/PREDICTED: centrosomal protein of 135 kDa [Malus domestica]
Pbr041307.1	372	3	270.5	3.52	324.31	6.52565427	Up	1.93E-77	2.49E-75	-	Pbr041307.1	-	-	-	-	gi|694309855|ref|XP_009340925.1|/1.32365e-47/PREDICTED: protein RALF-like 19 [Pyrus x bretschneideri]
Pbr000376.1	372	3	270.5	3.52	324.31	6.52565427	Up	1.93E-77	2.48E-75	-	Pbr000376.1	-	-	-	-	gi|694309855|ref|XP_009340925.1|/1.32365e-47/PREDICTED: protein RALF-like 19 [Pyrus x bretschneideri]
Pbr037380.1	1800	7	631	1.42	130.59	6.523009686	Up	2.40E-179	9.62E-177	-	Pbr037380.1	K01051|1|1e-126|451|pop:POPTR_548766|pectinesterase [EC:3.1.1.11]	-	GO:0016787//hydrolase activity	-	gi|694358863|ref|XP_009359677.1|/0/PREDICTED: putative pectinesterase/pectinesterase inhibitor 45 [Pyrus x bretschneideri]
Pbr004347.1	2643	5	448	0.68	62.29	6.517322016	Up	1.16E-127	2.71E-125	-	Pbr004347.1	K04733|1|1e-154|545|aly:ARALYDRAFT_916421|interleukin-1 receptor-associated kinase 4 [EC:2.7.11.1];K00924|3|2e-57|222|aly:ARALYDRAFT_486409|[EC:2.7.1.-]	-	-	-	gi|694376140|ref|XP_009364589.1|/0/PREDICTED: receptor-like protein kinase ANXUR2 [Pyrus x bretschneideri]
Pbr004401.2	1026	1	90	0.37	33.77	6.512073098	Up	1.64E-26	8.17E-25	-	Pbr004401.2	-	-	-	-	gi|657992788|ref|XP_008388653.1|/2.72958e-121/PREDICTED: nucleolin-like [Malus domestica]
Pbr037771.1	1704	1	91.07	0.22	19.96	6.503464387	Up	8.24E-27	4.13E-25	-	Pbr037771.1	K01051|1|3e-158|556|pop:POPTR_548766|pectinesterase [EC:3.1.1.11]	-	-	-	gi|694359307|ref|XP_009359792.1|/0/PREDICTED: pectinesterase-like [Pyrus x bretschneideri]
Pbr011530.1	1773	3.5	310.5	0.72	65.28	6.502500341	Up	1.83E-89	2.62E-87	-	Pbr011530.1	-	-	-	-	gi|657965673|ref|XP_008374499.1|/0/PREDICTED: uncharacterized protein LOC103437776 [Malus domestica]
Pbr041205.1	1773	3.5	310.5	0.72	65.28	6.502500341	Up	1.83E-89	2.61E-87	-	Pbr041205.1	-	-	-	-	gi|657965673|ref|XP_008374499.1|/0/PREDICTED: uncharacterized protein LOC103437776 [Malus domestica]
Pbr002873.1	915	4.71	413.35	1.96	175.57	6.485048885	Up	8.70E-119	1.81E-116	-	Pbr002873.1	K01051|1|3e-119|426|gmx:100775404|pectinesterase [EC:3.1.1.11]	-	-	-	gi|694373515|ref|XP_009363888.1|/2.75944e-175/PREDICTED: putative pectinesterase 63 [Pyrus x bretschneideri]
Pbr034273.1	2334	5	438	0.78	69.23	6.471779414	Up	1.17E-124	2.64E-122	-	Pbr034273.1	K01126|1|4e-21|102|smo:SELMODRAFT_85502|glycerophosphoryl diester phosphodiesterase [EC:3.1.4.46]	-	GO:0008081//phosphoric diester hydrolase activity	GO:0044238//primary metabolic process	gi|694354554|ref|XP_009358473.1|/0/PREDICTED: probable glycerophosphoryl diester phosphodiesterase 2 [Pyrus x bretschneideri]
Pbr018274.3	471	2	173	1.76	155.69	6.466957044	Up	6.71E-50	5.51E-48	-	Pbr018274.3	K13412|1|4e-09|58.5|vcn:VOLCADRAFT_74309|calcium-dependent protein kinase [EC:2.7.11.1]	-	-	-	gi|694401472|ref|XP_009375786.1|/4.26582e-76/PREDICTED: elicitor-responsive protein 3-like [Pyrus x bretschneideri]
Pbr005047.2	882	3	253.26	1.3	111.97	6.428456811	Up	2.44E-72	2.88E-70	-	Pbr005047.2	K01674|1|7e-74|275|pop:POPTR_589499|carbonic anhydrase [EC:4.2.1.1]	-	-	-	gi|657983802|ref|XP_008383978.1|/1.48956e-122/PREDICTED: bifunctional monodehydroascorbate reductase and carbonic anhydrase nectarin-3-like [Malus domestica]
Pbr004198.1	2025	5	421	0.9	77.08	6.42028776	Up	1.47E-119	3.11E-117	-	Pbr004198.1	-	-	-	-	gi|694316144|ref|XP_009378852.1|/0/PREDICTED: COBRA-like protein 10 [Pyrus x bretschneideri]
Pbr007323.1	2844	10.18	854.91	1.29	110.24	6.417132917	Up	2.17E-241	1.16E-238	-	Pbr007323.1	K01535|1|0.0|1529|vvi:100267065|H+-transporting ATPase [EC:3.6.3.6]	GO:0031224//intrinsic to membrane	GO:0042625//ATPase activity, coupled to transmembrane movement of ions;GO:0032559	GO:0009206;GO:0006811//ion transport;GO:0009207	gi|694379952|ref|XP_009366133.1|/0/PREDICTED: ATPase 8, plasma membrane-type-like [Pyrus x bretschneideri]
Pbr032172.1	561	11	916	7.9	671.97	6.410400362	Up	2.28E-258	1.40E-255	-	Pbr032172.1	-	-	-	-	gi|657973963|ref|XP_008378802.1|/1.38002e-26/PREDICTED: gelsolin-related protein of 125 kDa-like [Malus domestica]
Pbr001384.1	1113	6	499.37	2.02	171.69	6.40930691	Up	2.35E-141	6.67E-139	-	Pbr001384.1	K01051|1|1e-138|490|gmx:100786427|pectinesterase [EC:3.1.1.11]	-	-	-	gi|694369708|ref|XP_009362793.1|/0/PREDICTED: putative pectinesterase 63 [Pyrus x bretschneideri]
Pbr003066.1	1899	5	412	0.96	80.64	6.392317423	Up	7.36E-117	1.50E-114	-	Pbr003066.1	-	-	-	-	gi|694374087|ref|XP_009364044.1|/0/PREDICTED: uncharacterized protein LOC103953962 [Pyrus x bretschneideri]
Pbr021943.1	672	6	487	3.51	290.93	6.373057231	Up	9.32E-138	2.49E-135	-	Pbr021943.1	-	-	-	-	gi|694326291|ref|XP_009354065.1|/4.16856e-43/PREDICTED: neurofilament heavy polypeptide-like isoform X1 [Pyrus x bretschneideri]
Pbr012160.1	1026	2	159	0.74	59.66	6.333094897	Up	1.06E-45	8.15E-44	-	Pbr012160.1	K01078|1|8e-117|418|rcu:RCOM_1150260|acid phosphatase [EC:3.1.3.2]	-	GO:0016787//hydrolase activity	-	gi|657979662|ref|XP_008381803.1|/0/PREDICTED: purple acid phosphatase 17-like [Malus domestica]
Pbr040022.1	528	6	466	4.62	366.71	6.310602946	Up	1.82E-131	4.39E-129	-	Pbr040022.1	-	-	-	-	gi|694364607|ref|XP_009361340.1|/7.35829e-21/PREDICTED: enolase-phosphatase E1 [Pyrus x bretschneideri]
Pbr035303.1	879	5	389	2.18	172.62	6.307127682	Up	5.74E-110	1.09E-107	-	Pbr035303.1	K01674|1|3e-68|256|gmx:100797935|carbonic anhydrase [EC:4.2.1.1]	-	-	-	gi|694355442|ref|XP_009358737.1|/1.5672e-156/PREDICTED: alpha carbonic anhydrase 7-like [Pyrus x bretschneideri]
Pbr039133.1	2643	63	4881	8.6	678.65	6.302187255	Up	0	0	-	Pbr039133.1	K01728|1|2e-157|555|rcu:RCOM_0697960|pectate lyase [EC:4.2.2.2]	-	-	-	gi|694361356|ref|XP_009360393.1|/0/PREDICTED: probable pectate lyase 3 [Pyrus x bretschneideri]
Pbr034699.1	1239	4.45	344.36	1.34	105.59	6.300096398	Up	4.70E-98	7.71E-96	-	Pbr034699.1	-	-	-	-	gi|694430169|ref|XP_009342577.1|/0/PREDICTED: uncharacterized protein LOC103934551 [Pyrus x bretschneideri]
Pbr015791.1	2574	3.5	269.33	0.49	38.48	6.29518324	Up	3.86E-77	4.94E-75	-	Pbr015791.1	K04733|1|5e-149|526|ath:AT5G38990|interleukin-1 receptor-associated kinase 4 [EC:2.7.11.1];K00924|4|8e-62|237|aly:ARALYDRAFT_486409|[EC:2.7.1.-]	-	-	-	gi|694395376|ref|XP_009373018.1|/0/PREDICTED: probable receptor-like protein kinase At4g39110 [Pyrus x bretschneideri]
Pbr020737.1	2619	1.5	117.5	0.21	16.49	6.295058261	Up	1.23E-34	7.54E-33	-	Pbr020737.1	K12309|1|8e-168|589|ath:AT3G52840|beta-galactosidase [EC:3.2.1.23];K01190|3|5e-61|234|cme:CMP078C|beta-galactosidase [EC:3.2.1.23]	-	GO:0004553//hydrolase activity, hydrolyzing O-glycosyl compounds;GO:0005488//binding	GO:0008152//metabolic process	gi|694404117|ref|XP_009376956.1|/0/PREDICTED: beta-galactosidase 11-like [Pyrus x bretschneideri]
Pbr020722.1	2619	1.5	117.5	0.21	16.49	6.295058261	Up	1.23E-34	7.53E-33	-	Pbr020722.1	K12309|1|8e-168|589|ath:AT3G52840|beta-galactosidase [EC:3.2.1.23];K01190|3|5e-61|234|cme:CMP078C|beta-galactosidase [EC:3.2.1.23]	-	GO:0004553//hydrolase activity, hydrolyzing O-glycosyl compounds;GO:0005488//binding	GO:0008152//metabolic process	gi|694404117|ref|XP_009376956.1|/0/PREDICTED: beta-galactosidase 11-like [Pyrus x bretschneideri]
Pbr015554.1	1002	5	384	1.89	147.82	6.289311434	Up	1.80E-108	3.32E-106	-	Pbr015554.1	K00469|1|1e-155|547|vvi:100254212|inositol oxygenase [EC:1.13.99.1]	GO:0044424//intracellular part	GO:0046914//transition metal ion binding;GO:0016701//oxidoreductase activity, acting on single donors with incorporation of molecular oxygen	GO:0006020//inositol metabolic process	gi|694322986|ref|XP_009352587.1|/0/PREDICTED: inositol oxygenase 2 [Pyrus x bretschneideri]
Pbr005239.1	1203	17	1300.77	5.28	411.56	6.284421032	Up	0	0	-	Pbr005239.1	K01213|1|1e-92|338|ath:AT3G07850|galacturan 1,4-alpha-galacturonidase [EC:3.2.1.67]	-	-	-	gi|694377810|ref|XP_009365184.1|/0/PREDICTED: exopolygalacturonase-like [Pyrus x bretschneideri]
Pbr015039.1	1335	1	77	0.28	21.81	6.283419133	Up	1.31E-22	5.65E-21	-	Pbr015039.1	K04733|1|3e-58|224|ath:AT5G38990|interleukin-1 receptor-associated kinase 4 [EC:2.7.11.1]	-	GO:0004674//protein serine/threonine kinase activity;GO:0000166//nucleotide binding	-	gi|694393389|ref|XP_009372136.1|/0/PREDICTED: receptor-like protein kinase ANXUR2 [Pyrus x bretschneideri]
Pbr029596.1	1605	3	229	0.69	53.43	6.274909845	Up	3.81E-65	3.93E-63	-	Pbr029596.1	K13412|1|0.0|860|rcu:RCOM_1479000|calcium-dependent protein kinase [EC:2.7.11.1];K00924|5|0.0|825|ath:AT5G12180|[EC:2.7.1.-]	-	GO:0046872//metal ion binding;GO:0004674//protein serine/threonine kinase activity;GO:0032559	GO:0006464//cellular protein modification process	gi|694313900|ref|XP_009368734.1|/0/PREDICTED: calcium-dependent protein kinase 17-like [Pyrus x bretschneideri]
Pbr021263.1	537	3	227	2.27	175.16	6.269837247	Up	1.51E-64	1.54E-62	-	Pbr021263.1	-	-	-	-	-
Pbr028984.1	264	4	300.9	7.34	565.57	6.267781723	Up	7.21E-85	9.97E-83	-	Pbr028984.1	-	-	-	-	gi|694420951|ref|XP_009338353.1|/1.38146e-36/PREDICTED: defensin-like protein 2 [Pyrus x bretschneideri]
Pbr022240.1	207	1	75	2.61	200.76	6.265278234	Up	5.19E-22	2.20E-20	-	Pbr022240.1	-	-	-	-	gi|658013084|ref|XP_008341838.1|/2.4096e-20/PREDICTED: stress-induced protein KIN2-like [Malus domestica]
Pbr026118.1	264	6.16	453.89	11.29	853.13	6.239648205	Up	1.42E-127	3.29E-125	-	Pbr026118.1	-	-	-	-	gi|694329435|ref|XP_009355482.1|/1.0553e-44/PREDICTED: defensin Tk-AMP-D1.1-like [Pyrus x bretschneideri]
Pbr025893.1	735	1	74	0.53	39.99	6.237503111	Up	1.03E-21	4.34E-20	-	Pbr025893.1	K01507|1|3e-101|365|pop:POPTR_834812|inorganic pyrophosphatase [EC:3.6.1.1]	GO:0044435	GO:0046872//metal ion binding;GO:0016462//pyrophosphatase activity	GO:0006793//phosphorus metabolic process	gi|657943187|ref|XP_008358748.1|/1.07338e-122/PREDICTED: soluble inorganic pyrophosphatase-like [Malus domestica]
Pbr016969.1	1569	3	220	0.7	52.56	6.230466543	Up	1.88E-62	1.84E-60	-	Pbr016969.1	-	-	-	-	gi|694397592|ref|XP_009374037.1|/0/PREDICTED: rho guanine nucleotide exchange factor 8 [Pyrus x bretschneideri]
Pbr010286.1	1002	21	1542	7.93	593.57	6.225953501	Up	0	0	-	Pbr010286.1	-	-	-	-	gi|694319744|ref|XP_009348465.1|/1.93751e-164/PREDICTED: probable E3 ubiquitin-protein ligase BAH1-like 1 [Pyrus x bretschneideri]
Pbr014900.1	1710	31	2226	6.64	486.02	6.193688631	Up	0	0	-	Pbr014900.1	K01051|1|3e-146|516|ath:AT5G49180|pectinesterase [EC:3.1.1.11]	-	-	-	gi|694322428|ref|XP_009352343.1|/0/PREDICTED: putative pectinesterase/pectinesterase inhibitor 28 [Pyrus x bretschneideri]
Pbr026948.1	1071	2	142	0.7	50.88	6.183599938	Up	1.30E-40	8.88E-39	-	Pbr026948.1	-	-	GO:0008081//phosphoric diester hydrolase activity	GO:0019400	gi|657995586|ref|XP_008390137.1|/0/PREDICTED: glycerophosphodiester phosphodiesterase GDE1-like [Malus domestica]
Pbr029462.1	1644	3	210.56	0.67	47.91	6.160021908	Up	1.84E-59	1.71E-57	-	Pbr029462.1	K01188|1|1e-146|518|sbi:SORBI_06g019840|beta-glucosidase [EC:3.2.1.21]	-	-	-	gi|694421783|ref|XP_009338723.1|/0/PREDICTED: beta-glucosidase 13-like [Pyrus x bretschneideri]
Pbr015088.1	1500	1	71	0.25	17.79	6.152994605	Up	8.17E-21	3.32E-19	-	Pbr015088.1	K08472|1|4e-140|496|ath:AT2G33670|mlo protein	-	-	-	gi|694394430|ref|XP_009372611.1|/0/PREDICTED: MLO-like protein 9 [Pyrus x bretschneideri]
Pbr002661.1	789	30	2081	14.69	1039.73	6.145230728	Up	0	0	-	Pbr002661.1	-	-	-	-	gi|694372563|ref|XP_009363599.1|/3.27211e-67/PREDICTED: fasciclin-like arabinogalactan protein 14 [Pyrus x bretschneideri]
Pbr014899.1	1719	77	5278	16.41	1146.08	6.125988703	Up	0	0	-	Pbr014899.1	K01051|1|1e-145|515|ath:AT5G49180|pectinesterase [EC:3.1.1.11]	-	-	-	gi|694322426|ref|XP_009352342.1|/0/PREDICTED: probable pectinesterase/pectinesterase inhibitor 21 [Pyrus x bretschneideri]
Pbr018308.1	1239	7	479.54	2.11	147.04	6.122821863	Up	8.18E-134	2.09E-131	-	Pbr018308.1	-	-	-	-	gi|694400833|ref|XP_009375494.1|/0/PREDICTED: uncharacterized protein LOC103964299 [Pyrus x bretschneideri]
Pbr018311.1	1239	7	479.54	2.11	147.04	6.122821863	Up	8.18E-134	2.07E-131	-	Pbr018311.1	-	-	-	-	gi|694400833|ref|XP_009375494.1|/0/PREDICTED: uncharacterized protein LOC103964299 [Pyrus x bretschneideri]
Pbr041581.1	411	5	340	5.19	360.46	6.117960825	Up	2.61E-95	4.14E-93	-	Pbr041581.1	-	-	-	-	gi|694439961|ref|XP_009346827.1|/1.00232e-50/PREDICTED: uncharacterized protein At4g13230-like [Pyrus x bretschneideri]
Pbr018280.1	669	7	476.58	4.12	286.14	6.117933041	Up	6.44E-133	1.61E-130	-	Pbr018280.1	K09377|1|3e-77|285|sbi:SORBI_04g033700|cysteine and glycine-rich protein	-	GO:0046914//transition metal ion binding	-	gi|694401485|ref|XP_009375790.1|/1.13623e-117/PREDICTED: pollen-specific protein SF3-like [Pyrus x bretschneideri]
Pbr036153.1	1011	14	947	5.23	361.03	6.109163967	Up	6.01E-263	3.86E-260	-	Pbr036153.1	K00430|1|2e-69|260|mtr:MTR_1g101830|peroxidase [EC:1.11.1.7]	-	-	-	gi|694357648|ref|XP_009359340.1|/0/PREDICTED: peroxidase 44-like [Pyrus x bretschneideri]
Pbr026600.1	1053	3	201	1.07	73.34	6.098917564	Up	9.00E-57	8.05E-55	-	Pbr026600.1	K11228|1|4e-53|206|ota:Ot13g01170|mitogen-activated protein kinase kinase kinase [EC:2.7.11.1];K13414|2|1e-47|188|ath:AT4G08500|mitogen-activated protein kinase kinase kinase 1, plant [EC:2.7.11.25]	-	GO:0004674//protein serine/threonine kinase activity;GO:0000166//nucleotide binding	-	gi|694329362|ref|XP_009355446.1|/0/PREDICTED: mitogen-activated protein kinase kinase kinase NPK1-like [Pyrus x bretschneideri]
Pbr011699.1	1785	7	465	1.43	97.08	6.085087056	Up	1.24E-129	2.94E-127	-	Pbr011699.1	K01051|1|5e-121|433|pop:POPTR_548766|pectinesterase [EC:3.1.1.11]	-	-	-	gi|694388002|ref|XP_009369731.1|/0/PREDICTED: putative pectinesterase/pectinesterase inhibitor 45 [Pyrus x bretschneideri]
Pbr025040.1	1260	1	67	0.3	20.18	6.071819863	Up	1.28E-19	4.98E-18	-	Pbr025040.1	K14963|1|4e-16|84.3|aly:ARALYDRAFT_485324|COMPASS component SWD3	-	-	-	gi|694313717|ref|XP_009367914.1|/0/PREDICTED: E3 ubiquitin-protein ligase TRAF7 [Pyrus x bretschneideri]
Pbr024378.1	3093	3	199	0.35	23.54	6.071615588	Up	3.56E-56	3.17E-54	-	Pbr024378.1	-	-	-	-	gi|657997713|ref|XP_008391244.1|/0/PREDICTED: uncharacterized protein LOC103453481 isoform X1 [Malus domestica]
Pbr032242.1	810	9	592	4.28	287.34	6.069004235	Up	1.55E-164	5.55E-162	-	Pbr032242.1	-	-	-	-	gi|694392622|ref|XP_009371780.1|/2.77171e-08/PREDICTED: putative protein TPRXL [Pyrus x bretschneideri]
Pbr005240.1	1203	16.21	1060.56	5.03	335.56	6.059868541	Up	1.21E-293	9.96E-291	-	Pbr005240.1	K01213|1|2e-105|380|ath:AT3G07850|galacturan 1,4-alpha-galacturonidase [EC:3.2.1.67];K01184|5|4e-78|290|pop:POPTR_786519|polygalacturonase [EC:3.2.1.15]	-	-	-	gi|694377812|ref|XP_009365185.1|/0/PREDICTED: exopolygalacturonase-like [Pyrus x bretschneideri]
Pbr003847.1	366	5	325	5.98	397.66	6.055246156	Up	7.85E-91	1.15E-88	-	Pbr003847.1	-	-	-	-	gi|694375533|ref|XP_009364424.1|/9.52721e-54/PREDICTED: uncharacterized protein LOC103954331 [Pyrus x bretschneideri]
Pbr000504.1	1392	9	582	2.39	157.73	6.044302656	Up	1.50E-161	5.16E-159	-	Pbr000504.1	K00924|1|2e-129|461|osa:4342410|[EC:2.7.1.-];K07198|3|1e-60|232|bdi:100839912|5'-AMP-activated protein kinase, catalytic alpha subunit [EC:2.7.11.11]	-	GO:0004674//protein serine/threonine kinase activity;GO:0032559	GO:0006464//cellular protein modification process;GO:0023052//signaling	gi|694310108|ref|XP_009350943.1|/0/PREDICTED: CBL-interacting protein kinase 5-like [Pyrus x bretschneideri]
Pbr035861.2	273	5	322	8.76	577.94	6.043845044	Up	6.16E-90	8.91E-88	-	Pbr035861.2	-	-	-	-	gi|694314214|ref|XP_009370221.1|/4.41411e-27/PREDICTED: defensin-like protein 2 [Pyrus x bretschneideri]
Pbr016121.1	1392	6	389	1.6	105.43	6.042069727	Up	1.92E-108	3.50E-106	-	Pbr016121.1	K00924|1|1e-126|451|osa:4342410|[EC:2.7.1.-];K07198|3|7e-59|226|sbi:SORBI_03g033530|5'-AMP-activated protein kinase, catalytic alpha subunit [EC:2.7.11.11]	-	GO:0004674//protein serine/threonine kinase activity;GO:0032559	GO:0006464//cellular protein modification process;GO:0023052//signaling	gi|694323368|ref|XP_009352756.1|/0/PREDICTED: CBL-interacting serine/threonine-protein kinase 20-like isoform X1 [Pyrus x bretschneideri]
Pbr033472.1	1698	14	904	3.02	198.84	6.040915649	Up	4.12E-250	2.33E-247	-	Pbr033472.1	K01051|1|4e-119|426|pop:POPTR_548766|pectinesterase [EC:3.1.1.11]	-	-	-	gi|694427878|ref|XP_009341542.1|/0/PREDICTED: pectinesterase-like [Pyrus x bretschneideri]
Pbr008677.1	381	1	64	1.14	74.48	6.029747343	Up	1.01E-18	3.70E-17	-	Pbr008677.1	-	-	-	-	gi|694382572|ref|XP_009367291.1|/1.26907e-45/PREDICTED: uncharacterized protein LOC103956957 [Pyrus x bretschneideri]
Pbr022062.2	1500	15	961	3.69	240.72	6.027591385	Up	1.30E-265	8.54E-263	-	Pbr022062.2	-	-	-	-	gi|694406635|ref|XP_009378113.1|/0/PREDICTED: protein IQ-DOMAIN 1-like isoform X1 [Pyrus x bretschneideri]
Pbr012959.1	939	1	63	0.4	26.02	6.023477152	Up	2.01E-18	7.28E-17	-	Pbr012959.1	K13945|1|1e-17|88.6|aly:ARALYDRAFT_486271|LOB domain-containing protein 29;K13944|3|4e-17|87.0|rcu:RCOM_0993260|LOB domain-containing protein 16;K01955|4|9e-17|85.9|vvi:100262205|carbamoyl-phosphate synthase large subunit [EC:6.3.5.5]	-	-	-	gi|694390234|ref|XP_009370692.1|/7.59181e-144/PREDICTED: LOB domain-containing protein 22-like [Pyrus x bretschneideri]
Pbr026120.1	264	13.05	827.07	23.94	1554.57	6.020948618	Up	1.21E-228	6.13E-226	-	Pbr026120.1	-	-	-	-	gi|694329433|ref|XP_009355481.1|/1.0553e-44/PREDICTED: defensin Tk-AMP-D1.1-like [Pyrus x bretschneideri]
Pbr003376.1	1047	2	125	0.72	45.89	5.99403909	Up	1.56E-35	9.75E-34	-	Pbr003376.1	K13430|1|1e-64|245|pop:POPTR_548061|serine/threonine-protein kinase PBS1 [EC:2.7.11.1];K04733|3|8e-64|242|smo:SELMODRAFT_33807|interleukin-1 receptor-associated kinase 4 [EC:2.7.11.1]	-	GO:0004672//protein kinase activity;GO:0032559	GO:0006464//cellular protein modification process	gi|595803980|ref|XP_007202089.1|/4.42992e-175/hypothetical protein PRUPE_ppa007444mg [Prunus persica]
Pbr028983.1	264	4	248	7.34	466.14	5.988839444	Up	2.47E-69	2.80E-67	-	Pbr028983.1	-	-	-	-	gi|694420951|ref|XP_009338353.1|/8.95439e-36/PREDICTED: defensin-like protein 2 [Pyrus x bretschneideri]
Pbr021264.1	852	29	1804	13.05	828.33	5.988083928	Up	0	0	-	Pbr021264.1	-	-	-	-	gi|694405008|ref|XP_009377364.1|/2.25481e-88/PREDICTED: fasciclin-like arabinogalactan protein 3 [Pyrus x bretschneideri]
Pbr015936.1	1416	1	62	0.26	16.5	5.987810591	Up	3.99E-18	1.44E-16	-	Pbr015936.1	K14497|1|8e-26|116|rcu:RCOM_1579770|protein phosphatase 2C [EC:3.1.3.16];K04345|2|9e-25|113|rcu:RCOM_1050860|protein kinase A [EC:2.7.11.11]	-	GO:0003824//catalytic activity	-	gi|694395557|ref|XP_009373099.1|/0/PREDICTED: probable protein phosphatase 2C 65 [Pyrus x bretschneideri]
Pbr041149.1	483	12.68	782.62	10.84	683.64	5.97880015	Up	1.01E-216	4.64E-214	-	Pbr041149.1	K13449|1|2e-34|142|vvi:100258414|pathogenesis-related protein 1	-	-	-	gi|694439283|ref|XP_009346538.1|/1.11702e-93/PREDICTED: basic form of pathogenesis-related protein 1-like [Pyrus x bretschneideri]
Pbr005337.1	1149	1.5	92.43	0.49	30.71	5.969782953	Up	4.12E-27	2.08E-25	-	Pbr005337.1	K13430|1|1e-138|491|rcu:RCOM_1078760|serine/threonine-protein kinase PBS1 [EC:2.7.11.1]	-	-	-	gi|657959424|ref|XP_008371260.1|/0/PREDICTED: serine/threonine-protein kinase PBS1 [Malus domestica]
Pbr033684.1	2025	10	612	1.8	112.05	5.960001932	Up	5.22E-169	1.96E-166	-	Pbr033684.1	-	-	-	-	gi|694353328|ref|XP_009358118.1|/0/PREDICTED: COBRA-like protein 10 [Pyrus x bretschneideri]
Pbr030605.1	270	3	180	5.33	328	5.943416472	Up	1.65E-50	1.37E-48	-	Pbr030605.1	-	-	-	-	gi|694314214|ref|XP_009370221.1|/1.24484e-29/PREDICTED: defensin-like protein 2 [Pyrus x bretschneideri]
Pbr020807.1	264	7	417.99	12.84	785.65	5.93516964	Up	2.56E-115	5.13E-113	-	Pbr020807.1	-	-	-	-	gi|15617412|dbj|BAB64930.1|/1.86278e-41/defensin-like protein [Pyrus pyrifolia]
Pbr038219.1	501	17	1015	13.93	849.24	5.929905162	Up	9.90E-279	7.16E-276	-	Pbr038219.1	K01834|1|3e-23|105|vvi:100245371|2,3-bisphosphoglycerate-dependent phosphoglycerate mutase [EC:5.4.2.1];K03036|2|6e-23|104|aly:ARALYDRAFT_336019|26S proteasome regulatory subunit N6	-	-	-	gi|694317822|ref|XP_009340070.1|/4.00634e-92/PREDICTED: olee1-like protein [Pyrus x bretschneideri]
Pbr011934.4	1917	6	357	1.14	69.19	5.923457811	Up	6.64E-99	1.10E-96	-	Pbr011934.4	K10576|1|3e-67|254|vvi:100250088|ubiquitin-conjugating enzyme E2 H [EC:6.3.2.19];K13415|2|4e-47|187|sbi:SORBI_03g032990|protein brassinosteroid insensitive 1 [EC:2.7.10.1 2.7.11.1]	-	GO:0003824//catalytic activity	-	gi|694388731|ref|XP_009370043.1|/0/PREDICTED: probable LRR receptor-like serine/threonine-protein kinase RLK [Pyrus x bretschneideri]
Pbr028213.1	570	8.16	484.48	5.75	348.96	5.923355909	Up	8.18E-134	2.11E-131	-	Pbr028213.1	K10579|1|1e-77|286|rcu:RCOM_0553170|ubiquitin-conjugating enzyme E2 M [EC:6.3.2.19]	-	GO:0016879//ligase activity, forming carbon-nitrogen bonds;GO:0032559	GO:0006464//cellular protein modification process	gi|694419287|ref|XP_009337603.1|/5.43259e-111/PREDICTED: NEDD8-conjugating enzyme Ubc12-like [Pyrus x bretschneideri]
Pbr003108.1	1179	1	60	0.32	19.4	5.921840937	Up	1.58E-17	5.54E-16	-	Pbr003108.1	K07297|1|2e-129|460|mtr:MTR_4g115580|adiponectin receptor	-	-	-	gi|694373793|ref|XP_009363962.1|/0/PREDICTED: heptahelical transmembrane protein 1-like [Pyrus x bretschneideri]
Pbr016136.1	543	16	947	11.94	721.38	5.916884684	Up	5.93E-260	3.72E-257	-	Pbr016136.1	K03036|1|2e-33|139|aly:ARALYDRAFT_336019|26S proteasome regulatory subunit N6;K01834|2|2e-21|99.8|vvi:100245371|2,3-bisphosphoglycerate-dependent phosphoglycerate mutase [EC:5.4.2.1]	-	-	-	gi|694323412|ref|XP_009352776.1|/1.9631e-88/PREDICTED: olee1-like protein [Pyrus x bretschneideri]
Pbr026773.2	1038	1.37	81.49	0.5	30.2	5.916476644	Up	8.26E-24	3.73E-22	-	Pbr026773.2	K01051|1|3e-62|236|ppp:PHYPADRAFT_135307|pectinesterase [EC:3.1.1.11]	GO:0030312//external encapsulating structure	GO:0004091//carboxylesterase activity	GO:0071555//cell wall organization	gi|694416444|ref|XP_009336347.1|/0/PREDICTED: probable pectinesterase 67 [Pyrus x bretschneideri]
Pbr024866.1	1149	1.5	88.57	0.49	29.43	5.908361983	Up	6.56E-26	3.17E-24	-	Pbr024866.1	K13430|1|3e-138|489|rcu:RCOM_1078760|serine/threonine-protein kinase PBS1 [EC:2.7.11.1]	-	-	-	gi|694413163|ref|XP_009334856.1|/0/PREDICTED: serine/threonine-protein kinase At3g07070-like [Pyrus x bretschneideri]
Pbr041184.1	486	7	411	5.94	356.4	5.906890596	Up	1.57E-113	3.02E-111	-	Pbr041184.1	-	-	-	GO:0050896//response to stimulus	gi|694439434|ref|XP_009346604.1|/1.96904e-82/PREDICTED: universal stress protein A-like protein [Pyrus x bretschneideri]
Pbr015033.1	960	5.63	329.51	2.23	132.85	5.896610707	Up	5.02E-92	7.52E-90	-	Pbr015033.1	K01051|1|5e-54|209|ppp:PHYPADRAFT_135307|pectinesterase [EC:3.1.1.11]	GO:0030312//external encapsulating structure	GO:0004091//carboxylesterase activity	GO:0071555//cell wall organization	gi|694393382|ref|XP_009372133.1|/1.5772e-168/PREDICTED: LOW QUALITY PROTEIN: probable pectinesterase 67 [Pyrus x bretschneideri]
Pbr001839.1	2574	3.5	202.67	0.49	28.96	5.885136043	Up	4.52E-57	4.07E-55	-	Pbr001839.1	K04733|1|8e-152|536|ath:AT5G38990|interleukin-1 receptor-associated kinase 4 [EC:2.7.11.1];K00924|3|2e-63|242|aly:ARALYDRAFT_486409|[EC:2.7.1.-]	-	-	-	gi|694443243|ref|XP_009348229.1|/0/PREDICTED: probable receptor-like protein kinase At4g39110 [Pyrus x bretschneideri]
Pbr017163.1	2424	11	630	1.64	95.76	5.867655432	Up	6.63E-173	2.56E-170	-	Pbr017163.1	K04733|1|5e-119|427|smo:SELMODRAFT_159261|interleukin-1 receptor-associated kinase 4 [EC:2.7.11.1];K13430|4|7e-73|273|rcu:RCOM_1078760|serine/threonine-protein kinase PBS1 [EC:2.7.11.1]	-	GO:0004672//protein kinase activity;GO:0000166//nucleotide binding	-	gi|694397983|ref|XP_009374196.1|/0/PREDICTED: putative proline-rich receptor-like protein kinase PERK6 [Pyrus x bretschneideri]
Pbr040131.1	264	6	341.05	11	641.05	5.864861458	Up	3.85E-94	6.04E-92	-	Pbr040131.1	-	-	-	-	gi|694325458|ref|XP_009353672.1|/1.99483e-35/PREDICTED: defensin-like protein 2 [Pyrus x bretschneideri]
Pbr040021.1	423	1	56	1	57.33	5.841218374	Up	2.45E-16	8.13E-15	-	Pbr040021.1	-	-	-	-	gi|694364604|ref|XP_009361339.1|/7.27934e-70/PREDICTED: uncharacterized protein LOC103951634 [Pyrus x bretschneideri]
Pbr032240.1	399	6	335	6.45	368.28	5.835360081	Up	2.34E-92	3.54E-90	-	Pbr032240.1	-	-	-	-	gi|694426368|ref|XP_009340867.1|/3.08412e-20/PREDICTED: skin secretory protein xP2-like [Pyrus x bretschneideri]
Pbr030852.1	750	16	895	8.29	472.97	5.834232766	Up	1.76E-244	9.78E-242	-	Pbr030852.1	-	-	-	-	gi|694424071|ref|XP_009339812.1|/1.08875e-101/PREDICTED: uncharacterized protein LOC103932007 [Pyrus x bretschneideri]
Pbr000286.1	912	7	388	2.93	165.4	5.81891476	Up	1.09E-106	1.93E-104	-	Pbr000286.1	K08486|1|8e-121|431|aly:ARALYDRAFT_315228|syntaxin 1B/2/3	GO:0044464//cell part	GO:0005515//protein binding	GO:0015031//protein transport	gi|694309601|ref|XP_009376513.1|/1.46843e-144/PREDICTED: syntaxin-124 [Pyrus x bretschneideri]
Pbr034328.1	1080	1.32	73.1	0.46	25.96	5.818512712	Up	2.06E-21	8.53E-20	-	Pbr034328.1	K14297|1|4e-22|103|mtr:MTR_1g066430|nuclear pore complex protein Nup98-Nup96;K15692|2|4e-07|53.9|cre:CHLREDRAFT_177524|E3 ubiquitin-protein ligase RNF13 [EC:6.3.2.19]	-	-	-	gi|658044378|ref|XP_008357838.1|/2.11895e-171/PREDICTED: uncharacterized protein LOC103421570 isoform X2 [Malus domestica]
Pbr019007.1	1443	1	56	0.26	14.61	5.812300745	Up	2.45E-16	8.14E-15	-	Pbr019007.1	K13692|1|2e-63|241|vvi:100252177|UDP-glucose:(indol-3-yl)acetate beta-D-glucosyltransferase [EC:2.4.1.121];K13691|2|4e-61|233|pop:POPTR_807713|pathogen-inducible salicylic acid glucosyltransferase [EC:2.4.1.-]	-	GO:0035251//UDP-glucosyltransferase activity	-	gi|694402171|ref|XP_009376097.1|/0/PREDICTED: UDP-glycosyltransferase 86A1-like [Pyrus x bretschneideri]
Pbr019539.1	3126	4	220	0.46	25.75	5.806794761	Up	5.36E-61	5.12E-59	-	Pbr019539.1	K00770|1|0.0|1216|vvi:100243459|1,4-beta-D-xylan synthase [EC:2.4.2.24]	GO:0031224//intrinsic to membrane	GO:0016759//cellulose synthase activity	GO:0045229//external encapsulating structure organization;GO:0042546//cell wall biogenesis;GO:0009250//glucan biosynthetic process;GO:0009856//pollination	gi|694402744|ref|XP_009376356.1|/0/PREDICTED: cellulose synthase-like protein D1 [Pyrus x bretschneideri]
Pbr012200.1	273	3	164	5.26	294.35	5.806326018	Up	9.56E-46	7.37E-44	-	Pbr012200.1	-	-	-	-	gi|694320954|ref|XP_009351648.1|/5.1901e-44/PREDICTED: defensin-like protein 1 [Pyrus x bretschneideri]
Pbr029437.1	519	1	55	0.79	44.16	5.804743709	Up	4.86E-16	1.59E-14	-	Pbr029437.1	-	-	-	GO:0009414//response to water deprivation	gi|694421902|ref|XP_009338782.1|/1.79295e-93/PREDICTED: desiccation protectant protein Lea14 homolog [Pyrus x bretschneideri]
Pbr040130.1	264	6	326.08	11	612.9	5.800076276	Up	1.11E-89	1.59E-87	-	Pbr040130.1	-	-	-	-	gi|694437961|ref|XP_009345976.1|/6.84025e-44/PREDICTED: defensin-like protein 2 [Pyrus x bretschneideri]
Pbr032550.1	864	1	54	0.44	24.42	5.794415866	Up	9.64E-16	3.07E-14	-	Pbr032550.1	-	-	-	-	gi|694426804|ref|XP_009341067.1|/1.46148e-175/PREDICTED: expansin-A4-like [Pyrus x bretschneideri]
Pbr011870.1	1221	2.77	150.55	0.85	46.88	5.785365918	Up	5.26E-43	3.75E-41	-	Pbr011870.1	K04424|1|2e-36|151|aly:ARALYDRAFT_909157|sterile alpha motif and leucine zipper containing kinase AZK [EC:2.7.11.25];K14510|3|4e-36|150|aly:ARALYDRAFT_487152|serine/threonine-protein kinase CTR1 [EC:2.7.11.1]	-	GO:0004713//protein tyrosine kinase activity;GO:0032559	GO:0006464//cellular protein modification process	gi|694388327|ref|XP_009369877.1|/0/PREDICTED: serine/threonine-protein kinase HT1-like [Pyrus x bretschneideri]
Pbr032636.1	507	0.5	26.5	0.4	21.87	5.77280941	Up	1.16E-08	2.16E-07	-	Pbr032636.1	-	GO:0031410//cytoplasmic vesicle	-	-	gi|694352446|ref|XP_009357848.1|/1.21809e-83/PREDICTED: GPI-anchored protein LORELEI-like [Pyrus x bretschneideri]
Pbr032664.1	507	0.5	26.5	0.4	21.87	5.77280941	Up	1.16E-08	2.16E-07	-	Pbr032664.1	-	GO:0031410//cytoplasmic vesicle	-	-	gi|694352446|ref|XP_009357848.1|/1.21809e-83/PREDICTED: GPI-anchored protein LORELEI-like [Pyrus x bretschneideri]
Pbr012166.1	1272	2	105.29	0.58	31.4	5.758567849	Up	1.40E-29	7.48E-28	-	Pbr012166.1	-	-	-	-	gi|694320856|ref|XP_009351602.1|/0/PREDICTED: putative clathrin assembly protein At1g25240 [Pyrus x bretschneideri]
Pbr031456.1	666	5	264	2.96	159.31	5.750095843	Up	1.14E-72	1.36E-70	-	Pbr031456.1	K09377|1|3e-83|305|pop:POPTR_1098216|cysteine and glycine-rich protein	-	GO:0046914//transition metal ion binding	-	gi|657968646|ref|XP_008376025.1|/3.51229e-103/PREDICTED: pollen-specific protein SF3-like [Malus domestica]
Pbr025663.1	483	6.32	331.61	5.4	289.67	5.745307061	Up	3.62E-91	5.37E-89	-	Pbr025663.1	K13449|1|8e-35|144|vvi:100258414|pathogenesis-related protein 1	-	-	-	gi|694414293|ref|XP_009335371.1|/1.11702e-93/PREDICTED: basic form of pathogenesis-related protein 1-like [Pyrus x bretschneideri]
Pbr031247.1	1902	1	52	0.19	10.16	5.740757173	Up	3.79E-15	1.17E-13	-	Pbr031247.1	K08819|1|7e-166|582|pop:POPTR_420526|cyclin-dependent kinase 12/13 [EC:2.7.11.22 2.7.11.23]	-	-	-	gi|694334331|ref|XP_009357190.1|/0/PREDICTED: probable serine/threonine-protein kinase At1g09600 [Pyrus x bretschneideri]
Pbr029662.2	699	1	52	0.56	29.72	5.729863478	Up	3.79E-15	1.17E-13	-	Pbr029662.2	K14504|1|2e-66|250|vvi:100256520|xyloglucan:xyloglucosyl transferase TCH4 [EC:2.4.1.207];K08235|2|2e-65|246|vvi:100246166|xyloglucan:xyloglucosyl transferase [EC:2.4.1.207]	-	-	-	gi|694332118|ref|XP_009356706.1|/7.51546e-107/PREDICTED: xyloglucan endotransglucosylase/hydrolase protein 24-like [Pyrus x bretschneideri]
Pbr030826.1	798	5	259	2.42	127.8	5.722736979	Up	3.48E-71	4.03E-69	-	Pbr030826.1	-	-	-	-	gi|658020521|ref|XP_008345632.1|/1.0254e-116/PREDICTED: uncharacterized protein LOC103408570 [Malus domestica]
Pbr008911.1	345	1	51	1.29	67.24	5.703876754	Up	7.51E-15	2.28E-13	-	Pbr008911.1	-	-	-	-	gi|657949793|ref|XP_008344966.1|/2.94888e-34/PREDICTED: uncharacterized protein LOC103407869 [Malus domestica]
Pbr003267.1	546	0.5	25.43	0.37	19.25	5.701189365	Up	2.35E-08	4.20E-07	-	Pbr003267.1	-	-	-	-	gi|657966557|ref|XP_008374973.1|/9.77629e-19/PREDICTED: pinin-like [Malus domestica]
Pbr034418.1	738	0.5	25.1	0.26	13.51	5.699372241	Up	2.35E-08	4.19E-07	-	Pbr034418.1	-	-	-	-	gi|694442298|ref|XP_009347842.1|/4.14214e-98/PREDICTED: uncharacterized protein LOC103939473 [Pyrus x bretschneideri]
Pbr034409.1	738	0.5	25.1	0.26	13.51	5.699372241	Up	2.35E-08	4.18E-07	-	Pbr034409.1	-	-	-	-	gi|694442298|ref|XP_009347842.1|/4.14214e-98/PREDICTED: uncharacterized protein LOC103939473 [Pyrus x bretschneideri]
Pbr000558.1	1449	1	50	0.25	12.99	5.699329526	Up	1.49E-14	4.45E-13	-	Pbr000558.1	K01206|1|8e-21|100|ath:AT1G67830|alpha-L-fucosidase [EC:3.2.1.51];K00514|3|2e-17|88.6|rcu:RCOM_1428040|zeta-carotene desaturase [EC:1.3.5.6]	-	GO:0016787//hydrolase activity	-	gi|694310233|ref|XP_009351929.1|/0/PREDICTED: GDSL esterase/lipase At1g29670-like [Pyrus x bretschneideri]
Pbr018928.1	822	1	50	0.47	23.88	5.66699827	Up	1.49E-14	4.45E-13	-	Pbr018928.1	K07025|1|3e-103|372|vvi:100245055|putative hydrolase of the HAD superfamily	-	GO:0003824//catalytic activity	-	gi|694401764|ref|XP_009375913.1|/3.68557e-157/PREDICTED: uncharacterized protein LOC103964681 [Pyrus x bretschneideri]
Pbr013532.1	963	1	49	0.39	19.69	5.657845177	Up	2.95E-14	8.59E-13	-	Pbr013532.1	-	-	-	-	gi|694321910|ref|XP_009352098.1|/1.76521e-143/PREDICTED: uncharacterized protein LOC103943513 [Pyrus x bretschneideri]
Pbr002879.1	906	2.29	112.65	0.96	48.37	5.654934322	Up	1.16E-31	6.59E-30	-	Pbr002879.1	K01051|1|8e-113|404|gmx:100775404|pectinesterase [EC:3.1.1.11]	-	-	-	gi|694373525|ref|XP_009363892.1|/4.79896e-164/PREDICTED: probable pectinesterase 48 [Pyrus x bretschneideri]
Pbr006393.1	1242	4	197	1.2	60.25	5.64985493	Up	3.61E-54	3.13E-52	-	Pbr006393.1	K01110|1|2e-172|603|gmx:100809938|phosphatidylinositol-3,4,5-trisphosphate 3-phosphatase [EC:3.1.3.67]	-	-	-	gi|694379537|ref|XP_009365953.1|/0/PREDICTED: phosphatidylinositol 3,4,5-trisphosphate 3-phosphatase and dual-specificity protein phosphatase PTEN-like [Pyrus x bretschneideri]
Pbr027768.1	651	1.01	49.36	0.61	30.56	5.64669149	Up	2.95E-14	8.58E-13	-	Pbr027768.1	K06685|1|7e-117|417|vvi:100245566|maintenance of ploidy protein MOB1 (MPS1 binder 1)	-	-	-	gi|694418454|ref|XP_009337230.1|/5.83943e-124/PREDICTED: MOB kinase activator-like 1 isoform X2 [Pyrus x bretschneideri]
Pbr023155.1	2034	3	147	0.54	26.79	5.632591364	Up	1.06E-40	7.28E-39	-	Pbr023155.1	K10576|1|4e-69|261|vvi:100250088|ubiquitin-conjugating enzyme E2 H [EC:6.3.2.19];K13415|2|2e-46|185|rcu:RCOM_0478150|protein brassinosteroid insensitive 1 [EC:2.7.10.1 2.7.11.1]	-	GO:0016772//transferase activity, transferring phosphorus-containing groups	GO:0009987//cellular process	gi|694409224|ref|XP_009379253.1|/0/PREDICTED: probably inactive leucine-rich repeat receptor-like protein kinase At1g50610 [Pyrus x bretschneideri]
Pbr011038.1	726	5	242.12	2.68	132.66	5.62935662	Up	3.82E-66	4.10E-64	-	Pbr011038.1	K09377|1|2e-76|283|vvi:100263273|cysteine and glycine-rich protein	-	GO:0046914//transition metal ion binding	-	gi|694386529|ref|XP_009369042.1|/9.50552e-108/PREDICTED: pollen-specific protein SF3-like [Pyrus x bretschneideri]
Pbr035068.1	1746	11	535.09	2.31	114.31	5.628914956	Up	1.07E-144	3.14E-142	-	Pbr035068.1	K08770|1|2e-09|62.8|zma:542322|ubiquitin C	-	GO:0016772//transferase activity, transferring phosphorus-containing groups	-	gi|694355039|ref|XP_009358621.1|/0/PREDICTED: phosphatidylinositol 4-kinase gamma 2-like [Pyrus x bretschneideri]
Pbr000783.1	2085	18	864.04	3.14	153.47	5.611048299	Up	1.87E-232	9.82E-230	-	Pbr000783.1	K00423|1|0.0|826|ath:AT1G55570|L-ascorbate oxidase [EC:1.10.3.3]	-	GO:0016682//oxidoreductase activity, acting on diphenols and related substances as donors, oxygen as acceptor;GO:0046914//transition metal ion binding	GO:0008152//metabolic process	gi|694315686|ref|XP_009376784.1|/0/PREDICTED: L-ascorbate oxidase homolog [Pyrus x bretschneideri]
Pbr034511.1	483	5.99	284.06	5.12	248.13	5.598808553	Up	1.29E-78	1.69E-76	-	Pbr034511.1	K13449|1|5e-33|138|vvi:100258414|pathogenesis-related protein 1	-	-	-	gi|694407723|ref|XP_009378589.1|/1.23501e-92/PREDICTED: basic form of pathogenesis-related protein 1-like [Pyrus x bretschneideri]
Pbr038415.1	2142	9	424	1.53	73.24	5.581028233	Up	1.40E-114	2.76E-112	-	Pbr038415.1	K08819|1|7e-147|519|vvi:100240938|cyclin-dependent kinase 12/13 [EC:2.7.11.22 2.7.11.23]	-	-	-	gi|694361999|ref|XP_009360586.1|/0/PREDICTED: probable serine/threonine-protein kinase At1g54610 [Pyrus x bretschneideri]
Pbr042138.1	924	3	141	1.24	59.26	5.578646601	Up	6.37E-39	4.27E-37	-	Pbr042138.1	-	-	-	-	gi|694367996|ref|XP_009362308.1|/3.75749e-172/PREDICTED: uncharacterized protein LOC103952449 [Pyrus x bretschneideri]
Pbr005878.2	3168	5	234.28	0.57	27.05	5.568522865	Up	8.92E-64	8.89E-62	-	Pbr005878.2	K11498|1|4e-81|301|aly:ARALYDRAFT_478343|centromeric protein E	-	-	-	gi|694317109|ref|XP_009336756.1|/0/PREDICTED: kinesin-like protein NACK1 [Pyrus x bretschneideri]
Pbr001292.1	816	0.33	15.39	0.16	7.41	5.533329732	Up	2.64E-05	0.000304554	-	Pbr001292.1	-	-	-	-	gi|694442356|ref|XP_009347863.1|/1.93645e-142/PREDICTED: uncharacterized protein LOC103939495 [Pyrus x bretschneideri]
Pbr012199.1	264	6	271	11	509.37	5.533138564	Up	2.23E-73	2.73E-71	-	Pbr012199.1	-	-	-	GO:0006952//defense response	gi|694320952|ref|XP_009351647.1|/6.21552e-29/PREDICTED: defensin-like protein 1 [Pyrus x bretschneideri]
Pbr008260.1	1026	10	447	3.68	167.73	5.510291174	Up	5.01E-120	1.06E-117	-	Pbr008260.1	K13449|1|2e-23|107|rcu:RCOM_1381930|pathogenesis-related protein 1	-	-	-	gi|658029866|ref|XP_008350381.1|/3.91418e-144/PREDICTED: hornerin-like [Malus domestica]
Pbr007591.1	525	6	266	4.65	210.71	5.501884258	Up	6.69E-72	7.83E-70	-	Pbr007591.1	K08488|1|4e-10|62.4|ath:AT1G32270|syntaxin 7	-	-	-	gi|694381338|ref|XP_009366754.1|/1.28942e-94/PREDICTED: protein YLS9-like [Pyrus x bretschneideri]
Pbr041563.1	627	1	43	0.63	27.78	5.46255096	Up	1.76E-12	4.53E-11	-	Pbr041563.1	-	-	-	-	gi|657974498|ref|XP_008379079.1|/1.43839e-92/PREDICTED: uncharacterized protein LOC103442105 [Malus domestica]
Pbr026332.1	594	2	86.58	1.35	59.48	5.461373335	Up	5.93E-24	2.70E-22	-	Pbr026332.1	-	-	-	-	gi|694415133|ref|XP_009335752.1|/3.83565e-89/PREDICTED: putative invertase inhibitor [Pyrus x bretschneideri]
Pbr034495.1	2697	1	42	0.13	5.72	5.459431619	Up	3.48E-12	8.71E-11	-	Pbr034495.1	-	-	-	-	gi|694429499|ref|XP_009342274.1|/0/PREDICTED: formin-like protein 3 [Pyrus x bretschneideri]
Pbr010253.1	1533	40	1708	9.61	418.17	5.443409324	Up	0	0	-	Pbr010253.1	K00924|1|4e-28|124|ath:AT5G22850|[EC:2.7.1.-]	-	-	-	gi|694385579|ref|XP_009368605.1|/0/PREDICTED: aspartic proteinase CDR1-like [Pyrus x bretschneideri]
Pbr032704.1	534	1	42.14	0.76	32.72	5.428029519	Up	3.48E-12	8.71E-11	-	Pbr032704.1	-	-	-	GO:0009414//response to water deprivation	gi|694426922|ref|XP_009341121.1|/2.59999e-90/PREDICTED: desiccation protectant protein Lea14 homolog [Pyrus x bretschneideri]
Pbr030673.1	735	4	168	2.12	90.8	5.420556128	Up	1.36E-45	1.04E-43	-	Pbr030673.1	-	-	-	-	gi|658044546|ref|XP_008357935.1|/1.30604e-83/PREDICTED: uncharacterized protein LOC103421668 [Malus domestica]
Pbr014897.1	1737	4	167	0.84	35.87	5.416244607	Up	2.67E-45	2.02E-43	-	Pbr014897.1	K01051|1|3e-147|520|aly:ARALYDRAFT_494979|pectinesterase [EC:3.1.1.11]	-	-	-	gi|694322423|ref|XP_009352341.1|/0/PREDICTED: probable pectinesterase/pectinesterase inhibitor 21 [Pyrus x bretschneideri]
Pbr000611.1	300	11	453	16.98	716.08	5.398212409	Up	1.81E-120	3.87E-118	-	Pbr000611.1	-	-	-	-	-
Pbr010579.1	2772	1	41	0.13	5.43	5.38436867	Up	6.87E-12	1.68E-10	-	Pbr010579.1	K05766|1|7e-24|111|ath:AT3G23610|slingshot;K14819|3|4e-13|75.5|cme:CMN326C|dual specificity phosphatase 12 [EC:3.1.3.16 3.1.3.48];K04459|4|8e-12|71.2|zma:100285227|dual specificity phosphatase [EC:3.1.3.16 3.1.3.48]	-	GO:0004721//phosphoprotein phosphatase activity	GO:0006796//phosphate-containing compound metabolic process	gi|694385967|ref|XP_009368796.1|/0/PREDICTED: dual specificity protein phosphatase PHS1-like [Pyrus x bretschneideri]
Pbr028586.1	408	6	245	6.28	262.08	5.383098893	Up	1.05E-65	1.11E-63	-	Pbr028586.1	-	-	-	-	gi|694420101|ref|XP_009337976.1|/7.66547e-67/PREDICTED: uncharacterized protein At4g13230-like [Pyrus x bretschneideri]
Pbr005420.1	270	1.5	60.5	2.67	110.25	5.367795104	Up	1.58E-17	5.55E-16	-	Pbr005420.1	-	-	-	-	gi|657997789|ref|XP_008391284.1|/5.21795e-36/PREDICTED: late embryogenesis abundant protein 1 [Malus domestica]
Pbr036012.1	270	1.5	60.5	2.67	110.25	5.367795104	Up	1.58E-17	5.55E-16	-	Pbr036012.1	-	-	-	-	gi|657997789|ref|XP_008391284.1|/5.21795e-36/PREDICTED: late embryogenesis abundant protein 1 [Malus domestica]
Pbr033778.1	1389	1	40.21	0.27	10.92	5.337869639	Up	1.35E-11	3.24E-10	-	Pbr033778.1	K14963|1|1e-16|86.3|aly:ARALYDRAFT_485324|COMPASS component SWD3	-	-	-	gi|694428748|ref|XP_009341928.1|/0/PREDICTED: WD repeat-containing protein 5B-like [Pyrus x bretschneideri]
Pbr034515.1	492	0.5	19.5	0.42	16.67	5.310720966	Up	1.59E-06	2.25E-05	-	Pbr034515.1	K13449|1|4e-40|161|rcu:RCOM_1381930|pathogenesis-related protein 1	-	-	-	gi|657962656|ref|XP_008372929.1|/3.18246e-83/PREDICTED: pathogenesis-related leaf protein 4-like [Malus domestica]
Pbr034513.1	492	0.5	19.5	0.42	16.67	5.310720966	Up	1.59E-06	2.25E-05	-	Pbr034513.1	K13449|1|4e-40|161|rcu:RCOM_1381930|pathogenesis-related protein 1	-	-	-	gi|657962656|ref|XP_008372929.1|/3.18246e-83/PREDICTED: pathogenesis-related leaf protein 4-like [Malus domestica]
Pbr008080.1	1536	0.5	19.5	0.12	4.76	5.309855263	Up	1.59E-06	2.25E-05	-	Pbr008080.1	K08150|1|8e-48|189|zma:100285429|MFS transporter, SP family, solute carrier family 2 (myo-inositol transporter), member 13	-	-	-	gi|694381807|ref|XP_009366951.1|/0/PREDICTED: sugar transport protein 13-like [Pyrus x bretschneideri]
Pbr008096.1	1536	0.5	19.5	0.12	4.76	5.309855263	Up	1.59E-06	2.24E-05	-	Pbr008096.1	K08150|1|8e-48|189|zma:100285429|MFS transporter, SP family, solute carrier family 2 (myo-inositol transporter), member 13	-	-	-	gi|694381807|ref|XP_009366951.1|/0/PREDICTED: sugar transport protein 13-like [Pyrus x bretschneideri]
Pbr016689.1	1590	0.5	20	0.12	4.71	5.294620749	Up	7.87E-07	1.17E-05	-	Pbr016689.1	-	-	-	-	gi|694397197|ref|XP_009373858.1|/0/PREDICTED: uncharacterized protein LOC103962814 [Pyrus x bretschneideri]
Pbr033955.1	2583	1	38.52	0.14	5.48	5.290677161	Up	5.26E-11	1.20E-09	-	Pbr033955.1	K13447|1|0.0|801|smo:SELMODRAFT_135543|respiratory burst oxidase [EC:1.6.3.- 1.11.1.-]	-	-	-	gi|694353919|ref|XP_009358282.1|/0/PREDICTED: putative respiratory burst oxidase homolog protein H [Pyrus x bretschneideri]
Pbr004499.1	1026	5	189	1.84	70.92	5.268414865	Up	1.67E-50	1.38E-48	-	Pbr004499.1	-	-	GO:0008081//phosphoric diester hydrolase activity	GO:0019400	gi|694446204|ref|XP_009349482.1|/0/PREDICTED: glycerophosphodiester phosphodiesterase gde1-like [Pyrus x bretschneideri]
Pbr012451.1	1422	2	75	0.52	19.87	5.255936439	Up	1.03E-20	4.18E-19	-	Pbr012451.1	K03453|1|2e-13|75.5|vcn:VOLCADRAFT_102664|bile acid:Na+ symporter, BASS family	-	-	-	gi|694438011|ref|XP_009345999.1|/0/PREDICTED: uncharacterized protein LOC103937771 [Pyrus x bretschneideri]
Pbr035534.1	3381	2	73.7	0.21	7.96	5.244307198	Up	4.00E-20	1.58E-18	-	Pbr035534.1	K00770|1|0.0|1315|rcu:RCOM_1180270|1,4-beta-D-xylan synthase [EC:2.4.2.24]	GO:0031224//intrinsic to membrane	GO:0016759//cellulose synthase activity	GO:0045229//external encapsulating structure organization;GO:0009250//glucan biosynthetic process	gi|694356052|ref|XP_009358904.1|/0/PREDICTED: cellulose synthase-like protein D4 [Pyrus x bretschneideri]
Pbr011668.1	1704	1	37.93	0.22	8.31	5.239273048	Up	1.04E-10	2.31E-09	-	Pbr011668.1	K01051|1|2e-158|557|pop:POPTR_548766|pectinesterase [EC:3.1.1.11]	-	-	-	gi|694387944|ref|XP_009369703.1|/0/PREDICTED: pectinesterase-like [Pyrus x bretschneideri]
Pbr042925.1	1527	11	405	2.65	99.56	5.231501966	Up	2.36E-106	4.13E-104	-	Pbr042925.1	K08150|1|5e-32|137|vvi:100268023|MFS transporter, SP family, solute carrier family 2 (myo-inositol transporter), member 13	-	-	GO:0006810//transport	gi|694420205|ref|XP_009338022.1|/0/PREDICTED: sugar transport protein 4-like [Pyrus x bretschneideri]
Pbr016550.1	324	2	73	2.79	104.32	5.224606842	Up	4.00E-20	1.58E-18	-	Pbr016550.1	-	-	-	-	gi|658013084|ref|XP_008341838.1|/2.16485e-21/PREDICTED: stress-induced protein KIN2-like [Malus domestica]
Pbr009341.1	951	3	110	1.2	44.81	5.222714416	Up	8.83E-30	4.78E-28	-	Pbr009341.1	K13258|1|1e-63|241|gmx:547489|2-hydroxyisoflavanone dehydratase [EC:4.2.1.105];K14493|2|2e-33|140|ppp:PHYPADRAFT_118478|gibberellin receptor GID1 [EC:3.-.-.-]	-	-	-	gi|694452309|ref|XP_009351128.1|/1.07251e-177/PREDICTED: probable carboxylesterase 12 [Pyrus x bretschneideri]
Pbr031082.1	939	1	36	0.4	14.87	5.216260837	Up	2.04E-10	4.43E-09	-	Pbr031082.1	K13648|1|2e-15|81.3|bdi:100828117|alpha-1,4-galacturonosyltransferase [EC:2.4.1.43]	-	GO:0016740//transferase activity	-	gi|658011301|ref|XP_008340887.1|/3.51021e-157/PREDICTED: probable galacturonosyltransferase-like 4 [Malus domestica]
Pbr017836.1	1155	1	35	0.32	11.57	5.176173149	Up	4.01E-10	8.48E-09	-	Pbr017836.1	K05863|1|3e-175|612|vvi:100260298|solute carrier family 25 (mitochondrial adenine nucleotide translocator), member 4/5/6/31	GO:0019866//organelle inner membrane;GO:0031224//intrinsic to membrane	-	GO:0006810//transport	gi|694399911|ref|XP_009375063.1|/0/PREDICTED: ADP,ATP carrier protein 1, mitochondrial-like [Pyrus x bretschneideri]
Pbr024507.1	1185	1	35.78	0.32	11.5	5.167418146	Up	4.01E-10	8.50E-09	-	Pbr024507.1	-	-	-	-	gi|694412144|ref|XP_009334406.1|/0/PREDICTED: F-box/kelch-repeat protein At3g06240-like [Pyrus x bretschneideri]
Pbr023654.1	1188	8	277	2.52	88.82	5.139388932	Up	1.40E-72	1.66E-70	-	Pbr023654.1	-	-	-	-	gi|694410275|ref|XP_009379739.1|/0/PREDICTED: uncharacterized protein LOC103968123 [Pyrus x bretschneideri]
Pbr014760.1	1053	5	172	1.79	62.76	5.13181386	Up	1.62E-45	1.23E-43	-	Pbr014760.1	K13648|1|8e-24|109|pop:POPTR_761704|alpha-1,4-galacturonosyltransferase [EC:2.4.1.43]	-	GO:0016740//transferase activity	-	gi|694322007|ref|XP_009352147.1|/0/PREDICTED: probable galacturonosyltransferase-like 4 [Pyrus x bretschneideri]
Pbr001146.1	264	1	33	1.83	62.03	5.083050571	Up	1.55E-09	3.10E-08	-	Pbr001146.1	-	-	-	-	gi|596218984|ref|XP_007224034.1|/1.80844e-28/hypothetical protein PRUPE_ppa015168mg, partial [Prunus persica]
Pbr039441.1	534	0.5	16.43	0.38	12.76	5.0694851	Up	1.31E-05	0.000159497	-	Pbr039441.1	-	-	-	GO:0009414//response to water deprivation	gi|694437122|ref|XP_009345617.1|/2.59999e-90/PREDICTED: desiccation protectant protein Lea14 homolog [Pyrus x bretschneideri]
Pbr039438.1	534	0.5	16.43	0.38	12.76	5.0694851	Up	1.31E-05	0.000159295	-	Pbr039438.1	-	-	-	GO:0009414//response to water deprivation	gi|694437122|ref|XP_009345617.1|/2.59999e-90/PREDICTED: desiccation protectant protein Lea14 homolog [Pyrus x bretschneideri]
Pbr002276.1	2175	1	33.52	0.17	5.7	5.067355268	Up	1.55E-09	3.09E-08	-	Pbr002276.1	K12486|1|3e-13|75.5|sbi:SORBI_02g036460|stromal membrane-associated protein	-	-	-	gi|658003017|ref|XP_008394008.1|/0/PREDICTED: probable ADP-ribosylation factor GTPase-activating protein AGD14 isoform X2 [Malus domestica]
Pbr010252.1	1674	1	33	0.22	7.37	5.06608919	Up	1.55E-09	3.10E-08	-	Pbr010252.1	K08286|1|1e-151|534|aly:ARALYDRAFT_494187|protein-serine/threonine kinase [EC:2.7.11.-];K08282|5|3e-91|334|ath:AT3G45780|non-specific serine/threonine protein kinase [EC:2.7.11.1]	-	GO:0004672//protein kinase activity;GO:0032559	GO:0006464//cellular protein modification process	gi|694385577|ref|XP_009368604.1|/0/PREDICTED: serine/threonine-protein kinase D6PK-like [Pyrus x bretschneideri]
Pbr023932.1	1443	14	456	3.58	118.98	5.054615686	Up	1.45E-117	2.97E-115	-	Pbr023932.1	-	-	-	-	gi|694410703|ref|XP_009333751.1|/0/PREDICTED: protein IQ-DOMAIN 1-like [Pyrus x bretschneideri]
Pbr014132.1	2259	3	97	0.48	15.86	5.046214555	Up	5.67E-26	2.74E-24	-	Pbr014132.1	K14510|1|7e-14|77.8|pop:POPTR_589567|serine/threonine-protein kinase CTR1 [EC:2.7.11.1];K04424|2|2e-13|76.6|aly:ARALYDRAFT_909157|sterile alpha motif and leucine zipper containing kinase AZK [EC:2.7.11.25]	-	GO:0004672//protein kinase activity	-	gi|658000014|ref|XP_008392447.1|/0/PREDICTED: mitogen-activated protein kinase kinase kinase 7 [Malus domestica]
Pbr016712.1	1620	0.5	15.43	0.11	3.57	5.020348645	Up	2.64E-05	0.000303946	-	Pbr016712.1	K01051|1|5e-83|306|vvi:100251413|pectinesterase [EC:3.1.1.11]	-	-	-	gi|694397143|ref|XP_009373834.1|/0/PREDICTED: probable pectinesterase/pectinesterase inhibitor 51 [Pyrus x bretschneideri]
Pbr016697.1	1620	0.5	15.43	0.11	3.57	5.020348645	Up	2.64E-05	0.000303341	-	Pbr016697.1	K01051|1|5e-83|306|vvi:100251413|pectinesterase [EC:3.1.1.11]	-	-	-	gi|694397143|ref|XP_009373834.1|/0/PREDICTED: probable pectinesterase/pectinesterase inhibitor 51 [Pyrus x bretschneideri]
Pbr036262.1	267	4	126	7.22	233.16	5.013177659	Up	2.87E-33	1.68E-31	-	Pbr036262.1	-	GO:0031410//cytoplasmic vesicle	-	-	gi|658009881|ref|XP_008340166.1|/3.75076e-34/PREDICTED: uncharacterized protein LOC103403120 [Malus domestica]
Pbr020298.1	738	3	94.43	1.58	50.81	5.007116001	Up	4.26E-25	2.00E-23	-	Pbr020298.1	-	-	-	-	gi|694319693|ref|XP_009348161.1|/2.74e-142/PREDICTED: uncharacterized protein LOC103939767 [Pyrus x bretschneideri]
Pbr004222.1	2100	2	63	0.35	11.11	4.988360084	Up	3.39E-17	1.16E-15	-	Pbr004222.1	K08819|1|2e-158|557|vvi:100240938|cyclin-dependent kinase 12/13 [EC:2.7.11.22 2.7.11.23]	-	GO:0004672//protein kinase activity	-	gi|657973813|ref|XP_008378720.1|/0/PREDICTED: probable serine/threonine-protein kinase At1g09600 isoform X2 [Malus domestica]
Pbr006057.1	1044	3	93	1.08	34.25	4.987000771	Up	8.33E-25	3.88E-23	-	Pbr006057.1	-	-	-	-	gi|694448714|ref|XP_009350180.1|/1.25426e-137/PREDICTED: DCN1-like protein 1 isoform X1 [Pyrus x bretschneideri]
Pbr021752.1	1008	4	123	1.5	47.04	4.970853654	Up	2.15E-32	1.24E-30	-	Pbr021752.1	-	-	-	-	gi|694405996|ref|XP_009377827.1|/1.11161e-127/PREDICTED: protein FANTASTIC FOUR 3 [Pyrus x bretschneideri]
Pbr041268.1	1290	24	736.97	6.92	216.49	4.967384538	Up	3.91E-187	1.59E-184	-	Pbr041268.1	K05658|1|3e-107|387|vvi:100262734|ATP-binding cassette, subfamily B (MDR/TAP), member 1;K00924|2|7e-103|372|osa:4337593|[EC:2.7.1.-]	-	-	-	gi|694367034|ref|XP_009362034.1|/0/PREDICTED: serine/threonine-protein kinase At5g01020-like isoform X2 [Pyrus x bretschneideri]
Pbr027118.2	930	2	61	0.82	25.46	4.956464699	Up	1.30E-16	4.38E-15	-	Pbr027118.2	-	-	-	-	gi|658063119|ref|XP_008367475.1|/5.35441e-110/PREDICTED: uncharacterized protein LOC103431103 [Malus domestica]
Pbr016281.1	1767	3	91	0.62	19.2	4.952694285	Up	3.19E-24	1.46E-22	-	Pbr016281.1	K14500|1|0.0|870|vvi:100264404|BR-signaling kinase [EC:2.7.11.1]	GO:0016020//membrane	GO:0016301//kinase activity;GO:0032559	GO:0006464//cellular protein modification process;GO:0043401//steroid hormone mediated signaling pathway	gi|694396316|ref|XP_009373443.1|/0/PREDICTED: probable serine/threonine-protein kinase At4g35230 [Pyrus x bretschneideri]
Pbr019194.1	1347	4.5	134	1.24	37.6	4.922320636	Up	1.32E-35	8.35E-34	-	Pbr019194.1	K03453|1|2e-13|75.1|vcn:VOLCADRAFT_102664|bile acid:Na+ symporter, BASS family	-	-	-	gi|694325404|ref|XP_009353645.1|/0/PREDICTED: uncharacterized protein LOC103944899 [Pyrus x bretschneideri]
Pbr019193.1	1347	4.5	134	1.24	37.6	4.922320636	Up	1.32E-35	8.33E-34	-	Pbr019193.1	K03453|1|2e-13|75.1|vcn:VOLCADRAFT_102664|bile acid:Na+ symporter, BASS family	-	-	-	gi|694325404|ref|XP_009353645.1|/0/PREDICTED: uncharacterized protein LOC103944899 [Pyrus x bretschneideri]
Pbr020808.1	264	9	262.2	16.51	492.83	4.899678054	Up	5.21E-67	5.70E-65	-	Pbr020808.1	-	-	-	-	gi|694325458|ref|XP_009353672.1|/4.01945e-36/PREDICTED: defensin-like protein 2 [Pyrus x bretschneideri]
Pbr028714.1	837	0.5	14.5	0.23	6.79	4.883705808	Up	5.32E-05	0.000575382	-	Pbr028714.1	K09874|1|9e-95|344|ath:AT5G37820|aquaporin NIP	GO:0031224//intrinsic to membrane	-	GO:0006810//transport	gi|694330911|ref|XP_009356145.1|/4.67041e-147/PREDICTED: probable aquaporin NIP-type [Pyrus x bretschneideri]
Pbr030775.1	837	0.5	14.5	0.23	6.79	4.883705808	Up	5.32E-05	0.000574952	-	Pbr030775.1	K09874|1|9e-95|344|ath:AT5G37820|aquaporin NIP	GO:0031224//intrinsic to membrane	-	GO:0006810//transport	gi|694330911|ref|XP_009356145.1|/4.67041e-147/PREDICTED: probable aquaporin NIP-type [Pyrus x bretschneideri]
Pbr033108.1	1602	2	58	0.46	13.56	4.881579507	Up	9.72E-16	3.10E-14	-	Pbr033108.1	-	-	-	-	gi|694352850|ref|XP_009357966.1|/0/PREDICTED: uncharacterized protein LOC103948651 [Pyrus x bretschneideri]
Pbr004877.1	564	9.5	272.5	6.78	198.68	4.873017568	Up	6.45E-70	7.37E-68	-	Pbr004877.1	-	-	-	-	gi|694416291|ref|XP_009336274.1|/9.30317e-108/PREDICTED: umecyanin-like [Pyrus x bretschneideri]
Pbr026718.1	564	9.5	272.5	6.78	198.68	4.873017568	Up	6.45E-70	7.34E-68	-	Pbr026718.1	-	-	-	-	gi|694416291|ref|XP_009336274.1|/9.30317e-108/PREDICTED: umecyanin-like [Pyrus x bretschneideri]
Pbr023445.1	2571	1	28.48	0.14	4.07	4.861530062	Up	4.46E-08	7.70E-07	-	Pbr023445.1	K13447|1|0.0|818|smo:SELMODRAFT_97417|respiratory burst oxidase [EC:1.6.3.- 1.11.1.-]	-	-	-	gi|694327313|ref|XP_009354532.1|/0/PREDICTED: putative respiratory burst oxidase homolog protein H [Pyrus x bretschneideri]
Pbr019529.1	1689	21	599	4.56	132.48	4.860596943	Up	7.37E-151	2.37E-148	-	Pbr019529.1	-	-	-	-	gi|703089783|ref|XP_010093900.1|/0/Ankyrin repeat domain-containing protein 13B [Morus notabilis]
Pbr025102.1	918	1	28	0.41	11.85	4.853119339	Up	4.46E-08	7.71E-07	-	Pbr025102.1	K01955|1|5e-31|133|vvi:100262205|carbamoyl-phosphate synthase large subunit [EC:6.3.5.5];K13944|2|2e-28|124|vvi:100261792|LOB domain-containing protein 16	-	-	-	gi|694313420|ref|XP_009366715.1|/6.1002e-106/PREDICTED: LOB domain-containing protein 36-like [Pyrus x bretschneideri]
Pbr028941.1	3075	6	170	0.7	20.23	4.852997588	Up	9.33E-44	6.76E-42	-	Pbr028941.1	K10406|1|3e-94|345|vvi:100249019|kinesin family member C2/C3	-	GO:0003774//motor activity;GO:0000166//nucleotide binding	-	gi|694420612|ref|XP_009338208.1|/0/PREDICTED: kinesin-4 [Pyrus x bretschneideri]
Pbr004297.1	1812	4	111	0.81	22.81	4.815600728	Up	6.63E-29	3.50E-27	-	Pbr004297.1	-	-	GO:0005488//binding	-	gi|694316382|ref|XP_009333624.1|/0/PREDICTED: putative clathrin assembly protein At1g03050 [Pyrus x bretschneideri]
Pbr020699.1	708	2.96	81.34	1.63	45.83	4.813348416	Up	1.77E-22	7.63E-21	-	Pbr020699.1	-	-	-	-	gi|694404211|ref|XP_009376998.1|/1.01141e-98/PREDICTED: CRIB domain-containing protein RIC7-like [Pyrus x bretschneideri]
Pbr024521.1	258	1	27	1.89	52.4	4.793108672	Up	8.72E-08	1.47E-06	-	Pbr024521.1	K13448|1|2e-30|128|rcu:RCOM_0284980|calcium-binding protein CML	-	GO:0046872//metal ion binding	-	gi|657972685|ref|XP_008378128.1|/3.19655e-41/PREDICTED: polcalcin Bet v 4-like [Malus domestica]
Pbr005647.1	948	7	190.3	2.81	77.78	4.790757199	Up	2.03E-48	1.62E-46	-	Pbr005647.1	-	-	-	-	gi|694378416|ref|XP_009365447.1|/2.57468e-131/PREDICTED: rhomboid-like protease 2 [Pyrus x bretschneideri]
Pbr013187.2	717	4	108	2.18	60	4.782562461	Up	4.91E-28	2.52E-26	-	Pbr013187.2	-	-	-	-	gi|658009102|ref|XP_008339751.1|/4.88262e-56/PREDICTED: dual specificity protein kinase pyk3-like isoform X1 [Malus domestica]
Pbr020073.1	1035	6	160	2.19	59.47	4.763159301	Up	7.36E-41	5.07E-39	-	Pbr020073.1	K13513|1|7e-137|484|pop:POPTR_816499|lysocardiolipin and lysophospholipid acyltransferase [EC:2.3.1.- 2.3.1.51]	-	GO:0016747//transferase activity, transferring acyl groups other than amino-acyl groups	-	gi|694312925|ref|XP_009364349.1|/1.44429e-178/PREDICTED: probable 1-acyl-sn-glycerol-3-phosphate acyltransferase 4 [Pyrus x bretschneideri]
Pbr024513.1	1152	1	27	0.33	8.95	4.761349753	Up	8.72E-08	1.47E-06	-	Pbr024513.1	-	-	-	-	gi|156105273|gb|ABU49148.1|/0/SFBB12a-gamma [Pyrus x bretschneideri]
Pbr017299.1	741	2	53	1.05	28.39	4.756921616	Up	2.75E-14	8.06E-13	-	Pbr017299.1	-	-	-	-	gi|694398572|ref|XP_009374453.1|/3.60862e-142/PREDICTED: uncharacterized protein LOC103963362 [Pyrus x bretschneideri]
Pbr002508.1	3297	6	157	0.65	17.4	4.742503778	Up	5.42E-40	3.66E-38	-	Pbr002508.1	K01931|1|1e-26|120|osa:4343310|protein neuralized [EC:6.3.2.19]	-	-	-	gi|658041071|ref|XP_008356148.1|/0/PREDICTED: probable GPI-anchored adhesin-like protein PGA55 [Malus domestica]
Pbr023712.1	978	2	52	0.77	20.55	4.738136138	Up	5.35E-14	1.53E-12	-	Pbr023712.1	-	-	-	-	gi|694410167|ref|XP_009379687.1|/1.5193e-174/PREDICTED: probable E3 ubiquitin-protein ligase BAH1-like 1 [Pyrus x bretschneideri]
Pbr016557.1	204	1	25.89	2.66	70.88	4.735880453	Up	3.32E-07	5.17E-06	-	Pbr016557.1	-	-	-	-	gi|658013078|ref|XP_008341834.1|/4.39366e-30/PREDICTED: stress-induced protein KIN2-like [Malus domestica]
Pbr016556.1	204	1	25.89	2.66	70.88	4.735880453	Up	3.32E-07	5.17E-06	-	Pbr016556.1	-	-	-	-	gi|658013078|ref|XP_008341834.1|/4.39366e-30/PREDICTED: stress-induced protein KIN2-like [Malus domestica]
Pbr011064.1	711	3	77	1.65	43.18	4.709825314	Up	3.68E-20	1.46E-18	-	Pbr011064.1	-	-	-	-	gi|694387382|ref|XP_009369446.1|/3.1653e-108/PREDICTED: CRIB domain-containing protein RIC6-like [Pyrus x bretschneideri]
Pbr015543.1	402	2	51	2.13	55.55	4.704861576	Up	1.04E-13	2.92E-12	-	Pbr015543.1	K05759|1|3e-60|228|rcu:RCOM_1048910|profilin	GO:0005856//cytoskeleton	GO:0008092//cytoskeletal protein binding	GO:0007010//cytoskeleton organization	gi|694322955|ref|XP_009352573.1|/3.46797e-64/PREDICTED: profilin-4 [Pyrus x bretschneideri]
Pbr023156.1	2373	3	77	0.46	11.96	4.700439718	Up	3.68E-20	1.46E-18	-	Pbr023156.1	K04733|1|1e-45|183|aly:ARALYDRAFT_916421|interleukin-1 receptor-associated kinase 4 [EC:2.7.11.1];K05658|4|4e-44|178|vvi:100262734|ATP-binding cassette, subfamily B (MDR/TAP), member 1	-	GO:0004672//protein kinase activity	-	gi|694409133|ref|XP_009379211.1|/0/PREDICTED: U-box domain-containing protein 52 [Pyrus x bretschneideri]
Pbr011020.2	342	3	73	3.91	97.32	4.637495808	Up	5.25E-19	1.98E-17	-	Pbr011020.2	-	-	-	-	gi|694386549|ref|XP_009369053.1|/2.1039e-53/PREDICTED: elicitor-responsive protein 3 [Pyrus x bretschneideri]
Pbr004327.1	4584	1	25	0.08	1.98	4.62935662	Up	3.32E-07	5.17E-06	-	Pbr004327.1	K10357|1|0.0|1234|aly:ARALYDRAFT_887631|myosin V;K03165|3|0.0|1120|ota:Ot06g03550|DNA topoisomerase III [EC:5.99.1.2]	GO:0015629//actin cytoskeleton	GO:0008092//cytoskeletal protein binding;GO:0017111//nucleoside-triphosphatase activity;GO:0032559	-	gi|694375673|ref|XP_009364462.1|/0/PREDICTED: myosin-11 [Pyrus x bretschneideri]
Pbr006141.1	306	10	240	15.04	369.58	4.619010215	Up	1.58E-59	1.47E-57	-	Pbr006141.1	-	-	-	-	gi|694378642|ref|XP_009365548.1|/9.86369e-27/PREDICTED: uncharacterized protein LOC103955395 [Pyrus x bretschneideri]
Pbr013553.1	312	1	24	1.47	36.03	4.615310592	Up	6.45E-07	9.73E-06	-	Pbr013553.1	-	-	-	-	gi|694321625|ref|XP_009351969.1|/2.57186e-46/PREDICTED: uncharacterized protein LOC103943395 [Pyrus x bretschneideri]
Pbr030569.1	324	1	24	1.4	34.3	4.614709844	Up	6.45E-07	9.72E-06	-	Pbr030569.1	-	-	-	-	-
Pbr033518.1	591	1	24	0.68	16.58	4.60776545	Up	6.45E-07	9.73E-06	-	Pbr033518.1	-	-	-	-	gi|694428128|ref|XP_009341651.1|/1.33124e-09/PREDICTED: glycine-rich protein A3-like [Pyrus x bretschneideri]
Pbr019294.1	591	1	24	0.68	16.58	4.60776545	Up	6.45E-07	9.72E-06	-	Pbr019294.1	-	-	-	-	gi|694428128|ref|XP_009341651.1|/1.33124e-09/PREDICTED: glycine-rich protein A3-like [Pyrus x bretschneideri]
Pbr002236.1	1179	1	24	0.32	7.76	4.599912842	Up	6.45E-07	9.74E-06	-	Pbr002236.1	-	-	-	-	gi|694371851|ref|XP_009363396.1|/0/PREDICTED: uncharacterized protein LOC103953385 [Pyrus x bretschneideri]
Pbr006137.1	1107	3	71	1.02	24.55	4.589081967	Up	1.98E-18	7.18E-17	-	Pbr006137.1	-	-	-	-	gi|694378631|ref|XP_009365542.1|/0/PREDICTED: tubby-like F-box protein 5 [Pyrus x bretschneideri]
Pbr040117.1	264	2.78	64.87	5.1	121.93	4.579412077	Up	1.73E-17	6.07E-16	-	Pbr040117.1	-	-	-	-	gi|694437961|ref|XP_009345976.1|/5.24956e-36/PREDICTED: defensin-like protein 2 [Pyrus x bretschneideri]
Pbr016411.1	381	2	46	2.28	53.53	4.553241923	Up	2.88E-12	7.27E-11	-	Pbr016411.1	-	-	-	-	gi|595833761|ref|XP_007206730.1|/2.64618e-43/hypothetical protein PRUPE_ppa024789mg [Prunus persica]
Pbr011956.1	861	1	23	0.45	10.44	4.5360529	Up	1.25E-06	1.80E-05	-	Pbr011956.1	K01051|1|8e-09|59.3|bdi:100826837|pectinesterase [EC:3.1.1.11]	-	-	-	gi|694388460|ref|XP_009369938.1|/9.61199e-103/PREDICTED: vegetative cell wall protein gp1 [Pyrus x bretschneideri]
Pbr027251.1	1638	14	318.8	3.14	72.81	4.535300145	Up	1.30E-77	1.69E-75	-	Pbr027251.1	-	-	-	-	gi|694416960|ref|XP_009336578.1|/0/PREDICTED: phosphatidylinositol 4-kinase gamma 8-like [Pyrus x bretschneideri]
Pbr020686.1	708	3.04	68.66	1.68	38.69	4.525427591	Up	1.44E-17	5.08E-16	-	Pbr020686.1	-	-	-	-	gi|694404211|ref|XP_009376998.1|/8.56212e-98/PREDICTED: CRIB domain-containing protein RIC7-like [Pyrus x bretschneideri]
Pbr008244.1	1830	1	22.48	0.2	4.57	4.51412226	Up	2.43E-06	3.34E-05	-	Pbr008244.1	K06694|1|3e-16|85.1|pop:POPTR_659236|26S proteasome non-ATPase regulatory subunit 10	-	-	-	gi|694385461|ref|XP_009368549.1|/0/PREDICTED: ankyrin repeat-containing protein At3g12360-like [Pyrus x bretschneideri]
Pbr022288.1	399	1.75	39	1.88	42.87	4.51116385	Up	2.67E-11	6.25E-10	-	Pbr022288.1	-	-	-	-	gi|694352679|ref|XP_009357914.1|/1.24634e-37/PREDICTED: auxin-repressed 12.5 kDa protein-like [Pyrus x bretschneideri]
Pbr022285.1	399	1.75	39	1.88	42.87	4.51116385	Up	2.67E-11	6.25E-10	-	Pbr022285.1	-	-	-	-	gi|694352679|ref|XP_009357914.1|/1.24634e-37/PREDICTED: auxin-repressed 12.5 kDa protein-like [Pyrus x bretschneideri]
Pbr033414.1	399	1.75	39	1.88	42.87	4.51116385	Up	2.67E-11	6.24E-10	-	Pbr033414.1	-	-	-	-	gi|694352679|ref|XP_009357914.1|/1.24634e-37/PREDICTED: auxin-repressed 12.5 kDa protein-like [Pyrus x bretschneideri]
Pbr033413.1	399	1.75	39	1.88	42.87	4.51116385	Up	2.67E-11	6.24E-10	-	Pbr033413.1	-	-	-	-	gi|694352679|ref|XP_009357914.1|/1.24634e-37/PREDICTED: auxin-repressed 12.5 kDa protein-like [Pyrus x bretschneideri]
Pbr041278.1	408	1	21.8	1.05	23.32	4.473106556	Up	4.72E-06	6.26E-05	-	Pbr041278.1	-	-	-	-	gi|657998106|ref|XP_008391440.1|/3.56902e-56/PREDICTED: uncharacterized protein ECU03_1610 [Malus domestica]
Pbr029973.1	1443	2	43	0.51	11.22	4.459431619	Up	2.09E-11	4.94E-10	-	Pbr029973.1	K12669|1|1e-07|56.6|aly:ARALYDRAFT_334448|oligosaccharyltransferase complex subunit gamma;K12741|2|8e-07|53.5|osa:4328758|heterogeneous nuclear ribonucleoprotein A1/A3;K13126|3|1e-06|52.8|ppp:PHYPADRAFT_216291|polyadenylate-binding protein	-	-	-	gi|694331483|ref|XP_009356416.1|/0/PREDICTED: putative G3BP-like protein isoform X1 [Pyrus x bretschneideri]
Pbr022296.1	495	2	43	1.66	36.49	4.458246004	Up	2.09E-11	4.93E-10	-	Pbr022296.1	-	-	-	-	gi|694406955|ref|XP_009378245.1|/1.57185e-61/PREDICTED: uncharacterized protein LOC103966765 [Pyrus x bretschneideri]
Pbr001385.1	1107	2	43	0.68	14.87	4.450726091	Up	2.09E-11	4.93E-10	-	Pbr001385.1	K01051|1|1e-115|414|gmx:100775404|pectinesterase [EC:3.1.1.11]	-	-	-	gi|694369749|ref|XP_009362807.1|/0/PREDICTED: putative pectinesterase 63 [Pyrus x bretschneideri]
Pbr011914.1	525	5	104.18	3.88	82.53	4.410790083	Up	7.90E-26	3.80E-24	-	Pbr011914.1	K01047|1|8e-50|194|rcu:RCOM_0893800|phospholipase A2 [EC:3.1.1.4]	-	GO:0004091//carboxylesterase activity	GO:0019637//organophosphate metabolic process;GO:0006629//lipid metabolic process	gi|645234435|ref|XP_008223809.1|/1.69579e-70/PREDICTED: phospholipase A2-alpha [Prunus mume]
Pbr029958.1	861	3	61	1.34	27.69	4.369060148	Up	1.44E-15	4.57E-14	-	Pbr029958.1	K06630|1|5e-131|465|rcu:RCOM_1620970|tyrosine 3-monooxygenase/tryptophan 5-monooxygenase activation protein	-	GO:0005515//protein binding	-	gi|658048812|ref|XP_008360091.1|/7.0136e-154/PREDICTED: 14-3-3-like protein GF14 iota [Malus domestica]
Pbr028565.1	1752	22	443	4.6	94.3	4.357552005	Up	6.25E-105	1.08E-102	-	Pbr028565.1	K13430|1|5e-119|426|rcu:RCOM_1078760|serine/threonine-protein kinase PBS1 [EC:2.7.11.1]	-	GO:0016301//kinase activity	-	gi|694420194|ref|XP_009338016.1|/0/PREDICTED: serine/threonine-protein kinase At3g07070-like [Pyrus x bretschneideri]
Pbr036869.1	1254	1	20	0.3	6.05	4.333900737	Up	9.12E-06	0.000113934	-	Pbr036869.1	K10781|1|1e-134|478|rcu:RCOM_1505510|fatty acyl-ACP thioesterase B [EC:3.1.2.14 3.1.2.-]	-	GO:0016297//acyl-[acyl-carrier-protein] hydrolase activity	-	gi|657965148|ref|XP_008374220.1|/0/PREDICTED: palmitoyl-acyl carrier protein thioesterase, chloroplastic-like isoform X1 [Malus domestica]
Pbr016345.1	1815	10	196.94	2.01	40.41	4.329444945	Up	5.87E-47	4.61E-45	-	Pbr016345.1	-	-	-	-	gi|694436757|ref|XP_009345471.1|/0/PREDICTED: uncharacterized protein At1g04910-like, partial [Pyrus x bretschneideri]
Pbr020514.1	2811	1	20	0.13	2.61	4.327466278	Up	9.12E-06	0.000113983	-	Pbr020514.1	K09313|1|8e-10|64.7|sbi:SORBI_01g010430|homeobox protein cut-like;K09291|2|2e-09|63.5|bdi:100825730|nucleoprotein TPR;K10406|5|7e-09|61.6|rcu:RCOM_0409820|kinesin family member C2/C3	-	-	-	gi|694403755|ref|XP_009376796.1|/0/PREDICTED: putative WEB family protein At1g65010, chloroplastic [Pyrus x bretschneideri]
Pbr035531.1	3480	3	59.3	0.31	6.22	4.32657446	Up	5.36E-15	1.64E-13	-	Pbr035531.1	K00770|1|0.0|1271|pop:POPTR_1099076|1,4-beta-D-xylan synthase [EC:2.4.2.24]	GO:0031224//intrinsic to membrane	GO:0016759//cellulose synthase activity	GO:0045229//external encapsulating structure organization;GO:0009250//glucan biosynthetic process	gi|694356045|ref|XP_009358902.1|/0/PREDICTED: cellulose synthase-like protein D4 [Pyrus x bretschneideri]
Pbr025104.1	1935	5	97	0.94	18.62	4.308048506	Up	7.73E-24	3.50E-22	-	Pbr025104.1	K11228|1|8e-62|236|ota:Ot13g01170|mitogen-activated protein kinase kinase kinase [EC:2.7.11.1];K13414|2|1e-58|226|aly:ARALYDRAFT_489755|mitogen-activated protein kinase kinase kinase 1, plant [EC:2.7.11.25]	-	-	-	gi|694313736|ref|XP_009368062.1|/0/PREDICTED: mitogen-activated protein kinase kinase kinase YODA-like [Pyrus x bretschneideri]
Pbr019864.1	765	6	116	3.04	59.97	4.302097744	Up	3.04E-28	1.57E-26	-	Pbr019864.1	-	-	-	-	gi|596258217|ref|XP_007224848.1|/4.08622e-51/hypothetical protein PRUPE_ppa023093mg, partial [Prunus persica]
Pbr005045.1	990	3	58	1.15	22.62	4.297893163	Up	1.03E-14	3.10E-13	-	Pbr005045.1	-	-	-	-	gi|694447082|ref|XP_009349742.1|/4.52118e-166/PREDICTED: zinc finger protein ZAT5-like [Pyrus x bretschneideri]
Pbr013103.1	2538	1	19	0.14	2.75	4.295932886	Up	1.76E-05	0.00020972	-	Pbr013103.1	-	-	-	GO:0006810//transport	gi|694310734|ref|XP_009354586.1|/0/PREDICTED: cation/H(+) antiporter 24-like [Pyrus x bretschneideri]
Pbr019309.1	1344	12	230	3.31	64.69	4.288639591	Up	1.34E-54	1.18E-52	-	Pbr019309.1	K08472|1|7e-172|601|aly:ARALYDRAFT_663667|mlo protein	-	-	-	gi|694402641|ref|XP_009376309.1|/0/PREDICTED: MLO-like protein 1 [Pyrus x bretschneideri]
Pbr004341.1	405	1	19	1.06	20.51	4.274191322	Up	1.76E-05	0.000209807	-	Pbr004341.1	-	-	GO:0005488//binding	-	gi|694375728|ref|XP_009364477.1|/4.83368e-58/PREDICTED: uncharacterized protein At2g34160-like [Pyrus x bretschneideri]
Pbr004689.1	2043	10	184	1.78	33.38	4.229034808	Up	1.46E-43	1.06E-41	-	Pbr004689.1	K04733|1|2e-58|225|smo:SELMODRAFT_159261|interleukin-1 receptor-associated kinase 4 [EC:2.7.11.1];K13430|2|3e-56|218|pop:POPTR_548061|serine/threonine-protein kinase PBS1 [EC:2.7.11.1]	-	-	-	gi|694376971|ref|XP_009364810.1|/0/PREDICTED: receptor-like cytosolic serine/threonine-protein kinase RBK1 [Pyrus x bretschneideri]
Pbr025742.1	1803	1.91	35.09	0.39	7.25	4.216434966	Up	4.01E-10	8.49E-09	-	Pbr025742.1	K01188|1|1e-160|565|sbi:SORBI_06g019840|beta-glucosidase [EC:3.2.1.21]	-	-	-	gi|694414382|ref|XP_009335410.1|/0/PREDICTED: beta-glucosidase 12-like, partial [Pyrus x bretschneideri]
Pbr001523.1	609	1	18	0.65	12.02	4.208853368	Up	3.39E-05	0.000383357	-	Pbr001523.1	-	-	-	-	gi|658027605|ref|XP_008349226.1|/7.0886e-94/PREDICTED: uncharacterized protein LOC103412449 [Malus domestica]
Pbr010203.1	1830	1	17.52	0.2	3.56	4.153805336	Up	6.52E-05	0.000693773	-	Pbr010203.1	K06694|1|3e-16|85.1|pop:POPTR_659236|26S proteasome non-ATPase regulatory subunit 10	-	-	-	gi|694385461|ref|XP_009368549.1|/0/PREDICTED: ankyrin repeat-containing protein At3g12360-like [Pyrus x bretschneideri]
Pbr021274.1	2121	3	52	0.51	9.07	4.152533399	Up	5.14E-13	1.37E-11	-	Pbr021274.1	K12486|1|4e-14|78.6|gmx:100780452|stromal membrane-associated protein	-	-	-	gi|694405039|ref|XP_009377378.1|/0/PREDICTED: probable ADP-ribosylation factor GTPase-activating protein AGD14 [Pyrus x bretschneideri]
Pbr018948.1	1371	4	69	1.08	19	4.136896201	Up	7.03E-17	2.39E-15	-	Pbr018948.1	-	-	-	-	gi|694401819|ref|XP_009375937.1|/0/PREDICTED: proteoglycan 4 isoform X1 [Pyrus x bretschneideri]
Pbr008082.1	1527	1	17	0.24	4.18	4.122396631	Up	6.52E-05	0.000694284	-	Pbr008082.1	K08150|1|4e-44|177|vvi:100268023|MFS transporter, SP family, solute carrier family 2 (myo-inositol transporter), member 13	-	-	-	gi|694381681|ref|XP_009366904.1|/0/PREDICTED: sugar transport protein 13-like [Pyrus x bretschneideri]
Pbr038020.1	1182	2	34	0.63	10.96	4.120752159	Up	7.56E-09	1.43E-07	-	Pbr038020.1	-	-	-	-	gi|694360065|ref|XP_009360018.1|/0/PREDICTED: F-box protein CPR30-like [Pyrus x bretschneideri]
Pbr016558.1	204	4	67.22	10.67	184.01	4.10815209	Up	2.57E-16	8.50E-15	-	Pbr016558.1	-	-	-	-	gi|658013080|ref|XP_008341835.1|/1.97222e-30/PREDICTED: late embryogenesis abundant protein 2-like [Malus domestica]
Pbr016124.1	2037	9	152	1.61	27.66	4.102668563	Up	1.63E-35	1.02E-33	-	Pbr016124.1	K00924|1|2e-30|132|aly:ARALYDRAFT_486409|[EC:2.7.1.-];K04733|3|8e-30|130|smo:SELMODRAFT_159261|interleukin-1 receptor-associated kinase 4 [EC:2.7.11.1];K13430|5|3e-28|125|zma:100283091|serine/threonine-protein kinase PBS1 [EC:2.7.11.1]	-	-	-	gi|694323373|ref|XP_009352758.1|/0/PREDICTED: probable LRR receptor-like serine/threonine-protein kinase At5g45840 isoform X1 [Pyrus x bretschneideri]
Pbr001313.1	396	6	99	6.51	109.85	4.076733516	Up	1.88E-23	8.45E-22	-	Pbr001313.1	-	-	-	-	gi|694369164|ref|XP_009362648.1|/1.23907e-69/PREDICTED: uncharacterized protein LOC103952712 isoform X1 [Pyrus x bretschneideri]
Pbr037611.1	1737	5	81	1.05	17.4	4.050626073	Up	2.50E-19	9.54E-18	-	Pbr037611.1	-	-	GO:0016491//oxidoreductase activity;GO:0005543//phospholipid binding	-	gi|694359792|ref|XP_009359933.1|/0/PREDICTED: putative clathrin assembly protein At5g57200 [Pyrus x bretschneideri]
Pbr037398.1	717	7	106	3.81	58.89	3.950159771	Up	1.69E-24	7.80E-23	-	Pbr037398.1	K14488|1|4e-58|222|vvi:100266455|SAUR family protein	-	-	-	gi|694358948|ref|XP_009359696.1|/7.93689e-107/PREDICTED: uncharacterized protein LOC103950233 isoform X1 [Pyrus x bretschneideri]
Pbr025554.1	615	1.97	29.68	1.28	19.6	3.936637939	Up	2.28E-08	4.09E-07	-	Pbr025554.1	K00799|1|2e-61|233|vvi:100245369|glutathione S-transferase [EC:2.5.1.18]	-	GO:0003824//catalytic activity	-	gi|694413530|ref|XP_009335024.1|/6.8027e-92/PREDICTED: probable glutathione S-transferase isoform X1 [Pyrus x bretschneideri]
Pbr037879.1	972	3	45	1.17	17.9	3.935379153	Up	4.70E-11	1.07E-09	-	Pbr037879.1	-	-	GO:0003824//catalytic activity	-	gi|694434734|ref|XP_009344576.1|/0/PREDICTED: monoacylglycerol lipase ABHD6 [Pyrus x bretschneideri]
Pbr026709.1	2499	2	30	0.29	4.42	3.929921564	Up	1.00E-07	1.68E-06	-	Pbr026709.1	K09313|1|1e-13|77.4|smo:SELMODRAFT_173154|homeobox protein cut-like;K09291|2|7e-13|74.7|gmx:100811882|nucleoprotein TPR	-	-	-	gi|694416283|ref|XP_009336270.1|/0/PREDICTED: uncharacterized protein PFB0765w-like [Pyrus x bretschneideri]
Pbr035486.1	1068	3	44	1.06	15.81	3.898701198	Up	8.92E-11	2.00E-09	-	Pbr035486.1	-	-	-	-	gi|694431407|ref|XP_009343125.1|/5.7838e-170/PREDICTED: proline-rich protein HaeIII subfamily 1-like [Pyrus x bretschneideri]
Pbr039236.1	1815	12	173.06	2.42	35.51	3.875146408	Up	1.23E-38	8.20E-37	-	Pbr039236.1	-	-	-	-	gi|694436757|ref|XP_009345471.1|/0/PREDICTED: uncharacterized protein At1g04910-like, partial [Pyrus x bretschneideri]
Pbr014087.6	1692	5	69	1.08	15.23	3.817812724	Up	5.40E-16	1.75E-14	-	Pbr014087.6	-	-	-	-	gi|694391893|ref|XP_009371446.1|/0/PREDICTED: rho guanine nucleotide exchange factor 8-like [Pyrus x bretschneideri]
Pbr018617.1	1323	2	27.45	0.56	7.85	3.809193922	Up	6.83E-07	1.03E-05	-	Pbr018617.1	K14423|1|4e-13|74.3|aly:ARALYDRAFT_329352|4,4-dimethyl-9beta,19-cyclopropylsterol-4alpha-methyl oxidase [EC:1.14.13.72];K06674|2|1e-12|72.8|vcn:VOLCADRAFT_106052|structural maintenance of chromosome 2	-	GO:0046872//metal ion binding;GO:0016491//oxidoreductase activity	-	gi|694325040|ref|XP_009353491.1|/0/PREDICTED: probable protein S-acyltransferase 7 [Pyrus x bretschneideri]
Pbr037827.1	459	25	340	22.71	315.51	3.796286121	Up	2.68E-73	3.27E-71	-	Pbr037827.1	-	-	-	-	gi|694359721|ref|XP_009359910.1|/4.80941e-82/PREDICTED: uncharacterized protein LOC103950434 [Pyrus x bretschneideri]
Pbr040026.1	1344	3	41	0.83	11.53	3.796137366	Up	6.04E-10	1.25E-08	-	Pbr040026.1	K12603|1|7e-11|67.0|smo:SELMODRAFT_418021|CCR4-NOT transcription complex subunit 6	-	GO:0046872//metal ion binding	-	gi|694364295|ref|XP_009361254.1|/0/PREDICTED: uncharacterized calcium-binding protein At1g02270 isoform X1 [Pyrus x bretschneideri]
Pbr014819.1	741	4	53	2.1	28.39	3.756921616	Up	2.00E-12	5.12E-11	-	Pbr014819.1	-	-	-	-	gi|694322389|ref|XP_009352326.1|/2.62235e-92/PREDICTED: uncharacterized protein LOC103943710 [Pyrus x bretschneideri]
Pbr013151.1	735	27	350	14.3	189.16	3.725519995	Up	2.49E-74	3.08E-72	-	Pbr013151.1	-	-	-	-	gi|694311585|ref|XP_009358494.1|/7.94194e-126/PREDICTED: uncharacterized protein LOC103949117 [Pyrus x bretschneideri]
Pbr042257.1	480	2.02	26.11	1.74	22.97	3.722591646	Up	1.29E-06	1.85E-05	-	Pbr042257.1	-	-	-	GO:0006950//response to stress	gi|694441200|ref|XP_009347369.1|/8.36848e-86/PREDICTED: major allergen Pru av 1-like [Pyrus x bretschneideri]
Pbr009119.1	876	7	88	3.06	39.2	3.679250096	Up	1.53E-19	5.91E-18	-	Pbr009119.1	-	-	-	-	gi|694383878|ref|XP_009367869.1|/7.5399e-127/PREDICTED: formin-1-like [Pyrus x bretschneideri]
Pbr029139.1	651	1.68	20.9	1.02	12.94	3.66519656	Up	9.12E-06	0.000113885	-	Pbr029139.1	K14297|1|8e-23|105|mtr:MTR_1g066430|nuclear pore complex protein Nup98-Nup96;K15692|2|2e-07|53.9|cre:CHLREDRAFT_177524|E3 ubiquitin-protein ligase RNF13 [EC:6.3.2.19]	-	-	-	gi|658044378|ref|XP_008357838.1|/1.30089e-123/PREDICTED: uncharacterized protein LOC103421570 isoform X2 [Malus domestica]
Pbr024171.1	825	3.45	41.64	1.61	19.81	3.621096287	Up	6.04E-10	1.25E-08	-	Pbr024171.1	-	-	-	-	gi|694411834|ref|XP_009334264.1|/1.04818e-143/PREDICTED: cysteine-rich repeat secretory protein 55-like [Pyrus x bretschneideri]
Pbr039193.1	687	3	35	1.71	20.4	3.576500922	Up	2.66E-08	4.71E-07	-	Pbr039193.1	K00430|1|5e-84|308|pop:POPTR_565406|peroxidase [EC:1.11.1.7]	-	GO:0005506//iron ion binding;GO:0003824//catalytic activity;GO:0016209//antioxidant activity	GO:0008152//metabolic process;GO:0006950//response to stress	gi|694361563|ref|XP_009360454.1|/9.70993e-128/PREDICTED: LOW QUALITY PROTEIN: peroxidase 6 [Pyrus x bretschneideri]
Pbr037884.1	417	3	35	3.06	36.46	3.574711003	Up	2.66E-08	4.71E-07	-	Pbr037884.1	-	-	-	-	gi|470103532|ref|XP_004288190.1|/4.5366e-21/PREDICTED: tubulin-folding cofactor C-like [Fragaria vesca subsp. vesca]
Pbr009385.1	786	2	23	0.98	11.54	3.557717665	Up	8.56E-06	0.000107759	-	Pbr009385.1	-	GO:0044464//cell part	-	-	gi|694318626|ref|XP_009343581.1|/6.37939e-156/PREDICTED: expansin-A4-like [Pyrus x bretschneideri]
Pbr015397.1	1101	2	23	0.68	8	3.556393349	Up	8.56E-06	0.000107806	-	Pbr015397.1	-	-	-	-	gi|657989698|ref|XP_008387062.1|/2.96393e-108/PREDICTED: LOW QUALITY PROTEIN: HVA22-like protein i [Malus domestica]
Pbr014142.1	2502	3	34	0.43	5	3.53951953	Up	4.97E-08	8.54E-07	-	Pbr014142.1	K09291|1|4e-20|98.6|ath:AT1G79280|nucleoprotein TPR	-	-	-	gi|658000002|ref|XP_008392441.1|/0/PREDICTED: intracellular protein transport protein USO1 [Malus domestica]
Pbr028241.1	2940	13	143	1.59	17.82	3.486398666	Up	1.22E-29	6.60E-28	-	Pbr028241.1	-	-	-	-	gi|694419584|ref|XP_009337745.1|/0/PREDICTED: ethylene-overproduction protein 1-like isoform X2 [Pyrus x bretschneideri]
Pbr031674.1	2430	5	54.62	0.74	8.28	3.484033592	Up	6.55E-12	1.61E-10	-	Pbr031674.1	K15078|1|1e-125|449|vvi:100250139|structure-specific endonuclease subunit SLX1 [EC:3.6.1.-];K03798|4|8e-75|280|rcu:RCOM_0340700|cell division protease FtsH [EC:3.4.24.-]	-	-	-	gi|694425837|ref|XP_009340625.1|/0/PREDICTED: pentatricopeptide repeat-containing protein At2g03880, mitochondrial-like [Pyrus x bretschneideri]
Pbr007709.1	927	3.99	43	1.64	18.01	3.457030461	Up	1.69E-10	3.70E-09	-	Pbr007709.1	K08486|1|4e-109|392|ath:AT3G03800|syntaxin 1B/2/3	GO:0044464//cell part	GO:0005515//protein binding	GO:0015031//protein transport	gi|694380717|ref|XP_009366470.1|/9.07751e-142/PREDICTED: syntaxin-132-like isoform X1 [Pyrus x bretschneideri]
Pbr003082.1	1554	13	140.15	3.08	33.82	3.456874404	Up	7.76E-29	4.08E-27	-	Pbr003082.1	K07964|1|2e-178|623|gmx:100792087|heparanase 1 [EC:3.2.1.166]	-	GO:0003824//catalytic activity	-	gi|694373690|ref|XP_009363939.1|/0/PREDICTED: heparanase-like protein 3 [Pyrus x bretschneideri]
Pbr011659.1	1602	3	32	0.69	7.48	3.438370003	Up	1.72E-07	2.81E-06	-	Pbr011659.1	K13412|1|0.0|870|pop:POPTR_722938|calcium-dependent protein kinase [EC:2.7.11.1]	-	GO:0046872//metal ion binding;GO:0004672//protein kinase activity;GO:0032559	GO:0006464//cellular protein modification process	gi|694387930|ref|XP_009369698.1|/0/PREDICTED: calcium-dependent protein kinase 8-like isoform X1 [Pyrus x bretschneideri]
Pbr012438.2	1821	21	219	4.21	44.78	3.41096239	Up	8.44E-44	6.14E-42	-	Pbr012438.2	-	-	-	-	gi|694407867|ref|XP_009378652.1|/0/PREDICTED: phosphatidylinositol/phosphatidylcholine transfer protein SFH3-like [Pyrus x bretschneideri]
Pbr010217.1	2517	8	82	1.15	11.99	3.382125892	Up	3.80E-17	1.30E-15	-	Pbr010217.1	K01931|1|3e-26|119|osa:4343310|protein neuralized [EC:6.3.2.19]	-	-	-	gi|694385636|ref|XP_009368632.1|/0/PREDICTED: probable GPI-anchored adhesin-like protein PGA55 [Pyrus x bretschneideri]
Pbr033817.1	1740	84	851.91	17.67	182.65	3.369707809	Up	8.28E-164	2.92E-161	-	Pbr033817.1	K08770|1|1e-09|63.2|zma:542322|ubiquitin C	-	GO:0016772//transferase activity, transferring phosphorus-containing groups	-	gi|694428661|ref|XP_009341887.1|/0/PREDICTED: phosphatidylinositol 4-kinase gamma 2-like [Pyrus x bretschneideri]
Pbr009176.1	1422	2	20	0.52	5.3	3.349408831	Up	5.54E-05	0.000595511	-	Pbr009176.1	-	-	GO:0005088//Ras guanyl-nucleotide exchange factor activity	-	gi|694383854|ref|XP_009367857.1|/0/PREDICTED: rop guanine nucleotide exchange factor 2-like [Pyrus x bretschneideri]
Pbr032267.1	1170	5	50	1.6	16.3	3.348728154	Up	7.66E-11	1.73E-09	-	Pbr032267.1	K13430|1|6e-149|525|vvi:100254113|serine/threonine-protein kinase PBS1 [EC:2.7.11.1]	-	GO:0004871//signal transducer activity;GO:0004713//protein tyrosine kinase activity;GO:0032559	GO:0006464//cellular protein modification process	gi|694351695|ref|XP_009357614.1|/0/PREDICTED: serine/threonine-protein kinase PBS1-like [Pyrus x bretschneideri]
Pbr008359.1	1668	2	20	0.44	4.48	3.347923303	Up	5.54E-05	0.000595289	-	Pbr008359.1	K01115|1|4e-06|51.6|rcu:RCOM_1599570|phospholipase D [EC:3.1.4.4]	-	-	-	gi|694318562|ref|XP_009343270.1|/0/PREDICTED: synaptotagmin-3-like [Pyrus x bretschneideri]
Pbr028290.1	1110	4	39	1.35	13.45	3.31657486	Up	1.22E-08	2.26E-07	-	Pbr028290.1	K12486|1|8e-65|245|osa:4343612|stromal membrane-associated protein	-	-	-	gi|694330466|ref|XP_009355936.1|/2.92282e-172/PREDICTED: probable ADP-ribosylation factor GTPase-activating protein AGD15 isoform X1 [Pyrus x bretschneideri]
Pbr024407.1	1386	3	29	0.8	7.9	3.303780748	Up	1.09E-06	1.58E-05	-	Pbr024407.1	-	-	-	-	gi|694411429|ref|XP_009334078.1|/0/PREDICTED: uncharacterized protein LOC103926925 [Pyrus x bretschneideri]
Pbr031122.1	1704	3	29	0.65	6.36	3.290515142	Up	1.09E-06	1.58E-05	-	Pbr031122.1	K01051|1|2e-125|447|gmx:100802881|pectinesterase [EC:3.1.1.11]	GO:0005618//cell wall	GO:0004091//carboxylesterase activity	-	gi|694424249|ref|XP_009339900.1|/0/PREDICTED: probable pectinesterase/pectinesterase inhibitor 35 [Pyrus x bretschneideri]
Pbr019330.1	3789	9	86	0.85	8.27	3.282352583	Up	1.78E-17	6.20E-16	-	Pbr019330.1	K10395|1|0.0|1518|vvi:100247280|kinesin family member 4/7/21/27	-	GO:0003774//motor activity;GO:0000166//nucleotide binding	-	gi|694402457|ref|XP_009376219.1|/0/PREDICTED: chromosome-associated kinesin KIF4A [Pyrus x bretschneideri]
Pbr040608.1	2382	55	516	8.35	79.86	3.257624969	Up	5.07E-97	8.24E-95	-	Pbr040608.1	-	-	-	-	gi|694314792|ref|XP_009372818.1|/0/PREDICTED: uncharacterized protein LOC103961897 [Pyrus x bretschneideri]
Pbr024410.1	1773	3	28	0.62	5.89	3.247927513	Up	2.01E-06	2.80E-05	-	Pbr024410.1	K14165|1|6e-12|70.9|cme:CMT465C|dual specificity phosphatase [EC:3.1.3.16 3.1.3.48]	-	GO:0004721//phosphoprotein phosphatase activity	GO:0006464//cellular protein modification process	gi|694411433|ref|XP_009334080.1|/0/PREDICTED: phosphoglucan phosphatase LSF1, chloroplastic [Pyrus x bretschneideri]
Pbr034507.1	1533	26	241	6.25	59	3.23878686	Up	6.21E-46	4.84E-44	-	Pbr034507.1	K01858|1|0.0|957|rcu:RCOM_0197350|myo-inositol-1-phosphate synthase [EC:5.5.1.4]	GO:0044424//intracellular part	GO:0016872//intramolecular lyase activity	GO:0006644//phospholipid metabolic process;GO:0006020//inositol metabolic process	gi|694429725|ref|XP_009342376.1|/0/PREDICTED: inositol-3-phosphate synthase-like [Pyrus x bretschneideri]
Pbr018655.1	999	1.91	17.41	0.72	6.72	3.222392421	Up	6.52E-05	0.000694028	-	Pbr018655.1	K03609|1|5e-127|452|vvi:100245692|septum site-determining protein MinD	-	GO:0017111//nucleoside-triphosphatase activity	GO:0000917//barrier septum assembly;GO:0009207	gi|694400890|ref|XP_009375521.1|/2.13662e-155/PREDICTED: putative septum site-determining protein minD homolog, chloroplastic [Pyrus x bretschneideri]
Pbr012437.1	1329	15	135.98	4.19	38.7	3.207311417	Up	4.66E-26	2.27E-24	-	Pbr012437.1	-	-	-	-	gi|694407869|ref|XP_009378653.1|/0/PREDICTED: phosphatidylinositol/phosphatidylcholine transfer protein SFH1-like [Pyrus x bretschneideri]
Pbr002534.1	1701	4	36	0.86	7.9	3.199444088	Up	7.56E-08	1.28E-06	-	Pbr002534.1	K08286|1|3e-151|533|aly:ARALYDRAFT_494187|protein-serine/threonine kinase [EC:2.7.11.-];K08282|5|7e-90|329|ath:AT3G45780|non-specific serine/threonine protein kinase [EC:2.7.11.1]	-	GO:0004672//protein kinase activity;GO:0032559	GO:0006464//cellular protein modification process	gi|694371534|ref|XP_009363307.1|/0/PREDICTED: serine/threonine-protein kinase D6PK-like [Pyrus x bretschneideri]
Pbr010292.1	1485	20	180	4.97	45.57	3.196766614	Up	2.85E-34	1.72E-32	-	Pbr010292.1	-	-	-	-	gi|694319763|ref|XP_009348528.1|/0/PREDICTED: uncharacterized protein LOC103940166 [Pyrus x bretschneideri]
Pbr019478.1	678	3	26	1.74	15.38	3.143896292	Up	6.75E-06	8.67E-05	-	Pbr019478.1	-	-	-	-	gi|694403257|ref|XP_009376579.1|/4.17544e-59/PREDICTED: glycine-rich cell wall structural protein 1.0-like [Pyrus x bretschneideri]
Pbr002537.1	1494	61	522	15.05	131.31	3.125141398	Up	2.21E-94	3.49E-92	-	Pbr002537.1	K00924|1|1e-25|115|ath:AT5G22850|[EC:2.7.1.-]	-	-	-	gi|694371545|ref|XP_009363310.1|/0/PREDICTED: aspartic proteinase nepenthesin-1-like [Pyrus x bretschneideri]
Pbr005831.1	678	13	109	7.53	64.47	3.097906213	Up	1.07E-20	4.32E-19	-	Pbr005831.1	K07375|1|2e-118|422|rcu:RCOM_1598040|tubulin beta	GO:0032991//macromolecular complex;GO:0015630//microtubule cytoskeleton	GO:0017111//nucleoside-triphosphatase activity;GO:0032561//guanyl ribonucleotide binding	GO:0043623//cellular protein complex assembly;GO:0009207;GO:0007017//microtubule-based process	gi|694316686|ref|XP_009334999.1|/1.23408e-119/PREDICTED: tubulin beta chain-like [Pyrus x bretschneideri]
Pbr032657.1	5127	9.8	82.27	0.68	5.82	3.097412502	Up	1.98E-16	6.62E-15	-	Pbr032657.1	K11000|1|0.0|2786|rcu:RCOM_1174510|callose synthase [EC:2.4.1.-]	GO:0043234//protein complex;GO:0044464//cell part	GO:0035251//UDP-glucosyltransferase activity	GO:0006074//(1->3)-beta-D-glucan metabolic process	gi|694352534|ref|XP_009357876.1|/0/PREDICTED: callose synthase 12-like [Pyrus x bretschneideri]
Pbr002829.1	1542	10	84.02	2.39	20.44	3.096312673	Up	2.89E-16	9.49E-15	-	Pbr002829.1	-	-	-	-	gi|694444178|ref|XP_009348625.1|/1.75226e-163/PREDICTED: phosphatidylinositol/phosphatidylcholine transfer protein SFH1-like, partial [Pyrus x bretschneideri]
Pbr038773.1	1461	8	67	2.02	17.26	3.095005266	Up	3.24E-13	8.78E-12	-	Pbr038773.1	-	-	-	-	gi|694436147|ref|XP_009345193.1|/0/PREDICTED: uncharacterized protein LOC103937009 [Pyrus x bretschneideri]
Pbr030619.1	2379	6	50	0.91	7.75	3.09025786	Up	3.75E-10	7.97E-09	-	Pbr030619.1	K01057|1|4e-22|105|gmx:100804571|6-phosphogluconolactonase [EC:3.1.1.31]	-	-	-	gi|694332781|ref|XP_009357011.1|/0/PREDICTED: endo-1,3(4)-beta-glucanase 1-like [Pyrus x bretschneideri]
Pbr020428.1	2046	3.57	29.5	0.63	5.34	3.083416008	Up	1.09E-06	1.58E-05	-	Pbr020428.1	K01262|1|0.0|1051|pop:POPTR_893992|Xaa-Pro aminopeptidase [EC:3.4.11.9]	-	GO:0008238//exopeptidase activity	-	gi|694403443|ref|XP_009376668.1|/0/PREDICTED: probable Xaa-Pro aminopeptidase P [Pyrus x bretschneideri]
Pbr000296.1	1650	3	25	0.67	5.67	3.081115734	Up	1.23E-05	0.000151026	-	Pbr000296.1	K03885|1|0.0|923|rcu:RCOM_1062920|NADH dehydrogenase [EC:1.6.99.3]	-	GO:0050136//NADH dehydrogenase (quinone) activity;GO:0050662//coenzyme binding	GO:0008152//metabolic process	gi|694309632|ref|XP_009377738.1|/0/PREDICTED: internal alternative NAD(P)H-ubiquinone oxidoreductase A1, mitochondrial-like [Pyrus x bretschneideri]
Pbr020594.1	507	2.78	23.07	2.25	19.04	3.081036572	Up	8.56E-06	0.000107712	-	Pbr020594.1	-	-	-	-	gi|694404047|ref|XP_009376924.1|/2.62227e-86/PREDICTED: uncharacterized protein LOC103965574 [Pyrus x bretschneideri]
Pbr029771.1	459	3	24	2.72	22.27	3.033423002	Up	2.24E-05	0.000260859	-	Pbr029771.1	-	-	-	-	gi|657972935|ref|XP_008378262.1|/2.10561e-53/PREDICTED: uncharacterized protein LOC103441365 [Malus domestica]
Pbr032870.1	1134	48.55	389.59	16.05	131.29	3.032111832	Up	4.76E-69	5.37E-67	-	Pbr032870.1	K05692|1|0.0|729|rcu:RCOM_0503940|actin beta/gamma 1;K10355|3|0.0|723|osa:4333919|actin, other eukaryote	GO:0043232	GO:0032559	-	gi|694427600|ref|XP_009341422.1|/0/PREDICTED: actin-like [Pyrus x bretschneideri]
Pbr034702.1	2820	4	31.68	0.51	4.12	3.014075185	Up	1.50E-06	2.13E-05	-	Pbr034702.1	-	-	-	-	gi|694430132|ref|XP_009342561.1|/0/PREDICTED: rho GTPase-activating protein REN1-like [Pyrus x bretschneideri]
Pbr014744.1	723	3.33	26.3	1.8	14.48	3.007992791	Up	6.75E-06	8.68E-05	-	Pbr014744.1	K00942|1|8e-91|331|vvi:100251166|guanylate kinase [EC:2.7.4.8]	-	GO:0016776//phosphotransferase activity, phosphate group as acceptor	GO:0009117//nucleotide metabolic process;GO:0006796//phosphate-containing compound metabolic process	gi|694321975|ref|XP_009352132.1|/4.72443e-115/PREDICTED: guanylate kinase 2, chloroplastic/mitochondrial-like [Pyrus x bretschneideri]
Pbr029101.2	2310	39	305	6.11	48.72	2.995269848	Up	1.36E-53	1.17E-51	-	Pbr029101.2	K11228|1|1e-68|259|ota:Ot13g01170|mitogen-activated protein kinase kinase kinase [EC:2.7.11.1];K13414|2|5e-53|207|aly:ARALYDRAFT_489755|mitogen-activated protein kinase kinase kinase 1, plant [EC:2.7.11.25]	-	GO:0004672//protein kinase activity;GO:0000166//nucleotide binding	GO:0008152//metabolic process	gi|694421206|ref|XP_009338462.1|/0/PREDICTED: mitogen-activated protein kinase kinase kinase NPK1-like isoform X3 [Pyrus x bretschneideri]
Pbr007400.1	1485	22	171	5.46	43.29	2.987060944	Up	1.27E-30	7.02E-29	-	Pbr007400.1	K14510|1|2e-35|148|sbi:SORBI_02g011690|serine/threonine-protein kinase CTR1 [EC:2.7.11.1];K04424|3|6e-35|147|aly:ARALYDRAFT_909157|sterile alpha motif and leucine zipper containing kinase AZK [EC:2.7.11.25]	-	GO:0004672//protein kinase activity;GO:0032559	GO:0006464//cellular protein modification process;GO:0007165//signal transduction	gi|694380183|ref|XP_009366238.1|/0/PREDICTED: dual specificity protein kinase shkC-like [Pyrus x bretschneideri]
Pbr016829.1	1029	3	23	1.1	8.6	2.966833136	Up	4.05E-05	0.000451016	-	Pbr016829.1	-	-	-	-	gi|694323967|ref|XP_009353029.1|/0/PREDICTED: random slug protein 5-like [Pyrus x bretschneideri]
Pbr021901.1	1575	3	23	0.7	5.47	2.966114006	Up	4.05E-05	0.00045119	-	Pbr021901.1	-	-	-	-	gi|694406556|ref|XP_009378080.1|/0/PREDICTED: uncharacterized protein LOC103966620 [Pyrus x bretschneideri]
Pbr042456.1	3342	2.69	20.49	0.29	2.24	2.949373927	Up	5.54E-05	0.000595732	-	Pbr042456.1	K13428|1|0.0|758|ath:AT5G20480|LRR receptor-like serine/threonine-protein kinase EFR [EC:2.7.11.1];K13420|3|3e-135|481|vvi:100253808|LRR receptor-like serine/threonine-protein kinase FLS2 [EC:2.7.11.1]	-	-	-	gi|694441137|ref|XP_009347340.1|/0/PREDICTED: probable LRR receptor-like serine/threonine-protein kinase At3g47570 [Pyrus x bretschneideri]
Pbr032496.1	2097	10	74.5	1.73	13.15	2.926218857	Up	1.02E-13	2.87E-12	-	Pbr032496.1	-	-	GO:0015036//disulfide oxidoreductase activity	GO:0007165//signal transduction;GO:0019725//cellular homeostasis	gi|694320991|ref|XP_009351665.1|/0/PREDICTED: uncharacterized protein LOC103943172 [Pyrus x bretschneideri]
Pbr012214.1	2097	10	74.5	1.73	13.15	2.926218857	Up	1.02E-13	2.86E-12	-	Pbr012214.1	-	-	GO:0015036//disulfide oxidoreductase activity	GO:0007165//signal transduction;GO:0019725//cellular homeostasis	gi|694320991|ref|XP_009351665.1|/0/PREDICTED: uncharacterized protein LOC103943172 [Pyrus x bretschneideri]
Pbr013782.1	957	3.21	23.47	1.27	9.5	2.903099016	Up	4.05E-05	0.000450842	-	Pbr013782.1	K01952|1|1e-125|447|rcu:RCOM_0246180|phosphoribosylformylglycinamidine synthase [EC:6.3.5.3]	-	GO:0016884//carbon-nitrogen ligase activity, with glutamine as amido-N-donor	GO:0006188//IMP biosynthetic process	gi|694391059|ref|XP_009371075.1|/8.31901e-170/PREDICTED: probable phosphoribosylformylglycinamidine synthase, chloroplastic/mitochondrial [Pyrus x bretschneideri]
Pbr003649.1	1332	6	44	1.67	12.49	2.902853469	Up	1.28E-08	2.35E-07	-	Pbr003649.1	-	-	GO:0005092//GDP-dissociation inhibitor activity	GO:0006810//transport;GO:0033124//regulation of GTP catabolic process	gi|694374933|ref|XP_009364258.1|/0/PREDICTED: guanosine nucleotide diphosphate dissociation inhibitor At5g09550-like [Pyrus x bretschneideri]
Pbr000502.1	2133	17	123	2.89	21.34	2.884418778	Up	1.10E-21	4.59E-20	-	Pbr000502.1	K00924|1|1e-30|133|aly:ARALYDRAFT_486409|[EC:2.7.1.-];K04733|2|4e-30|131|smo:SELMODRAFT_159261|interleukin-1 receptor-associated kinase 4 [EC:2.7.11.1];K13430|5|6e-29|127|zma:100283091|serine/threonine-protein kinase PBS1 [EC:2.7.11.1]	-	-	-	gi|694310094|ref|XP_009350511.1|/0/PREDICTED: probable LRR receptor-like serine/threonine-protein kinase At5g45840 isoform X1 [Pyrus x bretschneideri]
Pbr035731.1	1167	29	207	9.3	67.65	2.862787313	Up	2.83E-35	1.75E-33	-	Pbr035731.1	K00924|1|3e-99|360|ath:AT1G30270|[EC:2.7.1.-];K07198|3|1e-54|212|bdi:100836644|5'-AMP-activated protein kinase, catalytic alpha subunit [EC:2.7.11.11]	-	GO:0004674//protein serine/threonine kinase activity;GO:0032559	GO:0006464//cellular protein modification process;GO:0023052//signaling	gi|694431853|ref|XP_009343317.1|/0/PREDICTED: CBL-interacting serine/threonine-protein kinase 11-like, partial [Pyrus x bretschneideri]
Pbr032370.1	858	46	326	20.55	148.54	2.853641184	Up	1.82E-54	1.59E-52	-	Pbr032370.1	-	-	-	-	gi|694352043|ref|XP_009357725.1|/1.15409e-140/PREDICTED: glucan endo-1,3-beta-glucosidase-like [Pyrus x bretschneideri]
Pbr022573.1	2133	5	35	0.85	6.07	2.83616177	Up	5.88E-07	8.93E-06	-	Pbr022573.1	-	-	-	-	gi|694407643|ref|XP_009378551.1|/0/PREDICTED: sulfate transporter 2.1-like [Pyrus x bretschneideri]
Pbr021650.1	1308	10	70	2.84	20.26	2.834671339	Up	1.02E-12	2.68E-11	-	Pbr021650.1	K07300|1|2e-134|477|mtr:MTR_4g016720|Ca2+:H+ antiporter	-	-	-	gi|694405868|ref|XP_009377770.1|/0/PREDICTED: vacuolar cation/proton exchanger 3-like [Pyrus x bretschneideri]
Pbr007452.1	939	4.93	34.29	2	14.16	2.82374936	Up	2.52E-07	3.99E-06	-	Pbr007452.1	K13258|1|9e-67|251|gmx:547489|2-hydroxyisoflavanone dehydratase [EC:4.2.1.105];K14493|2|3e-26|117|ppp:PHYPADRAFT_118478|gibberellin receptor GID1 [EC:3.-.-.-]	-	-	-	gi|694450379|ref|XP_009350610.1|/1.28301e-175/PREDICTED: probable carboxylesterase 12 [Pyrus x bretschneideri]
Pbr010513.1	1440	14	97	3.59	25.37	2.82106777	Up	4.96E-17	1.69E-15	-	Pbr010513.1	K01590|1|0.0|826|vvi:100258141|histidine decarboxylase [EC:4.1.1.22]	-	GO:0016830//carbon-carbon lyase activity;GO:0048037//cofactor binding	GO:0003006//developmental process involved in reproduction;GO:0019752//carboxylic acid metabolic process	gi|694385326|ref|XP_009368490.1|/0/PREDICTED: serine decarboxylase-like [Pyrus x bretschneideri]
Pbr032241.1	1332	34.34	234	9.56	66.44	2.79696955	Up	6.08E-39	4.08E-37	-	Pbr032241.1	-	-	GO:0004175//endopeptidase activity	-	gi|694426323|ref|XP_009340846.1|/2.77761e-106/PREDICTED: mitochondrial inner membrane protease ATP23-like [Pyrus x bretschneideri]
Pbr013123.1	1152	5	34	1.63	11.27	2.789543646	Up	1.05E-06	1.52E-05	-	Pbr013123.1	-	-	-	-	gi|694311574|ref|XP_009358432.1|/7.36603e-174/PREDICTED: transcription repressor OFP2-like [Pyrus x bretschneideri]
Pbr024497.1	1899	12	81	2.3	15.85	2.784777074	Up	2.95E-14	8.58E-13	-	Pbr024497.1	K08867|1|5e-141|499|smo:SELMODRAFT_134163|WNK lysine deficient protein kinase [EC:2.7.11.1];K12132|4|2e-130|464|osa:4343678|serine/threonine-protein kinase WNK1 [EC:2.7.11.1]	-	-	-	gi|694412102|ref|XP_009334386.1|/0/PREDICTED: serine/threonine-protein kinase WNK8-like [Pyrus x bretschneideri]
Pbr037938.1	1434	4	27	1.03	7.09	2.78314129	Up	1.54E-05	0.000185817	-	Pbr037938.1	K00030|1|1e-165|580|rcu:RCOM_0519460|isocitrate dehydrogenase (NAD+) [EC:1.1.1.41]	-	GO:0004448//isocitrate dehydrogenase activity;GO:0046872//metal ion binding;GO:0000166//nucleotide binding	GO:0009060//aerobic respiration	gi|694434970|ref|XP_009344682.1|/0/PREDICTED: isocitrate dehydrogenase [NAD] regulatory subunit 1, mitochondrial-like [Pyrus x bretschneideri]
Pbr027411.1	1560	20	134	4.72	32.21	2.770649896	Up	1.30E-22	5.63E-21	-	Pbr027411.1	K01188|1|0.0|672|sbi:SORBI_06g019840|beta-glucosidase [EC:3.2.1.21]	-	-	-	gi|694329881|ref|XP_009355663.1|/0/PREDICTED: cyanogenic beta-glucosidase-like isoform X2 [Pyrus x bretschneideri]
Pbr019871.1	4527	61.18	409	4.82	32.81	2.767030542	Up	5.97E-66	6.39E-64	-	Pbr019871.1	K04733|1|6e-47|188|aly:ARALYDRAFT_916421|interleukin-1 receptor-associated kinase 4 [EC:2.7.11.1];K00924|3|1e-43|177|ath:AT1G14370|[EC:2.7.1.-];K13430|5|8e-42|171|vvi:100254113|serine/threonine-protein kinase PBS1 [EC:2.7.11.1]	-	-	-	gi|694313195|ref|XP_009365576.1|/0/PREDICTED: U-box domain-containing protein 51-like [Pyrus x bretschneideri]
Pbr002629.1	1509	6.65	44.1	1.62	10.98	2.760812336	Up	1.28E-08	2.35E-07	-	Pbr002629.1	K13407|1|1e-111|401|vvi:100259592|cytochrome P450, family 94, subfamily A, polypeptide 1 (fatty acid omega-hydroxylase) [EC:1.14.-.-];K00517|4|9e-102|369|ath:AT3G56630|[EC:1.14.-.-]	-	GO:0016712//oxidoreductase activity, acting on paired donors, with incorporation or reduction of molecular oxygen, reduced flavin or flavoprotein as one donor, and incorporation of one atom of oxygen;GO:0005506//iron ion binding	GO:0008152//metabolic process	gi|694444061|ref|XP_009348573.1|/0/PREDICTED: cytochrome P450 94C1-like, partial [Pyrus x bretschneideri]
Pbr025015.1	2154	28	186	4.72	31.94	2.758505548	Up	1.09E-30	6.07E-29	-	Pbr025015.1	K04733|1|3e-47|188|aly:ARALYDRAFT_916421|interleukin-1 receptor-associated kinase 4 [EC:2.7.11.1];K00924|3|2e-42|172|ath:AT1G14370|[EC:2.7.1.-]	-	GO:0004672//protein kinase activity	-	gi|694412859|ref|XP_009334725.1|/0/PREDICTED: U-box domain-containing protein 35-like [Pyrus x bretschneideri]
Pbr022186.1	1410	8	53.07	2.1	14.19	2.756413356	Up	1.12E-09	2.27E-08	-	Pbr022186.1	K11493|1|1e-22|105|ota:Ot03g05690|regulator of chromosome condensation;K10615|3|2e-09|62.4|cme:CMB070C|E3 ubiquitin-protein ligase HERC4 [EC:6.3.2.19]	-	-	-	gi|694406982|ref|XP_009378258.1|/0/PREDICTED: ultraviolet-B receptor UVR8-like [Pyrus x bretschneideri]
Pbr023620.1	1746	22	145	4.61	30.98	2.748498488	Up	3.83E-24	1.75E-22	-	Pbr023620.1	K13430|1|7e-117|419|osa:4329463|serine/threonine-protein kinase PBS1 [EC:2.7.11.1]	-	GO:0004871//signal transducer activity;GO:0004713//protein tyrosine kinase activity;GO:0032559	GO:0006464//cellular protein modification process	gi|694410195|ref|XP_009379701.1|/0/PREDICTED: serine/threonine-protein kinase At3g07070-like [Pyrus x bretschneideri]
Pbr008344.1	291	4	26	6.43	42.8	2.734720154	Up	2.74E-05	0.000314284	-	Pbr008344.1	-	-	-	-	gi|645277778|ref|XP_008243935.1|/6.10609e-08/PREDICTED: uncharacterized protein LOC103342130 [Prunus mume]
Pbr027244.1	1017	4	26	1.49	9.85	2.724811394	Up	2.74E-05	0.00031416	-	Pbr027244.1	-	-	-	-	gi|694416972|ref|XP_009336584.1|/0/PREDICTED: glucan endo-1,3-beta-glucosidase, basic isoform-like [Pyrus x bretschneideri]
Pbr020882.1	849	11	71	4.97	32.73	2.719295845	Up	2.23E-12	5.67E-11	-	Pbr020882.1	-	-	-	-	gi|694325664|ref|XP_009353768.1|/1.07191e-98/PREDICTED: ankyrin-2-like [Pyrus x bretschneideri]
Pbr010367.1	756	10	62	5.13	32.48	2.662520902	Up	9.52E-11	2.13E-09	-	Pbr010367.1	-	-	-	-	gi|694319939|ref|XP_009349228.1|/1.69911e-118/PREDICTED: putative HVA22-like protein g [Pyrus x bretschneideri]
Pbr027738.1	2163	47	291	7.89	49.76	2.65688928	Up	2.52E-45	1.91E-43	-	Pbr027738.1	-	-	-	-	gi|694418459|ref|XP_009337232.1|/0/PREDICTED: inter-alpha-trypsin inhibitor heavy chain H3 [Pyrus x bretschneideri]
Pbr042793.1	2070	13.46	83.15	2.36	14.88	2.656515762	Up	3.60E-14	1.04E-12	-	Pbr042793.1	-	-	-	-	gi|694412010|ref|XP_009334344.1|/0/PREDICTED: uncharacterized protein LOC103927174 [Pyrus x bretschneideri]
Pbr031891.1	690	6	37	3.41	21.46	2.653806432	Up	7.01E-07	1.05E-05	-	Pbr031891.1	-	-	-	-	gi|694351603|ref|XP_009357584.1|/1.98927e-104/PREDICTED: uncharacterized protein LOC103948301 [Pyrus x bretschneideri]
Pbr010107.1	1113	10	61	3.37	20.97	2.637506365	Up	1.66E-10	3.65E-09	-	Pbr010107.1	K13430|1|4e-138|489|rcu:RCOM_1078760|serine/threonine-protein kinase PBS1 [EC:2.7.11.1]	-	GO:0004871//signal transducer activity;GO:0004713//protein tyrosine kinase activity;GO:0032559	GO:0006464//cellular protein modification process	gi|694316084|ref|XP_009378601.1|/0/PREDICTED: serine/threonine-protein kinase PBS1-like [Pyrus x bretschneideri]
Pbr004172.1	1113	10	61	3.37	20.97	2.637506365	Up	1.66E-10	3.64E-09	-	Pbr004172.1	K13430|1|4e-138|489|rcu:RCOM_1078760|serine/threonine-protein kinase PBS1 [EC:2.7.11.1]	-	GO:0004871//signal transducer activity;GO:0004713//protein tyrosine kinase activity;GO:0032559	GO:0006464//cellular protein modification process	gi|694316084|ref|XP_009378601.1|/0/PREDICTED: serine/threonine-protein kinase PBS1-like [Pyrus x bretschneideri]
Pbr018143.1	3534	10	60.65	1.01	6.26	2.631807364	Up	2.90E-10	6.24E-09	-	Pbr018143.1	K04733|1|5e-43|175|aly:ARALYDRAFT_916421|interleukin-1 receptor-associated kinase 4 [EC:2.7.11.1];K00924|3|1e-40|167|ath:AT1G14370|[EC:2.7.1.-];K05658|5|2e-39|163|vvi:100262734|ATP-binding cassette, subfamily B (MDR/TAP), member 1	-	GO:0004672//protein kinase activity	-	gi|567916154|ref|XP_006450083.1|/0/hypothetical protein CICLE_v10010213mg [Citrus clementina]
Pbr000155.1	1530	4.23	25.62	1.02	6.28	2.622195407	Up	4.85E-05	0.000531309	-	Pbr000155.1	K03327|1|0.0|708|vvi:100252079|multidrug resistance protein, MATE family	GO:0044464//cell part	GO:0015291//secondary active transmembrane transporter activity	GO:0015893//drug transport	gi|694309238|ref|XP_009361291.1|/0/PREDICTED: protein TRANSPARENT TESTA 12-like [Pyrus x bretschneideri]
Pbr023386.1	279	4	24	6.8	41.82	2.62058641	Up	8.53E-05	0.000887149	-	Pbr023386.1	-	-	-	-	gi|694410028|ref|XP_009379624.1|/3.23988e-49/PREDICTED: uncharacterized protein LOC103968019 [Pyrus x bretschneideri]
Pbr008525.1	1821	4	24	0.8	4.91	2.617651119	Up	8.53E-05	0.000887468	-	Pbr008525.1	-	-	-	-	gi|694382604|ref|XP_009367307.1|/0/PREDICTED: uncharacterized protein LOC103956970 isoform X2 [Pyrus x bretschneideri]
Pbr028782.1	2514	6	36	0.86	5.27	2.615394397	Up	1.23E-06	1.76E-05	-	Pbr028782.1	K14484|1|8e-16|84.3|aly:ARALYDRAFT_470436|auxin-responsive protein IAA	-	-	-	gi|694331084|ref|XP_009356225.1|/0/PREDICTED: uncharacterized protein LOC103947092 [Pyrus x bretschneideri]
Pbr005134.1	858	8	48	3.57	21.87	2.614957241	Up	1.86E-08	3.36E-07	-	Pbr005134.1	K13153|1|3e-35|147|rcu:RCOM_0900820|U11/U12 small nuclear ribonucleoprotein 25 kDa protein	-	-	-	gi|657973177|ref|XP_008378383.1|/1.11007e-159/PREDICTED: uncharacterized protein LOC103441472 [Malus domestica]
Pbr003402.1	531	6.37	37.9	4.88	29.63	2.602105573	Up	7.01E-07	1.05E-05	-	Pbr003402.1	K14488|1|2e-58|223|rcu:RCOM_0709300|SAUR family protein	-	-	-	gi|694444836|ref|XP_009348906.1|/4.29157e-101/PREDICTED: uncharacterized protein LOC103940510 isoform X4 [Pyrus x bretschneideri]
Pbr020543.2	3348	7	41	0.75	4.47	2.575312331	Up	2.62E-07	4.14E-06	-	Pbr020543.2	K05681|1|1e-50|200|cme:CMS467C|ATP-binding cassette, subfamily G (WHITE), member 2;K12843|2|2e-41|169|vvi:100248403|U4/U6 small nuclear ribonucleoprotein PRP3;K05641|4|9e-16|84.7|ota:Ot18g01460|ATP-binding cassette, subfamily A (ABC1), member 1	-	GO:0017111//nucleoside-triphosphatase activity	-	gi|694403769|ref|XP_009376802.1|/0/PREDICTED: putative white-brown complex homolog protein 30 isoform X2 [Pyrus x bretschneideri]
Pbr003615.1	1536	6	35	1.44	8.55	2.569855608	Up	2.14E-06	2.97E-05	-	Pbr003615.1	K08150|1|7e-47|186|vvi:100268023|MFS transporter, SP family, solute carrier family 2 (myo-inositol transporter), member 13;K08145|5|3e-45|181|vvi:100266019|MFS transporter, SP family, solute carrier family 2 (facilitated glucose transporter), member 8	-	-	-	gi|694374807|ref|XP_009364224.1|/0/PREDICTED: sugar transport protein 13-like [Pyrus x bretschneideri]
Pbr035825.1	1134	23	132	7.6	44.48	2.549085464	Up	1.86E-20	7.43E-19	-	Pbr035825.1	K05692|1|0.0|730|pop:POPTR_561252|actin beta/gamma 1;K10355|3|0.0|722|osa:4333919|actin, other eukaryote	GO:0043232	GO:0032559	-	gi|700204166|gb|KGN59299.1|/0/Actin 3 [Cucumis sativus]
Pbr031675.1	1425	135	762	35.02	201.47	2.524314041	Up	1.60E-109	3.00E-107	-	Pbr031675.1	K00924|1|0.0|726|ath:AT4G00720|[EC:2.7.1.-];K03083|3|0.0|670|smo:SELMODRAFT_159063|glycogen synthase kinase 3 beta [EC:2.7.11.26]	-	GO:0004672//protein kinase activity;GO:0032559	GO:0006464//cellular protein modification process	gi|694425835|ref|XP_009340624.1|/0/PREDICTED: shaggy-related protein kinase theta-like [Pyrus x bretschneideri]
Pbr008372.1	2445	6	34	0.89	5.12	2.524266569	Up	3.72E-06	4.99E-05	-	Pbr008372.1	K05681|1|1e-43|176|cme:CMS467C|ATP-binding cassette, subfamily G (WHITE), member 2;K12843|2|3e-35|149|vvi:100248403|U4/U6 small nuclear ribonucleoprotein PRP3;K05641|4|2e-11|69.7|ota:Ot18g01460|ATP-binding cassette, subfamily A (ABC1), member 1	-	-	-	gi|694381988|ref|XP_009367035.1|/0/PREDICTED: ABC transporter G family member 28-like isoform X2 [Pyrus x bretschneideri]
Pbr005042.2	873	33.99	191	14.9	85.4	2.518923739	Up	4.22E-29	2.25E-27	-	Pbr005042.2	-	-	-	-	gi|694448088|ref|XP_009350026.1|/2.73264e-153/PREDICTED: uncharacterized protein LOC103941543 [Pyrus x bretschneideri]
Pbr024567.2	2877	19.27	107.95	2.41	13.76	2.513375418	Up	1.17E-16	3.95E-15	-	Pbr024567.2	-	-	-	-	gi|694411980|ref|XP_009334331.1|/0/PREDICTED: uncharacterized protein LOC103927163 [Pyrus x bretschneideri]
Pbr020065.1	1587	175	979	40.54	231.13	2.511286536	Up	2.22E-139	6.17E-137	-	Pbr020065.1	K11968|1|0.0|734|vvi:100257215|ariadne-1	-	-	-	gi|694312906|ref|XP_009364271.1|/0/PREDICTED: probable E3 ubiquitin-protein ligase ARI2 [Pyrus x bretschneideri]
Pbr017700.1	1692	5.28	28.09	1.14	6.2	2.443234391	Up	3.08E-05	0.000350509	-	Pbr017700.1	K11649|1|5e-158|556|pop:POPTR_575397|SWI/SNF related-matrix-associated actin-dependent regulator of chromatin subfamily C	-	-	-	gi|694400155|ref|XP_009375175.1|/0/PREDICTED: SWI/SNF complex subunit SWI3A-like [Pyrus x bretschneideri]
Pbr038788.1	1236	33.29	176.25	10.04	54.18	2.432001124	Up	1.37E-25	6.54E-24	-	Pbr038788.1	K05658|1|1e-112|404|vvi:100262734|ATP-binding cassette, subfamily B (MDR/TAP), member 1;K00924|2|3e-107|386|osa:4337593|[EC:2.7.1.-]	-	-	-	gi|694436340|ref|XP_009345282.1|/0/PREDICTED: serine/threonine-protein kinase At5g01020-like isoform X1 [Pyrus x bretschneideri]
Pbr004197.1	1320	45	237.86	12.65	68.19	2.4304228	Up	1.19E-33	7.08E-32	-	Pbr004197.1	-	-	-	-	gi|694316140|ref|XP_009378839.1|/0/PREDICTED: TBC1 domain family member 15-like [Pyrus x bretschneideri]
Pbr021846.1	7143	6.74	35.12	0.33	1.77	2.423211431	Up	2.14E-06	2.97E-05	-	Pbr021846.1	K11262|1|0.0|3841|rcu:RCOM_1033990|acetyl-CoA carboxylase / biotin carboxylase [EC:6.4.1.2 6.3.4.14]	-	GO:0016421//CoA carboxylase activity;GO:0016879//ligase activity, forming carbon-nitrogen bonds;GO:0032559	GO:0006631//fatty acid metabolic process	gi|694387825|ref|XP_009369647.1|/0/PREDICTED: acetyl-CoA carboxylase 1-like [Pyrus x bretschneideri]
Pbr026043.1	654	16	84	9.66	51.74	2.42118496	Up	8.16E-13	2.15E-11	-	Pbr026043.1	K01304|1|2e-95|346|pop:POPTR_834444|pyroglutamyl-peptidase [EC:3.4.19.3]	-	GO:0003824//catalytic activity	GO:0019538//protein metabolic process	gi|694414605|ref|XP_009335512.1|/1.60751e-121/PREDICTED: pyroglutamyl-peptidase 1-like [Pyrus x bretschneideri]
Pbr005593.1	1350	45.98	241.17	12.63	67.51	2.41824658	Up	1.41E-34	8.60E-33	-	Pbr005593.1	K13076|1|0.0|726|vvi:100265385|delta8-fatty-acid desaturase [EC:1.14.19.4]	-	-	-	gi|694448467|ref|XP_009350121.1|/0/PREDICTED: delta(8)-fatty-acid desaturase 1-like [Pyrus x bretschneideri]
Pbr029323.1	990	14	73	5.35	28.47	2.411831696	Up	2.92E-11	6.81E-10	-	Pbr029323.1	-	-	-	-	gi|694421535|ref|XP_009338615.1|/1.10845e-180/PREDICTED: uncharacterized protein LOC103930940 [Pyrus x bretschneideri]
Pbr026689.2	1617	6	31	1.36	7.18	2.400377193	Up	1.91E-05	0.000224309	-	Pbr026689.2	K08790|1|0.0|915|pop:POPTR_761359|serine/threonine kinase 38 [EC:2.7.11.1]	-	GO:0004674//protein serine/threonine kinase activity;GO:0032559	GO:0006464//cellular protein modification process	gi|694415973|ref|XP_009336128.1|/0/PREDICTED: serine/threonine-protein kinase tricorner-like [Pyrus x bretschneideri]
Pbr011317.1	852	8	41	3.6	18.83	2.386964188	Up	8.48E-07	1.25E-05	-	Pbr011317.1	-	GO:0016020//membrane	GO:0005215//transporter activity	-	gi|694320529|ref|XP_009351450.1|/1.30969e-120/PREDICTED: secretory carrier-associated membrane protein 1-like [Pyrus x bretschneideri]
Pbr014691.1	1221	25.23	129.45	7.71	40.32	2.386692874	Up	9.78E-19	3.59E-17	-	Pbr014691.1	K04424|1|2e-36|151|aly:ARALYDRAFT_909157|sterile alpha motif and leucine zipper containing kinase AZK [EC:2.7.11.25];K14510|3|4e-36|150|aly:ARALYDRAFT_487152|serine/threonine-protein kinase CTR1 [EC:2.7.11.1]	-	GO:0004713//protein tyrosine kinase activity;GO:0032559	GO:0006464//cellular protein modification process	gi|694393006|ref|XP_009371960.1|/0/PREDICTED: serine/threonine-protein kinase HT1-like [Pyrus x bretschneideri]
Pbr017284.1	1050	9	46	3.23	16.84	2.382286068	Up	1.81E-07	2.93E-06	-	Pbr017284.1	K09060|1|8e-06|49.7|gmx:100781875|plant G-box-binding factor	GO:0043231//intracellular membrane-bounded organelle	GO:0003677//DNA binding;GO:0001071//nucleic acid binding transcription factor activity;GO:0005515//protein binding	GO:0006351//transcription, DNA-dependent	gi|694398563|ref|XP_009374449.1|/2.38171e-144/PREDICTED: transcription factor RF2b-like [Pyrus x bretschneideri]
Pbr013183.1	729	9.47	47.73	5.06	26.03	2.362966022	Up	1.06E-07	1.77E-06	-	Pbr013183.1	-	-	-	-	gi|694310948|ref|XP_009355475.1|/4.00972e-122/PREDICTED: mitochondrial calcium uniporter regulatory subunit MCUb-like [Pyrus x bretschneideri]
Pbr034854.1	1722	11.38	57.06	2.42	12.37	2.353766548	Up	4.89E-09	9.38E-08	-	Pbr034854.1	-	-	-	-	gi|694372453|ref|XP_009363570.1|/0/PREDICTED: uncharacterized protein LOC103953544 [Pyrus x bretschneideri]
Pbr009781.1	705	13.55	67.78	7.52	38.38	2.351550145	Up	2.29E-10	4.96E-09	-	Pbr009781.1	K01183|1|3e-91|332|pop:POPTR_1116414|chitinase [EC:3.2.1.14]	-	-	-	gi|694384582|ref|XP_009368181.1|/1.211e-136/PREDICTED: chitinase 5-like [Pyrus x bretschneideri]
Pbr009769.1	705	13.55	67.78	7.52	38.38	2.351550145	Up	2.29E-10	4.95E-09	-	Pbr009769.1	K01183|1|3e-91|332|pop:POPTR_1116414|chitinase [EC:3.2.1.14]	-	-	-	gi|694384582|ref|XP_009368181.1|/1.211e-136/PREDICTED: chitinase 5-like [Pyrus x bretschneideri]
Pbr005645.1	867	27	135	11.92	60.81	2.350924354	Up	3.91E-19	1.48E-17	-	Pbr005645.1	-	-	-	-	gi|694378330|ref|XP_009365408.1|/9.0263e-133/PREDICTED: rhomboid-like protease 4 [Pyrus x bretschneideri]
Pbr012116.1	651	17	83.23	10.31	51.53	2.32136826	Up	4.22E-12	1.05E-10	-	Pbr012116.1	K00800|1|5e-11|65.9|vvi:100232912|3-phosphoshikimate 1-carboxyvinyltransferase [EC:2.5.1.19]	-	-	-	gi|694377440|ref|XP_009365025.1|/4.13882e-45/PREDICTED: uncharacterized protein LOC103954893 [Pyrus x bretschneideri]
Pbr011941.1	1236	28.71	139.78	8.66	42.97	2.310890847	Up	1.46E-19	5.62E-18	-	Pbr011941.1	K05658|1|2e-112|404|vvi:100262734|ATP-binding cassette, subfamily B (MDR/TAP), member 1;K00924|2|4e-107|386|osa:4337593|[EC:2.7.1.-]	-	-	-	gi|694388713|ref|XP_009370035.1|/0/PREDICTED: serine/threonine-protein kinase At5g01020-like isoform X1 [Pyrus x bretschneideri]
Pbr031445.1	1521	44	214	10.66	52.83	2.309149972	Up	6.68E-29	3.52E-27	-	Pbr031445.1	K00924|1|2e-87|321|ath:AT5G22850|[EC:2.7.1.-];K01379|3|1e-10|66.2|cme:CMN194C|cathepsin D [EC:3.4.23.5];K08245|4|4e-09|61.2|mtr:MTR_7g111530|phytepsin [EC:3.4.23.40]	-	GO:0004175//endopeptidase activity	GO:0019538//protein metabolic process	gi|694425293|ref|XP_009340389.1|/0/PREDICTED: aspartic proteinase-like protein 2 isoform X1 [Pyrus x bretschneideri]
Pbr034042.1	507	39	189	31.51	155.94	2.30710938	Up	1.23E-25	5.89E-24	-	Pbr034042.1	-	GO:0031410//cytoplasmic vesicle	-	-	gi|694428848|ref|XP_009341970.1|/1.17982e-78/PREDICTED: GPI-anchored protein LORELEI-like [Pyrus x bretschneideri]
Pbr032986.2	1494	7	34	1.73	8.55	2.305152382	Up	1.16E-05	0.000143102	-	Pbr032986.2	K01728|1|0.0|690|rcu:RCOM_1721620|pectate lyase [EC:4.2.2.2]	-	GO:0016837	-	gi|694314439|ref|XP_009371193.1|/0/PREDICTED: probable pectate lyase 8 [Pyrus x bretschneideri]
Pbr009802.1	1749	10	48	2.09	10.24	2.292640868	Up	1.88E-07	3.05E-06	-	Pbr009802.1	-	-	-	-	gi|694452410|ref|XP_009351158.1|/0/PREDICTED: putative clathrin assembly protein At5g35200 [Pyrus x bretschneideri]
Pbr030412.1	1371	9.99	48	2.7	13.22	2.291690864	Up	6.18E-08	1.06E-06	-	Pbr030412.1	-	-	-	-	gi|694401270|ref|XP_009375697.1|/0/PREDICTED: B3 domain-containing protein Os01g0234100-like [Pyrus x bretschneideri]
Pbr023296.1	594	38	181	25.57	124.35	2.281882442	Up	2.61E-24	1.20E-22	-	Pbr023296.1	K07975|1|4e-102|368|ath:AT2G17800|Rho family, other;K04392|3|3e-101|365|mtr:MTR_8g075240|Ras-related C3 botulinum toxin substrate 1	GO:0043231//intracellular membrane-bounded organelle;GO:0044444//cytoplasmic part;GO:0015630//microtubule cytoskeleton	GO:0032561//guanyl ribonucleotide binding	GO:0035556//intracellular signal transduction;GO:0009755//hormone-mediated signaling pathway	gi|657948208|ref|XP_008393868.1|/6.73923e-102/PREDICTED: rac-like GTP-binding protein ARAC1 [Malus domestica]
Pbr016498.1	738	12	56	6.33	30.13	2.250923268	Up	2.46E-08	4.38E-07	-	Pbr016498.1	-	-	-	-	gi|694396580|ref|XP_009373566.1|/8.2308e-147/PREDICTED: thaumatin-like protein 1b [Pyrus x bretschneideri]
Pbr012261.1	567	20	93	14.2	67.39	2.246643596	Up	5.89E-13	1.56E-11	-	Pbr012261.1	-	-	-	-	gi|658062127|ref|XP_008366956.1|/1.47094e-76/PREDICTED: transmembrane protein 53-A-like [Malus domestica]
Pbr023393.2	2973	6	28	0.73	3.45	2.240627993	Up	9.42E-05	0.000966101	-	Pbr023393.2	-	-	-	-	gi|694410038|ref|XP_009379628.1|/0/PREDICTED: uncharacterized protein LOC103968023 isoform X2 [Pyrus x bretschneideri]
Pbr004023.1	1431	13.7	63.16	3.54	16.63	2.231966903	Up	1.88E-09	3.73E-08	-	Pbr004023.1	K14411|1|0.0|682|rcu:RCOM_0046640|RNA-binding protein Musashi	GO:0032991//macromolecular complex	GO:0005488//binding	-	gi|694376238|ref|XP_009364617.1|/0/PREDICTED: heterogeneous nuclear ribonucleoprotein 1-like isoform X2 [Pyrus x bretschneideri]
Pbr000557.1	822	45	207	21.07	98.86	2.230196592	Up	7.01E-27	3.52E-25	-	Pbr000557.1	-	-	-	-	gi|694310236|ref|XP_009351941.1|/9.41594e-145/PREDICTED: GDSL esterase/lipase At1g29660-like [Pyrus x bretschneideri]
Pbr021127.1	2217	10	45.48	1.64	7.58	2.208502034	Up	8.90E-07	1.31E-05	-	Pbr021127.1	K12486|1|4e-13|75.1|pop:POPTR_1115910|stromal membrane-associated protein	-	-	-	gi|658003017|ref|XP_008394008.1|/0/PREDICTED: probable ADP-ribosylation factor GTPase-activating protein AGD14 isoform X2 [Malus domestica]
Pbr010831.1	753	7	31	3.61	16.31	2.17568604	Up	5.56E-05	0.00059723	-	Pbr010831.1	K00861|1|1e-14|78.2|vcn:VOLCADRAFT_103251|riboflavin kinase [EC:2.7.1.26];K07748|2|3e-09|60.5|rcu:RCOM_0707880|sterol-4alpha-carboxylate 3-dehydrogenase (decarboxylating) [EC:1.1.1.170]	GO:0043231//intracellular membrane-bounded organelle	-	-	gi|694385795|ref|XP_009368711.1|/5.42213e-117/PREDICTED: reticulon-like protein B1 [Pyrus x bretschneideri]
Pbr003879.2	1038	14	62	5.09	22.97	2.174013295	Up	8.97E-09	1.68E-07	-	Pbr003879.2	-	-	-	-	gi|694375368|ref|XP_009364384.1|/1.7903e-144/PREDICTED: PGR5-like protein 1B, chloroplastic isoform X1 [Pyrus x bretschneideri]
Pbr003286.1	2199	12	53	1.98	8.91	2.169925001	Up	1.15E-07	1.91E-06	-	Pbr003286.1	K13420|1|8e-68|256|sbi:SORBI_06g028760|LRR receptor-like serine/threonine-protein kinase FLS2 [EC:2.7.11.1]	-	-	-	gi|694374516|ref|XP_009364147.1|/0/PREDICTED: receptor-like protein 2 [Pyrus x bretschneideri]
Pbr001038.1	2982	13	57	1.57	7	2.156590363	Up	4.13E-08	7.15E-07	-	Pbr001038.1	K01537|1|0.0|1637|vvi:100247373|Ca2+-transporting ATPase [EC:3.6.3.8]	-	-	-	gi|694368820|ref|XP_009362555.1|/0/PREDICTED: calcium-transporting ATPase 2, plasma membrane-type-like [Pyrus x bretschneideri]
Pbr021591.1	1752	7.97	34.4	1.66	7.32	2.140660407	Up	1.16E-05	0.000143163	-	Pbr021591.1	K03006|1|8e-18|90.5|cme:CMR224C|DNA-directed RNA polymerase II subunit RPB1 [EC:2.7.7.6]	-	-	-	gi|694405701|ref|XP_009377690.1|/1.78344e-90/PREDICTED: proline-rich protein 4-like, partial [Pyrus x bretschneideri]
Pbr016245.1	366	94	404	112.47	494.33	2.135934232	Up	2.98E-48	2.38E-46	-	Pbr016245.1	-	-	-	-	gi|694323684|ref|XP_009352900.1|/8.30762e-66/PREDICTED: protein RALF-like 19 [Pyrus x bretschneideri]
Pbr000472.1	1086	10	43	3.46	15.18	2.133327848	Up	2.46E-06	3.39E-05	-	Pbr000472.1	-	-	-	-	gi|694310042|ref|XP_009348409.1|/0/PREDICTED: protein trichome birefringence-like 38 [Pyrus x bretschneideri]
Pbr037888.1	2109	25	107	4.31	18.78	2.123437289	Up	7.97E-14	2.26E-12	-	Pbr037888.1	K05681|1|2e-67|255|cme:CMS467C|ATP-binding cassette, subfamily G (WHITE), member 2;K12843|2|1e-61|236|vvi:100248403|U4/U6 small nuclear ribonucleoprotein PRP3;K05658|4|1e-12|73.6|pop:POPTR_806076|ATP-binding cassette, subfamily B (MDR/TAP), member 1	-	GO:0017111//nucleoside-triphosphatase activity;GO:0000166//nucleotide binding	-	gi|694434775|ref|XP_009344594.1|/0/PREDICTED: ABC transporter G family member 11-like [Pyrus x bretschneideri]
Pbr020158.1	1704	7	30	1.51	6.57	2.121344821	Up	9.27E-05	0.000954256	-	Pbr020158.1	K04460|1|7e-43|173|ath:AT2G42810|protein phosphatase 5 [EC:3.1.3.16]	-	-	-	gi|694319652|ref|XP_009347944.1|/0/PREDICTED: serine/threonine-protein phosphatase 7-like [Pyrus x bretschneideri]
Pbr004851.1	3294	30	127.04	3.27	14.09	2.107309071	Up	5.20E-16	1.69E-14	-	Pbr004851.1	K01537|1|0.0|1496|aly:ARALYDRAFT_479638|Ca2+-transporting ATPase [EC:3.6.3.8]	-	-	-	gi|694446709|ref|XP_009349647.1|/0/PREDICTED: calcium-transporting ATPase 9, plasma membrane-type-like isoform X1 [Pyrus x bretschneideri]
Pbr041797.1	1986	20.78	87.85	3.81	16.41	2.106712336	Up	1.24E-11	2.97E-10	-	Pbr041797.1	K10683|1|3e-06|52.4|smo:SELMODRAFT_414577|BRCA1-associated RING domain protein 1 [EC:6.3.2.19]	-	-	-	gi|694440325|ref|XP_009346986.1|/0/PREDICTED: uncharacterized protein LOC103938679 [Pyrus x bretschneideri]
Pbr042398.1	2208	135	567	22.18	94.91	2.097300736	Up	9.74E-66	1.03E-63	-	Pbr042398.1	-	-	-	-	gi|694435185|ref|XP_009344767.1|/0/PREDICTED: protein ENHANCED DISEASE RESISTANCE 2-like isoform X1 [Pyrus x bretschneideri]
Pbr006793.1	1716	27	113	5.76	24.58	2.093344199	Up	2.86E-14	8.36E-13	-	Pbr006793.1	K15692|1|6e-09|60.8|smo:SELMODRAFT_67002|E3 ubiquitin-protein ligase RNF13 [EC:6.3.2.19];K11982|5|5e-08|57.8|zma:100383341|E3 ubiquitin-protein ligase RNF115/126 [EC:6.3.2.19]	-	-	-	gi|694379017|ref|XP_009365723.1|/0/PREDICTED: uncharacterized protein LOC103955550 isoform X1 [Pyrus x bretschneideri]
Pbr003692.1	1125	13	54	4.33	18.35	2.083341133	Up	1.86E-07	3.01E-06	-	Pbr003692.1	K04733|1|8e-71|265|smo:SELMODRAFT_159261|interleukin-1 receptor-associated kinase 4 [EC:2.7.11.1];K13416|4|6e-65|246|rcu:RCOM_1534760|brassinosteroid insensitive 1-associated receptor kinase 1 [EC:2.7.10.1 2.7.11.1];K13418|5|1e-64|244|aly:ARALYDRAFT_895025|somatic embryogenesis receptor kinase 1 [EC:2.7.10.1 2.7.11.1]	-	GO:0004713//protein tyrosine kinase activity;GO:0032559	GO:0006464//cellular protein modification process	gi|694445166|ref|XP_009349045.1|/0/PREDICTED: putative serine/threonine-protein kinase isoform X1 [Pyrus x bretschneideri]
Pbr018148.1	3534	10	40.35	1.01	4.17	2.045692091	Up	1.10E-05	0.000136173	-	Pbr018148.1	K04733|1|2e-42|173|aly:ARALYDRAFT_916421|interleukin-1 receptor-associated kinase 4 [EC:2.7.11.1];K00924|3|1e-40|167|ath:AT1G14370|[EC:2.7.1.-];K05658|5|2e-39|163|vvi:100262734|ATP-binding cassette, subfamily B (MDR/TAP), member 1	-	GO:0004672//protein kinase activity	-	gi|567916154|ref|XP_006450083.1|/0/hypothetical protein CICLE_v10010213mg [Citrus clementina]
Pbr023854.1	636	8	32.13	4.98	20.42	2.035765219	Up	8.87E-05	0.000920147	-	Pbr023854.1	K15177|1|2e-09|60.8|rcu:RCOM_1469940|RNA polymerase-associated protein LEO1	-	-	-	gi|470135983|ref|XP_004303782.1|/2.11978e-46/PREDICTED: uncharacterized protein LOC101302958 [Fragaria vesca subsp. vesca]
Pbr001316.1	504	12	48	9.76	39.88	2.030712357	Up	1.39E-06	1.99E-05	-	Pbr001316.1	-	-	-	-	gi|694369193|ref|XP_009362653.1|/1.05018e-63/PREDICTED: uncharacterized protein LOC103952714 [Pyrus x bretschneideri]
Pbr002973.1	1395	73.58	293.32	19.52	79.32	2.022731625	Up	1.96E-33	1.16E-31	-	Pbr002973.1	K07407|1|0.0|685|vvi:100248541|alpha-galactosidase [EC:3.2.1.22]	-	GO:0016798//hydrolase activity, acting on glycosyl bonds;GO:0043167//ion binding	GO:0044238//primary metabolic process	gi|694373259|ref|XP_009363810.1|/0/PREDICTED: alpha-galactosidase-like [Pyrus x bretschneideri]
Pbr005848.1	1581	67	265	15.58	62.81	2.011299036	Up	5.36E-30	2.93E-28	-	Pbr005848.1	K01179|1|3e-97|353|gmx:100101849|endoglucanase [EC:3.2.1.4]	-	GO:0004553//hydrolase activity, hydrolyzing O-glycosyl compounds	GO:0044238//primary metabolic process	gi|694316728|ref|XP_009335173.1|/0/PREDICTED: endoglucanase 2-like [Pyrus x bretschneideri]
Pbr040696.1	3630	17.35	68.23	1.71	6.85	2.002107663	Up	8.32E-09	1.57E-07	-	Pbr040696.1	-	-	-	-	gi|694315035|ref|XP_009373828.1|/0/PREDICTED: uncharacterized protein LOC103962778 [Pyrus x bretschneideri]
Pbr035076.1	1842	12	47	2.38	9.5	1.99696594	Up	2.27E-06	3.15E-05	-	Pbr035076.1	-	-	-	-	gi|694355063|ref|XP_009358629.1|/0/PREDICTED: uncharacterized protein slp1 isoform X1 [Pyrus x bretschneideri]
Pbr018914.1	1371	11	43	2.97	11.84	1.995134245	Up	6.39E-06	8.28E-05	-	Pbr018914.1	-	-	-	-	gi|694401728|ref|XP_009375896.1|/0/PREDICTED: oxysterol-binding protein-related protein 3C-like isoform X1 [Pyrus x bretschneideri]
Pbr042253.1	1326	12.48	47.88	3.49	13.66	1.968658542	Up	2.27E-06	3.15E-05	-	Pbr042253.1	-	-	-	-	gi|694388573|ref|XP_009369976.1|/0/PREDICTED: uncharacterized protein LOC103959350 isoform X2 [Pyrus x bretschneideri]
Pbr025425.1	2154	174	667	29.32	114.54	1.9658945	Up	6.68E-71	7.69E-69	-	Pbr025425.1	K13862|1|8e-26|117|ota:Ot04g03190|solute carrier family 4 (sodium borate transporter), member 11	GO:0031224//intrinsic to membrane	GO:0015301//anion:anion antiporter activity	GO:0006811//ion transport	gi|694412991|ref|XP_009334783.1|/0/PREDICTED: probable boron transporter 6 isoform X2 [Pyrus x bretschneideri]
Pbr039809.1	1467	24	92	6.04	23.59	1.965554964	Up	4.68E-11	1.07E-09	-	Pbr039809.1	K14411|1|0.0|655|rcu:RCOM_0046640|RNA-binding protein Musashi	-	GO:0005488//binding	-	gi|694363774|ref|XP_009361093.1|/0/PREDICTED: heterogeneous nuclear ribonucleoprotein 1-like [Pyrus x bretschneideri]
Pbr026334.1	1545	45.06	169.21	10.73	41.09	1.937137254	Up	8.64E-19	3.20E-17	-	Pbr026334.1	K01051|1|0.0|709|gmx:100800971|pectinesterase [EC:3.1.1.11]	-	GO:0016788//hydrolase activity, acting on ester bonds	-	gi|694415135|ref|XP_009335753.1|/0/PREDICTED: probable pectinesterase/pectinesterase inhibitor 41 [Pyrus x bretschneideri]
Pbr021778.1	2331	33	124	5.13	19.62	1.935294311	Up	3.57E-14	1.03E-12	-	Pbr021778.1	K15277|1|2e-162|571|rcu:RCOM_1613660|solute carrier family 35 (adenosine 3'-phospho 5'-phosphosulfate transporter), member B3	GO:0031224//intrinsic to membrane	-	GO:0006810//transport	gi|694406191|ref|XP_009377918.1|/0/PREDICTED: UDP-galactose/UDP-glucose transporter 4-like [Pyrus x bretschneideri]
Pbr006622.1	3729	15	56.29	1.44	5.5	1.933362807	Up	4.42E-07	6.78E-06	-	Pbr006622.1	-	-	-	-	gi|694447337|ref|XP_009349819.1|/0/PREDICTED: uncharacterized protein LOC103941352 isoform X1 [Pyrus x bretschneideri]
Pbr018606.1	1359	42	156	11.45	43.37	1.921349845	Up	2.79E-17	9.61E-16	-	Pbr018606.1	K10532|1|4e-94|343|pop:POPTR_898175|heparan-alpha-glucosaminide N-acetyltransferase [EC:2.3.1.78]	-	-	-	gi|694325013|ref|XP_009353479.1|/0/PREDICTED: heparan-alpha-glucosaminide N-acetyltransferase-like [Pyrus x bretschneideri]
Pbr038908.1	1917	13	48	2.47	9.3	1.912719674	Up	3.44E-06	4.62E-05	-	Pbr038908.1	K01179|1|2e-113|408|zma:100285405|endoglucanase [EC:3.2.1.4]	-	GO:0016798//hydrolase activity, acting on glycosyl bonds	-	gi|694360612|ref|XP_009360182.1|/0/PREDICTED: endoglucanase 25-like [Pyrus x bretschneideri]
Pbr036005.1	573	10.63	39.1	7.45	27.99	1.909599156	Up	1.80E-05	0.000213354	-	Pbr036005.1	K14488|1|2e-58|223|rcu:RCOM_0709300|SAUR family protein	-	-	-	gi|694431972|ref|XP_009343361.1|/8.80272e-109/PREDICTED: uncharacterized protein LOC103935326 isoform X1 [Pyrus x bretschneideri]
Pbr039674.1	1365	19	70	5.16	19.37	1.908380983	Up	1.93E-08	3.47E-07	-	Pbr039674.1	K12930|1|1e-120|431|rcu:RCOM_1324500|anthocyanidin 3-O-glucosyltransferase [EC:2.4.1.115];K10757|4|2e-118|424|aly:ARALYDRAFT_326139|flavonol 3-O-glucosyltransferase [EC:2.4.1.91]	-	GO:0016740//transferase activity	-	gi|694437338|ref|XP_009345706.1|/0/PREDICTED: anthocyanidin 3-O-glucosyltransferase 7-like [Pyrus x bretschneideri]
Pbr028291.1	1080	10.64	39.15	3.71	13.9	1.905593791	Up	1.80E-05	0.000213267	-	Pbr028291.1	-	-	-	-	gi|694349269|ref|XP_009357355.1|/1.18887e-162/PREDICTED: uncharacterized protein LOC103948081 [Pyrus x bretschneideri]
Pbr000090.1	588	15	55	10.21	38.23	1.904722334	Up	7.10E-07	1.06E-05	-	Pbr000090.1	-	-	-	-	gi|694309118|ref|XP_009355701.1|/5.35359e-112/PREDICTED: probable tyrosine-protein phosphatase At1g05000 [Pyrus x bretschneideri]
Pbr020844.1	1392	86	315	22.86	85.37	1.900903776	Up	6.57E-33	3.82E-31	-	Pbr020844.1	-	-	GO:0031406//carboxylic acid binding	-	gi|694325544|ref|XP_009353712.1|/0/PREDICTED: uncharacterized protein LOC103944951 isoform X2 [Pyrus x bretschneideri]
Pbr026822.1	885	11	39.83	4.75	17.55	1.885471612	Up	4.34E-05	0.000479521	-	Pbr026822.1	-	-	-	-	gi|694416157|ref|XP_009336212.1|/6.20913e-169/PREDICTED: uncharacterized protein LOC103928837 [Pyrus x bretschneideri]
Pbr026176.1	270	12	43	21.34	78.36	1.876557221	Up	1.55E-05	0.00018586	-	Pbr026176.1	-	-	-	-	-
Pbr039092.1	876	184	661	80.35	294.42	1.873505748	Up	6.30E-66	6.72E-64	-	Pbr039092.1	K10661|1|2e-09|61.2|mtr:MTR_4g085550|E3 ubiquitin-protein ligase MARCH6 [EC:6.3.2.19]	-	-	-	gi|694361176|ref|XP_009360339.1|/1.62694e-121/PREDICTED: uncharacterized protein LOC103950823 [Pyrus x bretschneideri]
Pbr015824.1	600	12	43	7.98	29.21	1.872001707	Up	1.55E-05	0.000185937	-	Pbr015824.1	-	-	-	-	gi|657971332|ref|XP_008377446.1|/9.38932e-27/PREDICTED: uncharacterized protein LOC103440529 [Malus domestica]
Pbr032074.1	1869	23.95	85.47	4.68	17.01	1.861802706	Up	5.34E-10	1.11E-08	-	Pbr032074.1	-	-	-	-	gi|694425854|ref|XP_009340633.1|/0/PREDICTED: F-box/kelch-repeat protein At3g06240-like [Pyrus x bretschneideri]
Pbr042184.1	1656	25.05	89.34	5.55	20.17	1.861651407	Up	4.57E-10	9.57E-09	-	Pbr042184.1	K00423|1|1e-165|581|ath:AT1G55570|L-ascorbate oxidase [EC:1.10.3.3]	-	GO:0016682//oxidoreductase activity, acting on diphenols and related substances as donors, oxygen as acceptor;GO:0046914//transition metal ion binding	GO:0008152//metabolic process	gi|694440914|ref|XP_009347241.1|/0/PREDICTED: L-ascorbate oxidase homolog [Pyrus x bretschneideri]
Pbr023394.1	2262	18.25	65	2.92	10.61	1.861384382	Up	8.52E-08	1.44E-06	-	Pbr023394.1	K01184|1|1e-125|449|rcu:RCOM_0968450|polygalacturonase [EC:3.2.1.15]	-	GO:0004553//hydrolase activity, hydrolyzing O-glycosyl compounds	GO:0008152//metabolic process	gi|694410046|ref|XP_009379633.1|/0/PREDICTED: polygalacturonase [Pyrus x bretschneideri]
Pbr036287.1	1410	17	60	4.46	16.04	1.846558527	Up	3.75E-07	5.83E-06	-	Pbr036287.1	-	-	-	GO:0009791//post-embryonic development;GO:0010467//gene expression;GO:0048236//plant-type spore development	gi|694432244|ref|XP_009343485.1|/0/PREDICTED: transcriptional regulator STERILE APETALA [Pyrus x bretschneideri]
Pbr009793.1	1773	10.35	36.27	2.13	7.62	1.838937567	Up	7.64E-05	0.000802753	-	Pbr009793.1	K02335|1|1e-32|139|cme:CMT462C|DNA polymerase I [EC:2.7.7.7]	-	GO:0003676//nucleic acid binding;GO:0004527//exonuclease activity	-	gi|694384553|ref|XP_009368167.1|/4.8871e-120/PREDICTED: uncharacterized protein LOC103957700 isoform X1 [Pyrus x bretschneideri]
Pbr017242.1	909	19	66	7.97	28.24	1.825088459	Up	1.24E-07	2.06E-06	-	Pbr017242.1	-	GO:0031224//intrinsic to membrane	-	-	gi|694398031|ref|XP_009374218.1|/8.55953e-145/PREDICTED: elongation of fatty acids protein sre1-like [Pyrus x bretschneideri]
Pbr023210.1	1233	15	52	4.53	16.03	1.82319147	Up	2.88E-06	3.91E-05	-	Pbr023210.1	K08286|1|4e-60|230|aly:ARALYDRAFT_494187|protein-serine/threonine kinase [EC:2.7.11.-];K08282|3|9e-60|229|ath:AT3G45780|non-specific serine/threonine protein kinase [EC:2.7.11.1]	-	GO:0004672//protein kinase activity;GO:0032559	GO:0006464//cellular protein modification process	gi|694409610|ref|XP_009379436.1|/0/PREDICTED: serine/threonine-protein kinase OXI1-like isoform X1 [Pyrus x bretschneideri]
Pbr012003.1	480	18.37	63.34	15.82	55.74	1.816963403	Up	2.16E-07	3.46E-06	-	Pbr012003.1	-	-	-	GO:0006950//response to stress	gi|694388586|ref|XP_009369982.1|/3.39756e-87/PREDICTED: major allergen Pru av 1-like [Pyrus x bretschneideri]
Pbr003877.1	1371	35	121	9.46	33.32	1.816476312	Up	7.80E-13	2.06E-11	-	Pbr003877.1	-	-	-	-	gi|694375359|ref|XP_009364382.1|/0/PREDICTED: oxysterol-binding protein-related protein 3C-like [Pyrus x bretschneideri]
Pbr022953.1	1635	16	55	3.59	12.59	1.810222534	Up	1.65E-06	2.32E-05	-	Pbr022953.1	K15402|1|0.0|757|vvi:100254406|cytochrome P450, family 86, subfamily B, polypeptide 1 (fatty acid omega-hydroxylase) [EC:1.14.-.-]	-	GO:0016712//oxidoreductase activity, acting on paired donors, with incorporation or reduction of molecular oxygen, reduced flavin or flavoprotein as one donor, and incorporation of one atom of oxygen;GO:0005506//iron ion binding	GO:0008152//metabolic process	gi|694327080|ref|XP_009354420.1|/0/PREDICTED: cytochrome P450 86B1-like [Pyrus x bretschneideri]
Pbr005225.1	2124	15	51	2.56	8.89	1.796039609	Up	4.56E-06	6.07E-05	-	Pbr005225.1	-	-	GO:0008092//cytoskeletal protein binding	-	gi|694377786|ref|XP_009365173.1|/0/PREDICTED: fimbrin-like protein 2 [Pyrus x bretschneideri]
Pbr039188.1	1308	18	61	5.11	17.66	1.789090147	Up	5.39E-07	8.21E-06	-	Pbr039188.1	K13111|1|2e-13|75.1|olu:OSTLU_15280|WD40 repeat-containing protein SMU1;K14963|2|7e-13|73.6|bdi:100832822|COMPASS component SWD3	-	-	-	gi|694361750|ref|XP_009360509.1|/0/PREDICTED: vegetative incompatibility protein HET-E-1 [Pyrus x bretschneideri]
Pbr030238.1	948	14.35	48.5	5.75	19.82	1.785323101	Up	8.01E-06	0.000101294	-	Pbr030238.1	-	-	-	-	gi|694423125|ref|XP_009339380.1|/9.34539e-174/PREDICTED: B3 domain-containing transcription factor VRN1-like [Pyrus x bretschneideri]
Pbr005565.1	1008	199	670	74.64	256.25	1.779531113	Up	2.26E-62	2.20E-60	-	Pbr005565.1	-	-	-	-	gi|694448014|ref|XP_009350006.1|/0/PREDICTED: F-box protein At2g26850-like [Pyrus x bretschneideri]
Pbr029327.1	873	10.91	36.52	4.78	16.33	1.772442268	Up	7.64E-05	0.000803045	-	Pbr029327.1	K00939|1|8e-112|401|gmx:100777619|adenylate kinase [EC:2.7.4.3]	-	-	-	gi|694421401|ref|XP_009338555.1|/4.9685e-163/PREDICTED: adenylate kinase 1, chloroplastic-like [Pyrus x bretschneideri]
Pbr032052.1	993	21.03	70.2	8.02	27.29	1.766698253	Up	1.01E-07	1.70E-06	-	Pbr032052.1	K01792|1|3e-99|359|ppp:PHYPADRAFT_155277|glucose-6-phosphate 1-epimerase [EC:5.1.3.15]	-	GO:0003824//catalytic activity	-	gi|694426066|ref|XP_009340731.1|/1.40921e-175/PREDICTED: putative glucose-6-phosphate 1-epimerase [Pyrus x bretschneideri]
Pbr018688.1	795	18	60	8.74	29.73	1.766214278	Up	8.49E-07	1.25E-05	-	Pbr018688.1	K00861|1|3e-13|73.9|vcn:VOLCADRAFT_103251|riboflavin kinase [EC:2.7.1.26];K07748|2|8e-10|62.4|rcu:RCOM_0707880|sterol-4alpha-carboxylate 3-dehydrogenase (decarboxylating) [EC:1.1.1.170]	GO:0043231//intracellular membrane-bounded organelle	-	-	gi|694400959|ref|XP_009375555.1|/5.57285e-123/PREDICTED: reticulon-like protein B1 [Pyrus x bretschneideri]
Pbr003634.1	1461	30	100	7.58	25.75	1.764302679	Up	1.81E-10	3.94E-09	-	Pbr003634.1	K04733|1|2e-59|228|smo:SELMODRAFT_159261|interleukin-1 receptor-associated kinase 4 [EC:2.7.11.1];K13430|3|2e-55|215|vvi:100254113|serine/threonine-protein kinase PBS1 [EC:2.7.11.1]	-	GO:0004672//protein kinase activity	-	gi|694374875|ref|XP_009364239.1|/0/PREDICTED: receptor-like cytosolic serine/threonine-protein kinase RBK1 isoform X1 [Pyrus x bretschneideri]
Pbr011328.1	1731	20	66	4.23	14.23	1.750206093	Up	2.77E-07	4.37E-06	-	Pbr011328.1	K01657|1|0.0|838|rcu:RCOM_0592860|anthranilate synthase component I [EC:4.1.3.27]	-	GO:0016833//oxo-acid-lyase activity	GO:0006568//tryptophan metabolic process	gi|694320310|ref|XP_009350798.1|/0/PREDICTED: anthranilate synthase alpha subunit 1, chloroplastic-like [Pyrus x bretschneideri]
Pbr031565.1	1140	51.65	169.55	16.98	56.81	1.742308444	Up	1.25E-16	4.23E-15	-	Pbr031565.1	-	-	-	-	gi|694330504|ref|XP_009355953.1|/0/PREDICTED: uncharacterized protein At4g15970-like [Pyrus x bretschneideri]
Pbr001617.1	1140	51.65	169.55	16.98	56.81	1.742308444	Up	1.25E-16	4.23E-15	-	Pbr001617.1	-	-	-	-	gi|694330504|ref|XP_009355953.1|/0/PREDICTED: uncharacterized protein At4g15970-like [Pyrus x bretschneideri]
Pbr013917.1	1101	33	108	11.26	37.57	1.738374289	Up	5.40E-11	1.23E-09	-	Pbr013917.1	K00008|1|3e-172|602|mtr:MTR_054s0019|L-iditol 2-dehydrogenase [EC:1.1.1.14]	-	-	-	gi|694391494|ref|XP_009371269.1|/0/PREDICTED: sorbitol dehydrogenase-like [Pyrus x bretschneideri]
Pbr002851.1	624	17.28	55.86	11	36.28	1.721670932	Up	3.65E-06	4.90E-05	-	Pbr002851.1	-	-	GO:0016772//transferase activity, transferring phosphorus-containing groups	GO:0006796//phosphate-containing compound metabolic process	gi|694372971|ref|XP_009363720.1|/3.47691e-115/PREDICTED: cyclin-U4-1-like [Pyrus x bretschneideri]
Pbr006950.1	678	18.37	59.3	10.65	35.07	1.719384	Up	1.33E-06	1.90E-05	-	Pbr006950.1	-	-	-	-	gi|694379885|ref|XP_009366103.1|/1.11618e-120/PREDICTED: uncharacterized protein LOC103955916 [Pyrus x bretschneideri]
Pbr020821.1	1134	62.45	201.46	20.64	67.89	1.717756115	Up	4.77E-19	1.80E-17	-	Pbr020821.1	K05692|1|0.0|726|rcu:RCOM_0503940|actin beta/gamma 1;K10355|3|0.0|720|osa:4333919|actin, other eukaryote	-	-	-	gi|694325489|ref|XP_009353688.1|/0/PREDICTED: actin [Pyrus x bretschneideri]
Pbr007917.1	291	129	411	207.36	676.6	1.706165554	Up	1.35E-36	8.66E-35	-	Pbr007917.1	-	-	-	-	gi|658035496|ref|XP_008353279.1|/9.63613e-46/PREDICTED: zinc finger MYM-type protein 1-like [Malus domestica]
Pbr019718.1	837	133.03	422.44	61.06	197.79	1.695669993	Up	2.36E-37	1.53E-35	-	Pbr019718.1	-	-	-	-	gi|694380941|ref|XP_009366572.1|/3.81386e-40/PREDICTED: uncharacterized protein LOC103956333 [Pyrus x bretschneideri]
Pbr000076.1	927	58	184	23.82	77.06	1.693808773	Up	3.75E-17	1.29E-15	-	Pbr000076.1	-	-	-	-	gi|694309099|ref|XP_009354682.1|/1.59492e-154/PREDICTED: uncharacterized protein LOC103945794 [Pyrus x bretschneideri]
Pbr012095.1	1614	15.85	50.28	3.61	11.66	1.691497046	Up	7.20E-06	9.18E-05	-	Pbr012095.1	K01051|1|9e-154|541|pop:POPTR_552027|pectinesterase [EC:3.1.1.11]	-	GO:0016788//hydrolase activity, acting on ester bonds	-	gi|694320671|ref|XP_009351517.1|/0/PREDICTED: pectinesterase-like [Pyrus x bretschneideri]
Pbr031029.1	1236	69	217	20.81	66.71	1.680626076	Up	9.06E-20	3.53E-18	-	Pbr031029.1	K15108|1|6e-150|528|pop:POPTR_565732|solute carrier family 25 (mitochondrial thiamine pyrophosphate transporter), member 19	GO:0019866//organelle inner membrane;GO:0031224//intrinsic to membrane	-	GO:0006810//transport	gi|694424086|ref|XP_009339821.1|/5.08842e-176/PREDICTED: mitochondrial thiamine pyrophosphate carrier-like [Pyrus x bretschneideri]
Pbr012431.2	1095	59.57	187.21	20.44	65.5	1.68009971	Up	2.17E-17	7.53E-16	-	Pbr012431.2	K08241|1|3e-88|323|vvi:100260930|jasmonate O-methyltransferase [EC:2.1.1.141]	-	-	-	gi|694407851|ref|XP_009378645.1|/0/PREDICTED: salicylate carboxymethyltransferase-like [Pyrus x bretschneideri]
Pbr029288.1	2529	108	339.41	15.42	49.38	1.679124071	Up	5.97E-30	3.25E-28	-	Pbr029288.1	K01179|1|6e-179|626|rcu:RCOM_0707630|endoglucanase [EC:3.2.1.4]	-	GO:0004553//hydrolase activity, hydrolyzing O-glycosyl compounds	GO:0044238//primary metabolic process	gi|694418286|ref|XP_009337154.1|/0/PREDICTED: endoglucanase 16-like [Pyrus x bretschneideri]
Pbr030048.1	1875	43	135	8.37	26.77	1.677317611	Up	8.04E-13	2.12E-11	-	Pbr030048.1	K13418|1|2e-166|583|vvi:100247683|somatic embryogenesis receptor kinase 1 [EC:2.7.10.1 2.7.11.1]	GO:0031224//intrinsic to membrane	GO:0004871//signal transducer activity;GO:0004672//protein kinase activity;GO:0016628//oxidoreductase activity, acting on the CH-CH group of donors, NAD or NADP as acceptor;GO:0032559	GO:0006464//cellular protein modification process	gi|694331656|ref|XP_009356495.1|/0/PREDICTED: protein NSP-INTERACTING KINASE 2-like [Pyrus x bretschneideri]
Pbr029867.1	570	16	50	11.29	36.01	1.673352113	Up	1.56E-05	0.000187387	-	Pbr029867.1	K14484|1|6e-68|254|rcu:RCOM_0895040|auxin-responsive protein IAA	GO:0043231//intracellular membrane-bounded organelle	GO:0005515//protein binding	GO:0009755//hormone-mediated signaling pathway	gi|694422358|ref|XP_009339008.1|/1.9322e-108/PREDICTED: auxin-induced protein IAA6 [Pyrus x bretschneideri]
Pbr023119.1	2199	42	130	6.93	21.85	1.656706022	Up	3.30E-12	8.28E-11	-	Pbr023119.1	K13424|1|1e-93|342|rcu:RCOM_0664190|WRKY transcription factor 33	-	-	-	gi|694408882|ref|XP_009379094.1|/0/PREDICTED: probable WRKY transcription factor 2 [Pyrus x bretschneideri]
Pbr028301.1	876	126.69	390.91	55.33	174.12	1.653948096	Up	1.18E-33	7.03E-32	-	Pbr028301.1	-	-	-	-	gi|694330504|ref|XP_009355953.1|/5.51443e-170/PREDICTED: uncharacterized protein At4g15970-like [Pyrus x bretschneideri]
Pbr041409.1	678	38	117	22.02	69.2	1.651957569	Up	4.62E-11	1.06E-09	-	Pbr041409.1	-	-	-	-	gi|694440029|ref|XP_009346859.1|/2.24381e-129/PREDICTED: uncharacterized protein LOC103938567 [Pyrus x bretschneideri]
Pbr038107.1	1638	14	43	3.14	9.82	1.644958465	Up	7.57E-05	0.000795983	-	Pbr038107.1	K15015|1|6e-11|67.4|cre:CHLREDRAFT_196429|solute carrier family 32 (vesicular inhibitory amino acid transporter);K13946|2|4e-10|64.7|ppp:PHYPADRAFT_148519|auxin influx carrier (AUX1 LAX family)	GO:0031224//intrinsic to membrane	-	-	gi|694435268|ref|XP_009344805.1|/0/PREDICTED: lysine histidine transporter-like 8 [Pyrus x bretschneideri]
Pbr031016.1	3081	15.37	47.1	1.79	5.59	1.642888696	Up	2.76E-05	0.000315625	-	Pbr031016.1	K01533|1|0.0|1393|rcu:RCOM_1686400|Cu2+-exporting ATPase [EC:3.6.3.4]	GO:0031224//intrinsic to membrane	GO:0046914//transition metal ion binding;GO:0043682//copper-transporting ATPase activity;GO:0032559	GO:0035434//copper ion transmembrane transport;GO:0009206	gi|694424291|ref|XP_009339920.1|/0/PREDICTED: probable copper-transporting ATPase HMA5 [Pyrus x bretschneideri]
Pbr025027.1	1038	58	176	21.08	65.22	1.629439574	Up	1.15E-15	3.64E-14	-	Pbr025027.1	K15084|1|2e-116|416|gmx:100800243|solute carrier family 25 (mitochondrial carrier protein), member 16	GO:0019866//organelle inner membrane;GO:0031224//intrinsic to membrane	-	GO:0006810//transport	gi|694412896|ref|XP_009334742.1|/0/PREDICTED: graves disease carrier protein-like [Pyrus x bretschneideri]
Pbr015945.1	423	154	462	154.26	472.96	1.616354159	Up	4.29E-38	2.84E-36	-	Pbr015945.1	-	-	-	-	gi|657957441|ref|XP_008370220.1|/2.25761e-79/PREDICTED: wound-induced protein 1-like [Malus domestica]
Pbr007978.1	969	18	53	7.04	21.15	1.587010329	Up	1.83E-05	0.000216211	-	Pbr007978.1	-	-	-	-	gi|694451104|ref|XP_009350800.1|/0/PREDICTED: bifunctional epoxide hydrolase 2-like [Pyrus x bretschneideri]
Pbr014689.1	6039	66	194	3.88	11.62	1.582481511	Up	1.73E-16	5.79E-15	-	Pbr014689.1	K09291|1|1e-20|101|rcu:RCOM_1128370|nucleoprotein TPR;K10400|4|1e-17|91.7|rcu:RCOM_0773970|kinesin family member 15	-	-	-	gi|694392999|ref|XP_009371957.1|/0/PREDICTED: myosin-4-like [Pyrus x bretschneideri]
Pbr010268.1	3978	17.26	49.87	1.55	4.56	1.556765609	Up	4.93E-05	0.000539861	-	Pbr010268.1	-	-	GO:0046914//transition metal ion binding	-	gi|694385609|ref|XP_009368620.1|/0/PREDICTED: protein strawberry notch homolog 1-like isoform X1 [Pyrus x bretschneideri]
Pbr002932.1	2088	16.93	48.91	2.95	8.67	1.555317039	Up	3.72E-05	0.000417103	-	Pbr002932.1	K03549|1|0.0|720|zma:100279541|KUP system potassium uptake protein	-	-	-	gi|719987689|ref|XP_010252094.1|/0/PREDICTED: potassium transporter 2-like [Nelumbo nucifera]
Pbr042283.1	2739	42	121	5.52	16.22	1.555033647	Up	1.45E-10	3.19E-09	-	Pbr042283.1	K05768|1|0.0|880|vvi:100254775|gelsolin	-	-	-	gi|694398121|ref|XP_009374253.1|/0/PREDICTED: villin-1 [Pyrus x bretschneideri]
Pbr024304.1	2304	84.1	241.38	13.22	38.66	1.548119461	Up	1.59E-19	6.10E-18	-	Pbr024304.1	K07052|1|2e-08|60.1|mtr:MTR_4g124670|;K14572|2|2e-06|52.8|ath:AT1G67120|midasin;K11294|3|6e-06|51.6|bdi:100838448|nucleolin	-	-	-	gi|694327486|ref|XP_009354608.1|/0/PREDICTED: myb-like protein X [Pyrus x bretschneideri]
Pbr039572.1	741	26	74	13.65	39.63	1.537692016	Up	7.04E-07	1.05E-05	-	Pbr039572.1	-	-	-	-	gi|657982870|ref|XP_008383490.1|/3.6254e-126/PREDICTED: uncharacterized protein LOC103446197 [Malus domestica]
Pbr026344.1	1545	52.41	149.23	12.49	36.24	1.536809478	Up	1.32E-12	3.41E-11	-	Pbr026344.1	K01051|1|0.0|709|gmx:100800971|pectinesterase [EC:3.1.1.11]	-	GO:0016788//hydrolase activity, acting on ester bonds	-	gi|694415135|ref|XP_009335753.1|/0/PREDICTED: probable pectinesterase/pectinesterase inhibitor 41 [Pyrus x bretschneideri]
Pbr027154.1	1500	52	147	12.78	36.82	1.52660179	Up	2.97E-12	7.49E-11	-	Pbr027154.1	K06694|1|1e-12|72.8|sbi:SORBI_01g007540|26S proteasome non-ATPase regulatory subunit 10;K13118|4|3e-12|71.6|cre:CHLREDRAFT_17930|protein DGCR14	-	GO:0046914//transition metal ion binding	-	gi|694416831|ref|XP_009336522.1|/0/PREDICTED: probable E3 ubiquitin-protein ligase XBOS32 [Pyrus x bretschneideri]
Pbr028872.1	678	21	59	12.17	34.9	1.519897868	Up	1.17E-05	0.000144156	-	Pbr028872.1	-	GO:0016020//membrane;GO:0043231//intracellular membrane-bounded organelle	-	-	gi|694420521|ref|XP_009338165.1|/4.1082e-115/PREDICTED: selT-like protein [Pyrus x bretschneideri]
Pbr035931.1	573	137	384	96.07	274.92	1.516853972	Up	2.78E-29	1.49E-27	-	Pbr035931.1	-	-	-	-	gi|694355719|ref|XP_009358815.1|/1.61169e-94/PREDICTED: uncharacterized protein LOC103949427 [Pyrus x bretschneideri]
Pbr003160.1	978	154	432	59.67	170.71	1.51646989	Up	8.93E-33	5.16E-31	-	Pbr003160.1	-	-	-	-	gi|694374008|ref|XP_009364019.1|/4.95591e-125/PREDICTED: uncharacterized protein LOC103953934 [Pyrus x bretschneideri]
Pbr034062.1	393	41.52	115.47	45.49	129.32	1.507324073	Up	8.57E-10	1.76E-08	-	Pbr034062.1	-	-	-	-	gi|700198832|gb|KGN53990.1|/1.58378e-40/hypothetical protein Csa_4G243140 [Cucumis sativus]
Pbr007920.1	1833	1056.57	2944.91	210.53	598.02	1.506167906	Up	3.11E-211	1.40E-208	-	Pbr007920.1	-	-	-	-	gi|357488189|ref|XP_003614382.1|/4.63595e-105/hypothetical protein MTR_5g050970 [Medicago truncatula]
Pbr022977.1	519	26	72	20.44	57.8	1.499674296	Up	1.60E-06	2.25E-05	-	Pbr022977.1	-	-	-	-	gi|694327125|ref|XP_009354441.1|/1.22517e-25/PREDICTED: proline-rich protein 4-like isoform X3 [Pyrus x bretschneideri]
Pbr033298.1	1020	22.22	61.44	8.23	23.2	1.49516047	Up	1.00E-05	0.000124852	-	Pbr033298.1	K14677|1|1e-88|324|aly:ARALYDRAFT_327784|aminoacylase [EC:3.5.1.14]	-	-	-	gi|694427780|ref|XP_009341497.1|/0/PREDICTED: uncharacterized protein LOC103933534 isoform X1 [Pyrus x bretschneideri]
Pbr032949.1	1071	44.42	122	15.61	43.71	1.485492841	Up	3.66E-10	7.79E-09	-	Pbr032949.1	K00799|1|5e-67|253|vvi:100243021|glutathione S-transferase [EC:2.5.1.18]	-	-	-	gi|694314380|ref|XP_009370935.1|/8.56585e-97/PREDICTED: glutathione transferase GST 23-like [Pyrus x bretschneideri]
Pbr016511.2	777	66	181	32.87	91.98	1.484548741	Up	3.37E-14	9.75E-13	-	Pbr016511.2	K08235|1|5e-133|471|rcu:RCOM_1307350|xyloglucan:xyloglucosyl transferase [EC:2.4.1.207]	GO:0005576//extracellular region;GO:0030312//external encapsulating structure	GO:0016798//hydrolase activity, acting on glycosyl bonds;GO:0016758//transferase activity, transferring hexosyl groups	GO:0044042//glucan metabolic process	gi|694396612|ref|XP_009373581.1|/2.02923e-154/PREDICTED: brassinosteroid-regulated protein BRU1-like [Pyrus x bretschneideri]
Pbr021084.1	1008	23	63	8.63	24.1	1.481600682	Up	8.59E-06	0.000108081	-	Pbr021084.1	-	-	-	-	gi|694405240|ref|XP_009377470.1|/6.51688e-128/PREDICTED: uncharacterized protein LOC103966067 [Pyrus x bretschneideri]
Pbr014304.1	1614	19	52	4.32	12.06	1.48112669	Up	5.47E-05	0.000589523	-	Pbr014304.1	K09587|1|0.0|750|pop:POPTR_719487|cytochrome P450, family 90, subfamily B, polypeptide 1 (steroid 22-alpha-hydroxylase) [EC:1.14.13.-]	-	-	-	gi|694392194|ref|XP_009371585.1|/0/PREDICTED: cytochrome P450 90B1-like isoform X1 [Pyrus x bretschneideri]
Pbr033224.1	1779	378.24	1033.92	77.75	216.61	1.478185267	Up	2.84E-73	3.44E-71	-	Pbr033224.1	K01188|1|5e-156|549|osa:4336146|beta-glucosidase [EC:3.2.1.21]	-	-	-	gi|694421783|ref|XP_009338723.1|/0/PREDICTED: beta-glucosidase 13-like [Pyrus x bretschneideri]
Pbr028226.1	798	29	79	14.03	38.98	1.474219082	Up	6.69E-07	1.01E-05	-	Pbr028226.1	K00522|1|9e-78|288|rcu:RCOM_0847660|ferritin heavy chain [EC:1.16.3.1]	-	GO:0046914//transition metal ion binding	-	gi|695271681|ref|NP_001289213.1|/4.76317e-114/ferritin-4, chloroplastic-like [Pyrus x bretschneideri]
Pbr018565.1	1233	93	253	28.11	77.98	1.472020701	Up	4.69E-19	1.77E-17	-	Pbr018565.1	K00924|1|2e-118|424|osa:4342410|[EC:2.7.1.-];K07198|3|7e-73|272|pop:POPTR_818055|5'-AMP-activated protein kinase, catalytic alpha subunit [EC:2.7.11.11]	-	-	-	gi|694324906|ref|XP_009353430.1|/0/PREDICTED: CBL-interacting serine/threonine-protein kinase 1-like [Pyrus x bretschneideri]
Pbr013133.1	1317	39	106	10.99	30.46	1.470724556	Up	8.63E-09	1.62E-07	-	Pbr013133.1	K09060|1|8e-06|50.1|vvi:100258205|plant G-box-binding factor	-	-	-	gi|694310803|ref|XP_009354848.1|/0/PREDICTED: transcription factor RF2b-like [Pyrus x bretschneideri]
Pbr005669.1	636	311	841	193.7	534.6	1.464635884	Up	4.29E-59	3.95E-57	-	Pbr005669.1	K03239|1|3e-10|63.2|aly:ARALYDRAFT_682509|translation initiation factor eIF-2B subunit alpha	-	-	-	gi|694378381|ref|XP_009365431.1|/5.01772e-109/PREDICTED: protein LURP-one-related 12-like [Pyrus x bretschneideri]
Pbr042306.1	993	19	51.36	7.24	19.96	1.463050118	Up	8.21E-05	0.000855146	-	Pbr042306.1	K02926|1|3e-94|343|rcu:RCOM_0611440|large subunit ribosomal protein L4	GO:0030529//ribonucleoprotein complex	GO:0005198//structural molecule activity	GO:0010467//gene expression	gi|694398165|ref|XP_009374272.1|/4.91124e-128/PREDICTED: 50S ribosomal protein L4, chloroplastic [Pyrus x bretschneideri]
Pbr012359.1	1707	347.85	930	74.66	203.43	1.446125037	Up	2.53E-64	2.54E-62	-	Pbr012359.1	K14638|1|0.0|864|mtr:MTR_4g015080|solute carrier family 15 (peptide/histidine transporter), member 3/4	GO:0031224//intrinsic to membrane	-	GO:0015833//peptide transport	gi|658020273|ref|XP_008345515.1|/0/PREDICTED: protein NRT1/ PTR FAMILY 8.1-like [Malus domestica]
Pbr009562.1	816	36	96	16.99	46.22	1.443831407	Up	6.73E-08	1.15E-06	-	Pbr009562.1	K00522|1|7e-100|361|pop:POPTR_822369|ferritin heavy chain [EC:1.16.3.1]	-	GO:0005506//iron ion binding;GO:0003824//catalytic activity	GO:0008152//metabolic process;GO:0000041//transition metal ion transport;GO:0006875//cellular metal ion homeostasis	gi|695271602|ref|NP_001289229.1|/1.59517e-120/ferritin-4, chloroplastic-like [Pyrus x bretschneideri]
Pbr019918.1	2652	379	1009.59	51.54	139.88	1.440425259	Up	5.85E-69	6.58E-67	-	Pbr019918.1	K01179|1|0.0|686|ath:AT3G43860|endoglucanase [EC:3.2.1.4]	-	GO:0004553//hydrolase activity, hydrolyzing O-glycosyl compounds	GO:0044238//primary metabolic process	gi|694312569|ref|XP_009362839.1|/0/PREDICTED: endoglucanase 16-like [Pyrus x bretschneideri]
Pbr005036.1	1551	38	101	9.02	24.43	1.437454525	Up	3.30E-08	5.78E-07	-	Pbr005036.1	K00901|1|3e-128|457|ppp:PHYPADRAFT_106363|diacylglycerol kinase [EC:2.7.1.107]	-	GO:0016301//kinase activity	GO:0007186//G-protein coupled receptor signaling pathway;GO:0006796//phosphate-containing compound metabolic process	gi|694448073|ref|XP_009350021.1|/0/PREDICTED: diacylglycerol kinase 5-like isoform X1 [Pyrus x bretschneideri]
Pbr027242.1	897	268.33	706.61	114.19	306.71	1.425438891	Up	4.97E-48	3.93E-46	-	Pbr027242.1	-	-	-	-	gi|303291416|ref|XP_003064993.1|/1.53923e-61/predicted protein, partial [Micromonas pusilla CCMP1545]
Pbr014915.1	825	30.55	80.36	14.25	38.23	1.423743281	Up	8.50E-07	1.25E-05	-	Pbr014915.1	-	-	-	-	gi|694393503|ref|XP_009372187.1|/1.04818e-143/PREDICTED: cysteine-rich repeat secretory protein 55-like [Pyrus x bretschneideri]
Pbr015580.1	3687	76	200	7.38	19.77	1.42162015	Up	1.06E-14	3.19E-13	-	Pbr015580.1	K15271|1|2e-97|355|rcu:RCOM_1095670|ATP-dependent DNA helicase HFM1/MER3 [EC:3.6.4.12];K15078|4|6e-80|298|vvi:100250139|structure-specific endonuclease subunit SLX1 [EC:3.6.1.-]	-	-	-	gi|694323055|ref|XP_009352615.1|/0/PREDICTED: pentatricopeptide repeat-containing protein At3g24000, mitochondrial-like [Pyrus x bretschneideri]
Pbr006665.1	2880	79	206.97	9.87	26.35	1.416680972	Up	6.58E-15	2.00E-13	-	Pbr006665.1	K04733|1|3e-70|265|smo:SELMODRAFT_159261|interleukin-1 receptor-associated kinase 4 [EC:2.7.11.1]	GO:0016020//membrane	GO:0004871//signal transducer activity;GO:0016491//oxidoreductase activity;GO:0004674//protein serine/threonine kinase activity;GO:0000166//nucleotide binding	GO:0008152//metabolic process	gi|694379613|ref|XP_009365988.1|/0/PREDICTED: probable leucine-rich repeat receptor-like protein kinase At5g49770 isoform X1 [Pyrus x bretschneideri]
Pbr025679.1	1080	99	259	34.48	91.97	1.415403566	Up	1.89E-18	6.90E-17	-	Pbr025679.1	K00083|1|4e-143|505|pop:POPTR_667694|cinnamyl-alcohol dehydrogenase [EC:1.1.1.195]	-	-	-	gi|694413801|ref|XP_009335148.1|/0/PREDICTED: probable mannitol dehydrogenase [Pyrus x bretschneideri]
Pbr027297.1	3684	19.9	51.92	1.93	5.14	1.413167512	Up	8.21E-05	0.000855454	-	Pbr027297.1	K01530|1|0.0|1978|rcu:RCOM_0654980|phospholipid-translocating ATPase [EC:3.6.3.1]	GO:0031224//intrinsic to membrane	GO:0042625//ATPase activity, coupled to transmembrane movement of ions;GO:0046872//metal ion binding;GO:0005548//phospholipid transporter activity;GO:0032559	GO:0009206;GO:0006869//lipid transport	gi|694417335|ref|XP_009336742.1|/0/PREDICTED: putative phospholipid-transporting ATPase 4 [Pyrus x bretschneideri]
Pbr027296.1	3684	19.9	51.92	1.93	5.14	1.413167512	Up	8.21E-05	0.000854838	-	Pbr027296.1	K01530|1|0.0|1978|rcu:RCOM_0654980|phospholipid-translocating ATPase [EC:3.6.3.1]	GO:0031224//intrinsic to membrane	GO:0042625//ATPase activity, coupled to transmembrane movement of ions;GO:0046872//metal ion binding;GO:0005548//phospholipid transporter activity;GO:0032559	GO:0009206;GO:0006869//lipid transport	gi|694417335|ref|XP_009336742.1|/0/PREDICTED: putative phospholipid-transporting ATPase 4 [Pyrus x bretschneideri]
Pbr025543.2	1332	121	316	33.7	89.73	1.41284182	Up	4.06E-22	1.74E-20	-	Pbr025543.2	K01376|1|3e-180|629|ath:AT5G43060|[EC:3.4.22.-];K01365|4|2e-120|431|smo:SELMODRAFT_183539|cathepsin L [EC:3.4.22.15]	-	GO:0016628//oxidoreductase activity, acting on the CH-CH group of donors, NAD or NADP as acceptor;GO:0004175//endopeptidase activity	GO:0019538//protein metabolic process	gi|694413514|ref|XP_009335016.1|/0/PREDICTED: cysteine proteinase RD21a-like isoform X1 [Pyrus x bretschneideri]
Pbr042058.1	1596	43	112	9.9	26.29	1.409013712	Up	1.00E-08	1.87E-07	-	Pbr042058.1	-	-	-	-	gi|694367580|ref|XP_009362189.1|/0/PREDICTED: tetrahydrocannabinolic acid synthase-like [Pyrus x bretschneideri]
Pbr005786.1	2553	148	385	20.93	55.47	1.406135414	Up	1.87E-26	9.28E-25	-	Pbr005786.1	K01115|1|0.0|1333|mtr:MTR_3g114840|phospholipase D [EC:3.1.4.4]	GO:0044464//cell part	GO:0046872//metal ion binding;GO:0004620//phospholipase activity	GO:0006650//glycerophospholipid metabolic process	gi|694316576|ref|XP_009334534.1|/0/PREDICTED: phospholipase D delta-like [Pyrus x bretschneideri]
Pbr024253.1	1794	57	148	11.61	30.74	1.404749193	Up	4.78E-11	1.09E-09	-	Pbr024253.1	-	-	-	-	gi|223996913|ref|XP_002288130.1|/5.8243e-28/predicted protein [Thalassiosira pseudonana CCMP1335]
Pbr019428.1	2853	55	142	6.94	18.25	1.394888896	Up	1.42E-10	3.13E-09	-	Pbr019428.1	K09667|1|1e-06|53.9|vvi:100244912|polypeptide N-acetylglucosaminyltransferase [EC:2.4.1.-]	-	-	-	gi|694402863|ref|XP_009376410.1|/0/PREDICTED: ethylene-overproduction protein 1 isoform X1 [Pyrus x bretschneideri]
Pbr034291.1	2250	499.45	1288.92	80.46	211.58	1.394859617	Up	1.55E-83	2.10E-81	-	Pbr034291.1	-	-	-	-	gi|694354643|ref|XP_009358500.1|/0/PREDICTED: protein ENHANCED DISEASE RESISTANCE 2-like isoform X3 [Pyrus x bretschneideri]
Pbr032478.1	681	428.37	1102.23	247.06	648.71	1.392712227	Up	1.83E-71	2.13E-69	-	Pbr032478.1	-	-	-	-	gi|303291416|ref|XP_003064993.1|/3.01524e-65/predicted protein, partial [Micromonas pusilla CCMP1545]
Pbr038687.1	966	68	175	26.7	70.08	1.392163033	Up	1.19E-12	3.11E-11	-	Pbr038687.1	-	-	-	-	gi|694435925|ref|XP_009345096.1|/4.05182e-151/PREDICTED: probable BOI-related E3 ubiquitin-protein ligase 3 [Pyrus x bretschneideri]
Pbr008588.1	1068	401.87	1033.98	141.63	371.59	1.391584789	Up	3.74E-67	4.12E-65	-	Pbr008588.1	-	-	-	-	gi|694451621|ref|XP_009350937.1|/5.05512e-174/PREDICTED: nudix hydrolase 2-like [Pyrus x bretschneideri]
Pbr040502.1	1470	22.86	58.79	5.74	15.04	1.389681925	Up	3.36E-05	0.000379706	-	Pbr040502.1	K01188|1|6e-140|495|aly:ARALYDRAFT_472753|beta-glucosidase [EC:3.2.1.21];K05350|3|5e-139|492|osa:4333841|beta-glucosidase [EC:3.2.1.21]	-	-	-	gi|694438165|ref|XP_009346072.1|/0/PREDICTED: beta-glucosidase 42-like [Pyrus x bretschneideri]
Pbr020978.1	1920	28	72	5.32	13.93	1.388697107	Up	5.65E-06	7.39E-05	-	Pbr020978.1	K06694|1|5e-08|58.2|bdi:100820844|26S proteasome non-ATPase regulatory subunit 10;K13118|5|1e-05|50.4|cre:CHLREDRAFT_17930|protein DGCR14	-	-	-	gi|694404489|ref|XP_009377123.1|/0/PREDICTED: ankyrin repeat-containing protein At3g12360-like [Pyrus x bretschneideri]
Pbr022030.2	1068	110	282	38.77	101.34	1.386191094	Up	2.23E-19	8.51E-18	-	Pbr022030.2	K13051|1|2e-159|559|mtr:MTR_1g018760|beta-aspartyl-peptidase (threonine type) [EC:3.4.19.5]	-	GO:0016811//hydrolase activity, acting on carbon-nitrogen (but not peptide) bonds, in linear amides	-	gi|694326484|ref|XP_009354155.1|/4.88494e-177/PREDICTED: probable isoaspartyl peptidase/L-asparaginase 2 [Pyrus x bretschneideri]
Pbr041696.1	1080	33	84	11.49	29.83	1.37638518	Up	1.13E-06	1.63E-05	-	Pbr041696.1	K14156|1|6e-160|561|pop:POPTR_413422|choline/ethanolamine kinase [EC:2.7.1.32 2.7.1.82]	-	GO:0016301//kinase activity	GO:0006796//phosphate-containing compound metabolic process	gi|694366575|ref|XP_009361907.1|/0/PREDICTED: probable choline kinase 2 [Pyrus x bretschneideri]
Pbr008587.1	876	249.13	634.02	108.8	282.41	1.376112618	Up	3.78E-41	2.62E-39	-	Pbr008587.1	-	-	-	-	gi|694451625|ref|XP_009350938.1|/1.61191e-153/PREDICTED: nudix hydrolase 2-like [Pyrus x bretschneideri]
Pbr019178.1	1443	22	56	5.63	14.61	1.375749351	Up	7.36E-05	0.000775082	-	Pbr019178.1	-	-	-	-	gi|694325336|ref|XP_009353615.1|/0/PREDICTED: uncharacterized protein LOC103944864 [Pyrus x bretschneideri]
Pbr032033.1	2640	23.25	59.15	3.18	8.23	1.371865665	Up	4.20E-05	0.000465645	-	Pbr032033.1	K08776|1|0.0|1274|pop:POPTR_827120|puromycin-sensitive aminopeptidase [EC:3.4.11.-]	-	-	-	gi|694425996|ref|XP_009340697.1|/0/PREDICTED: aminopeptidase M1-like [Pyrus x bretschneideri]
Pbr030008.1	1332	108	274	30.08	77.8	1.370965588	Up	1.38E-18	5.06E-17	-	Pbr030008.1	K00688|1|3e-07|54.7|mtr:MTR_2g014460|starch phosphorylase [EC:2.4.1.1]	-	GO:0031406//carboxylic acid binding	-	gi|694331563|ref|XP_009356452.1|/0/PREDICTED: uncharacterized protein LOC103947287 [Pyrus x bretschneideri]
Pbr004890.1	372	30	75.71	35.17	90.77	1.367870222	Up	5.89E-06	7.68E-05	-	Pbr004890.1	-	GO:0043227//membrane-bounded organelle	GO:0051536//iron-sulfur cluster binding	-	gi|694432285|ref|XP_009343504.1|/1.08031e-57/PREDICTED: CDGSH iron-sulfur domain-containing protein NEET-like [Pyrus x bretschneideri]
Pbr033223.1	1731	415.37	1049.75	87.86	226.3	1.36495818	Up	3.45E-66	3.72E-64	-	Pbr033223.1	K01188|1|1e-153|541|sbi:SORBI_06g019840|beta-glucosidase [EC:3.2.1.21]	-	-	-	gi|694427526|ref|XP_009341390.1|/0/PREDICTED: beta-glucosidase 24-like [Pyrus x bretschneideri]
Pbr026009.1	579	425.82	1070.38	295.08	757.23	1.359625428	Up	4.70E-67	5.17E-65	-	Pbr026009.1	-	-	-	-	gi|694428216|ref|XP_009341690.1|/9.79443e-71/PREDICTED: uncharacterized protein LOC103933717 [Pyrus x bretschneideri]
Pbr025427.1	426	189	474	187.71	481.11	1.357861277	Up	1.81E-30	9.98E-29	-	Pbr025427.1	-	-	-	-	gi|694412998|ref|XP_009334786.1|/3.26361e-62/PREDICTED: EG45-like domain containing protein isoform X2 [Pyrus x bretschneideri]
Pbr030733.1	2085	30.86	77.47	5.38	13.76	1.354802392	Up	2.74E-06	3.73E-05	-	Pbr030733.1	-	-	-	-	gi|694423584|ref|XP_009339592.1|/0/PREDICTED: MORC family CW-type zinc finger protein 3-like [Pyrus x bretschneideri]
Pbr019612.1	957	29.38	73.55	11.65	29.76	1.353044572	Up	6.99E-06	8.95E-05	-	Pbr019612.1	K13258|1|5e-70|262|gmx:547489|2-hydroxyisoflavanone dehydratase [EC:4.2.1.105];K14493|2|2e-36|150|aly:ARALYDRAFT_351756|gibberellin receptor GID1 [EC:3.-.-.-]	-	-	-	gi|694311713|ref|XP_009359212.1|/0/PREDICTED: probable carboxylesterase 2 [Pyrus x bretschneideri]
Pbr019609.1	957	29.38	73.55	11.65	29.76	1.353044572	Up	6.99E-06	8.95E-05	-	Pbr019609.1	K13258|1|5e-70|262|gmx:547489|2-hydroxyisoflavanone dehydratase [EC:4.2.1.105];K14493|2|2e-36|150|aly:ARALYDRAFT_351756|gibberellin receptor GID1 [EC:3.-.-.-]	-	-	-	gi|694311713|ref|XP_009359212.1|/0/PREDICTED: probable carboxylesterase 2 [Pyrus x bretschneideri]
Pbr012138.1	747	67	167	34.86	88.65	1.346548062	Up	1.34E-11	3.21E-10	-	Pbr012138.1	-	-	-	-	gi|694320785|ref|XP_009351568.1|/7.70325e-116/PREDICTED: vacuolar iron transporter 1-like [Pyrus x bretschneideri]
Pbr026552.1	1383	133	331	35.6	90.33	1.343327968	Up	1.68E-21	7.01E-20	-	Pbr026552.1	K16075|1|2e-160|563|vvi:100246349|magnesium transporter	GO:0044464//cell part	GO:0008324//cation transmembrane transporter activity	GO:0006812//cation transport	gi|694328997|ref|XP_009355273.1|/0/PREDICTED: magnesium transporter MRS2-4-like [Pyrus x bretschneideri]
Pbr029451.1	1350	74.02	183.83	20.33	51.46	1.339841242	Up	1.97E-12	5.05E-11	-	Pbr029451.1	K13076|1|0.0|728|vvi:100265385|delta8-fatty-acid desaturase [EC:1.14.19.4]	-	-	-	gi|694421922|ref|XP_009338791.1|/0/PREDICTED: delta(8)-fatty-acid desaturase 1-like [Pyrus x bretschneideri]
Pbr027243.1	1038	236.64	586.18	85.99	217.21	1.336849724	Up	1.06E-36	6.84E-35	-	Pbr027243.1	-	-	GO:0043167//ion binding;GO:0008422//beta-glucosidase activity	GO:0044238//primary metabolic process;GO:0006950//response to stress	gi|694416970|ref|XP_009336583.1|/0/PREDICTED: glucan endo-1,3-beta-glucosidase, basic isoform-like [Pyrus x bretschneideri]
Pbr007873.1	2082	62	153	10.82	27.22	1.330966568	Up	1.37E-10	3.02E-09	-	Pbr007873.1	K11228|1|1e-61|236|ota:Ot13g01170|mitogen-activated protein kinase kinase kinase [EC:2.7.11.1];K13414|2|3e-59|228|pop:POPTR_1071643|mitogen-activated protein kinase kinase kinase 1, plant [EC:2.7.11.25]	-	GO:0004672//protein kinase activity;GO:0000166//nucleotide binding	-	gi|694381400|ref|XP_009366782.1|/0/PREDICTED: mitogen-activated protein kinase kinase kinase YODA-like isoform X1 [Pyrus x bretschneideri]
Pbr009275.1	678	46	113	26.66	66.84	1.326034953	Up	4.01E-08	6.95E-07	-	Pbr009275.1	K07232|1|8e-50|194|osa:4335982|cation transport protein ChaC	-	-	-	gi|694384091|ref|XP_009367972.1|/1.27116e-132/PREDICTED: cation transport regulator-like protein 2 [Pyrus x bretschneideri]
Pbr036583.1	675	27.91	68.36	16.26	40.64	1.321573145	Up	1.44E-05	0.000174553	-	Pbr036583.1	-	-	-	-	gi|694432755|ref|XP_009343716.1|/1.44655e-112/PREDICTED: uncharacterized protein LOC103935645 [Pyrus x bretschneideri]
Pbr004126.1	1548	49.32	120.31	11.73	29.15	1.31329287	Up	1.66E-08	3.01E-07	-	Pbr004126.1	K01188|1|4e-138|489|aly:ARALYDRAFT_472753|beta-glucosidase [EC:3.2.1.21];K05350|5|2e-133|474|osa:4333841|beta-glucosidase [EC:3.2.1.21]	-	-	-	gi|694445933|ref|XP_009349367.1|/0/PREDICTED: beta-glucosidase 42-like [Pyrus x bretschneideri]
Pbr000352.3	1518	44	107	10.68	26.47	1.309446548	Up	1.18E-07	1.97E-06	-	Pbr000352.3	K01466|1|0.0|756|pop:POPTR_831124|allantoinase [EC:3.5.2.5]	-	GO:0046914//transition metal ion binding;GO:0016812//hydrolase activity, acting on carbon-nitrogen (but not peptide) bonds, in cyclic amides	GO:0000255//allantoin metabolic process	gi|694309791|ref|XP_009338335.1|/0/PREDICTED: allantoinase [Pyrus x bretschneideri]
Pbr032044.1	711	35	85	19.24	47.67	1.308972826	Up	2.47E-06	3.39E-05	-	Pbr032044.1	K09875|1|2e-87|320|ath:AT3G56950|aquaporin SIP	GO:0031224//intrinsic to membrane	-	GO:0051234//establishment of localization	gi|694426045|ref|XP_009340720.1|/1.08036e-132/PREDICTED: probable aquaporin SIP2-1 [Pyrus x bretschneideri]
Pbr020729.1	585	337.82	819.23	231.36	572.75	1.307766096	Up	7.02E-49	5.68E-47	-	Pbr020729.1	-	-	-	-	gi|703137890|ref|XP_010106597.1|/8.24128e-73/hypothetical protein L484_002552 [Morus notabilis]
Pbr040086.1	2199	82	199	13.53	33.45	1.305844372	Up	5.09E-13	1.36E-11	-	Pbr040086.1	-	-	-	-	gi|694364551|ref|XP_009361323.1|/0/PREDICTED: oligopeptide transporter 6-like [Pyrus x bretschneideri]
Pbr013129.1	765	198	479.54	100.33	247.92	1.305121605	Up	4.59E-29	2.43E-27	-	Pbr013129.1	-	GO:0044464//cell part	-	-	gi|695271627|ref|NP_001289251.1|/1.32602e-134/expansin-A4-like precursor [Pyrus x bretschneideri]
Pbr005268.1	1689	26	63	5.64	13.93	1.30442819	Up	5.33E-05	0.000576131	-	Pbr005268.1	-	-	-	-	gi|694377889|ref|XP_009365216.1|/0/PREDICTED: zinc finger CCCH domain-containing protein 18-like isoform X2 [Pyrus x bretschneideri]
Pbr035326.1	918	117	283	48.55	119.78	1.302843837	Up	8.37E-18	2.98E-16	-	Pbr035326.1	-	-	-	-	gi|694431085|ref|XP_009342987.1|/9.30275e-147/PREDICTED: putative F-box protein PP2-B12 [Pyrus x bretschneideri]
Pbr027542.1	426	78	188	77.47	190.82	1.300502745	Up	2.99E-12	7.52E-11	-	Pbr027542.1	-	-	-	-	gi|694417288|ref|XP_009336720.1|/1.43216e-25/PREDICTED: auxin-repressed 12.5 kDa protein-like [Pyrus x bretschneideri]
Pbr011299.1	843	29	70	13.21	32.52	1.299696791	Up	2.16E-05	0.00025209	-	Pbr011299.1	-	-	-	-	gi|694320272|ref|XP_009350649.1|/5.57711e-156/PREDICTED: protein TIC 20-IV, chloroplastic-like [Pyrus x bretschneideri]
Pbr019246.1	1149	111	268	36.18	89.05	1.299423203	Up	6.84E-17	2.32E-15	-	Pbr019246.1	K10256|1|0.0|660|gmx:100805040|omega-6 fatty acid desaturase (delta-12 desaturase) [EC:1.14.19.-]	-	GO:0016705//oxidoreductase activity, acting on paired donors, with incorporation or reduction of molecular oxygen	GO:0044238//primary metabolic process	gi|694402246|ref|XP_009376128.1|/0/PREDICTED: omega-6 fatty acid desaturase, endoplasmic reticulum isozyme 2-like [Pyrus x bretschneideri]
Pbr041042.2	1491	43	103.55	10.63	26.1	1.29590821	Up	2.92E-07	4.60E-06	-	Pbr041042.2	-	-	-	-	gi|694366368|ref|XP_009361850.1|/0/PREDICTED: uncharacterized protein LOC103952043 [Pyrus x bretschneideri]
Pbr007822.1	1281	128	307	37.16	90.86	1.289894804	Up	6.27E-19	2.34E-17	-	Pbr007822.1	-	-	-	-	gi|657968951|ref|XP_008376190.1|/0/PREDICTED: rho GTPase-activating protein 3 [Malus domestica]
Pbr017224.1	5571	262	626	16.71	40.68	1.283607946	Up	1.02E-36	6.58E-35	-	Pbr017224.1	K11000|1|0.0|3053|vvi:100248918|callose synthase [EC:2.4.1.-]	-	-	-	gi|694398003|ref|XP_009374206.1|/0/PREDICTED: callose synthase 5 [Pyrus x bretschneideri]
Pbr019416.1	513	127.21	303	101.37	246.59	1.282483539	Up	1.52E-18	5.55E-17	-	Pbr019416.1	-	-	-	-	gi|694402823|ref|XP_009376395.1|/2.65974e-94/PREDICTED: uncharacterized protein At5g01610-like [Pyrus x bretschneideri]
Pbr024311.1	885	453.89	1075.13	196.02	473.57	1.272576831	Up	4.21E-61	4.03E-59	-	Pbr024311.1	K08235|1|4e-146|515|pop:POPTR_718004|xyloglucan:xyloglucosyl transferase [EC:2.4.1.207]	GO:0005576//extracellular region;GO:0030312//external encapsulating structure	GO:0016798//hydrolase activity, acting on glycosyl bonds;GO:0016758//transferase activity, transferring hexosyl groups	GO:0044042//glucan metabolic process	gi|694327495|ref|XP_009354613.1|/1.05912e-168/PREDICTED: probable xyloglucan endotransglucosylase/hydrolase protein 6 [Pyrus x bretschneideri]
Pbr015895.1	1617	100	236	22.71	54.63	1.266365717	Up	1.61E-14	4.78E-13	-	Pbr015895.1	K14270|1|0.0|703|pop:POPTR_554269|aminotransferase	-	GO:0016829//lyase activity	GO:0009058//biosynthetic process	gi|694396090|ref|XP_009373340.1|/0/PREDICTED: probable aminotransferase ACS10 [Pyrus x bretschneideri]
Pbr038811.1	1443	138	325	35.32	84.8	1.263578922	Up	2.29E-19	8.73E-18	-	Pbr038811.1	-	-	-	-	gi|694360115|ref|XP_009360036.1|/0/PREDICTED: monoglyceride lipase-like [Pyrus x bretschneideri]
Pbr042572.1	1551	39.01	91.66	9.26	22.17	1.259524672	Up	2.52E-06	3.44E-05	-	Pbr042572.1	K15397|1|0.0|922|vvi:100266256|3-ketoacyl-CoA synthase [EC:2.3.1.-]	-	-	-	gi|694441430|ref|XP_009347466.1|/0/PREDICTED: 3-ketoacyl-CoA synthase 11-like [Pyrus x bretschneideri]
Pbr039089.1	1242	235	551	70.5	168.51	1.257139046	Up	1.68E-31	9.53E-30	-	Pbr039089.1	K15015|1|1e-156|550|pop:POPTR_770032|solute carrier family 32 (vesicular inhibitory amino acid transporter)	GO:0016020//membrane	-	-	gi|694361166|ref|XP_009360336.1|/0/PREDICTED: vacuolar amino acid transporter 1-like [Pyrus x bretschneideri]
Pbr001301.1	786	76	178	37.38	89.31	1.256555153	Up	3.60E-11	8.33E-10	-	Pbr001301.1	K15382|1|6e-77|285|gmx:100796400|solute carrier family 50 (sugar transporter)	GO:0016020//membrane	-	GO:0006810//transport	gi|694442468|ref|XP_009347912.1|/1.38292e-134/PREDICTED: bidirectional sugar transporter SWEET4-like [Pyrus x bretschneideri]
Pbr024958.1	2817	29	68	3.71	8.85	1.254258268	Up	4.49E-05	0.000493931	-	Pbr024958.1	K01535|1|0.0|1562|gmx:100782329|H+-transporting ATPase [EC:3.6.3.6]	GO:0031224//intrinsic to membrane;GO:0031090//organelle membrane	GO:0042625//ATPase activity, coupled to transmembrane movement of ions;GO:0032559	GO:0006818//hydrogen transport;GO:0009206;GO:0006811//ion transport;GO:0009207	gi|694412660|ref|XP_009334638.1|/0/PREDICTED: ATPase 9, plasma membrane-type [Pyrus x bretschneideri]
Pbr038910.1	2049	30	70	5.32	12.66	1.250779254	Up	3.75E-05	0.000418963	-	Pbr038910.1	K00924|1|1e-51|203|ath:AT3G59420|[EC:2.7.1.-];K04733|2|4e-51|201|smo:SELMODRAFT_159261|interleukin-1 receptor-associated kinase 4 [EC:2.7.11.1]	-	GO:0004672//protein kinase activity	-	gi|657966193|ref|XP_008374780.1|/0/PREDICTED: probable serine/threonine-protein kinase At1g18390 isoform X2 [Malus domestica]
Pbr028600.1	1332	202	470	56.27	133.46	1.24596954	Up	9.33E-27	4.68E-25	-	Pbr028600.1	K08852|1|1e-17|89.4|vcn:VOLCADRAFT_107956|serine/threonine-protein kinase/endoribonuclease IRE1 [EC:2.7.11.1 3.1.26.-]	-	GO:0046914//transition metal ion binding	-	gi|694420153|ref|XP_009338000.1|/0/PREDICTED: zinc finger CCCH domain-containing protein ZFN-like isoform X2 [Pyrus x bretschneideri]
Pbr029171.1	2250	461.55	1072.08	74.35	175.98	1.24300683	Up	8.07E-59	7.40E-57	-	Pbr029171.1	-	-	-	-	gi|694421144|ref|XP_009338432.1|/0/PREDICTED: protein ENHANCED DISEASE RESISTANCE 2-like isoform X3 [Pyrus x bretschneideri]
Pbr013950.1	1626	100	232	22.58	53.4	1.241794256	Up	6.55E-14	1.86E-12	-	Pbr013950.1	-	-	GO:0046872//metal ion binding	-	gi|694391580|ref|XP_009371305.1|/0/PREDICTED: E3 ubiquitin-protein ligase XBAT33 [Pyrus x bretschneideri]
Pbr008150.1	540	64	148	48.05	113.47	1.239702582	Up	2.46E-09	4.84E-08	-	Pbr008150.1	K05278|1|5e-67|251|gmx:100816829|flavonol synthase [EC:1.14.11.23]	GO:0044424//intracellular part	GO:0043169//cation binding;GO:0019842//vitamin binding;GO:0016706//oxidoreductase activity, acting on paired donors, with incorporation or reduction of molecular oxygen, 2-oxoglutarate as one donor, and incorporation of one atom each of oxygen into both donors;GO:0016701//oxidoreductase activity, acting on single donors with incorporation of molecular oxygen	GO:0051553	gi|694381964|ref|XP_009367022.1|/1.33645e-89/PREDICTED: flavonol synthase/flavanone 3-hydroxylase [Pyrus x bretschneideri]
Pbr010758.1	4554	46.65	107.94	3.65	8.61	1.238116774	Up	3.53E-07	5.49E-06	-	Pbr010758.1	K15172|1|3e-60|233|rcu:RCOM_0138850|transcription elongation factor SPT5	-	-	-	gi|694386394|ref|XP_009368978.1|/0/PREDICTED: transcription elongation factor SPT5-like isoform X3 [Pyrus x bretschneideri]
Pbr032781.1	1737	363	836	76.5	179.57	1.231014692	Up	1.79E-45	1.36E-43	-	Pbr032781.1	K15403|1|6e-158|555|rcu:RCOM_0312000|fatty acid omega-hydroxy dehydrogenase [EC:1.1.-.-]	-	GO:0016491//oxidoreductase activity;GO:0016832//aldehyde-lyase activity;GO:0050662//coenzyme binding	GO:0044281//small molecule metabolic process	gi|694427302|ref|XP_009341287.1|/0/PREDICTED: protein HOTHEAD-like [Pyrus x bretschneideri]
Pbr023685.1	738	37.4	86	19.72	46.27	1.230417547	Up	5.15E-06	6.77E-05	-	Pbr023685.1	K06997|1|4e-114|408|rcu:RCOM_0752450|	-	GO:0048037//cofactor binding	-	gi|694363556|ref|XP_009361027.1|/2.03202e-137/PREDICTED: proline synthase co-transcribed bacterial homolog protein-like [Pyrus x bretschneideri]
Pbr001834.1	1551	51.99	119.34	12.34	28.86	1.225728905	Up	7.12E-08	1.21E-06	-	Pbr001834.1	K15397|1|0.0|926|vvi:100266256|3-ketoacyl-CoA synthase [EC:2.3.1.-]	-	-	-	gi|694443154|ref|XP_009348198.1|/0/PREDICTED: 3-ketoacyl-CoA synthase 11-like [Pyrus x bretschneideri]
Pbr037930.1	951	35	80	13.98	32.59	1.221064991	Up	1.51E-05	0.000181584	-	Pbr037930.1	K01183|1|2e-138|490|gmx:547572|chitinase [EC:3.2.1.14]	-	GO:0004553//hydrolase activity, hydrolyzing O-glycosyl compounds;GO:0030247//polysaccharide binding	GO:0006950//response to stress;GO:0006026	gi|694434911|ref|XP_009344657.1|/3.69472e-170/PREDICTED: endochitinase-like [Pyrus x bretschneideri]
Pbr005157.1	651	32	73	19.41	45.2	1.219522655	Up	3.71E-05	0.000416341	-	Pbr005157.1	K02603|1|6e-09|58.9|smo:SELMODRAFT_51018|origin recognition complex subunit 1	-	GO:0003676//nucleic acid binding;GO:0046914//transition metal ion binding	-	gi|694377607|ref|XP_009365094.1|/1.34309e-128/PREDICTED: BAH and coiled-coil domain-containing protein 1 [Pyrus x bretschneideri]
Pbr003199.1	1815	107	244	21.54	50.06	1.216640041	Up	3.82E-14	1.10E-12	-	Pbr003199.1	K09553|1|2e-15|82.4|cre:CHLREDRAFT_136069|stress-induced-phosphoprotein 1;K09667|3|3e-14|78.6|aly:ARALYDRAFT_896453|polypeptide N-acetylglucosaminyltransferase [EC:2.4.1.-]	-	-	-	gi|694445127|ref|XP_009349031.1|/0/PREDICTED: inactive TPR repeat-containing thioredoxin TTL3-like [Pyrus x bretschneideri]
Pbr008149.1	573	110	250.15	77.14	179.09	1.215133732	Up	2.24E-14	6.60E-13	-	Pbr008149.1	K05278|1|1e-83|306|pop:POPTR_551488|flavonol synthase [EC:1.14.11.23]	GO:0044424//intracellular part	GO:0046914//transition metal ion binding;GO:0019842//vitamin binding;GO:0016706//oxidoreductase activity, acting on paired donors, with incorporation or reduction of molecular oxygen, 2-oxoglutarate as one donor, and incorporation of one atom each of oxygen into both donors;GO:0016701//oxidoreductase activity, acting on single donors with incorporation of molecular oxygen	GO:0051553	gi|694381964|ref|XP_009367022.1|/8.52612e-104/PREDICTED: flavonol synthase/flavanone 3-hydroxylase [Pyrus x bretschneideri]
Pbr041481.1	1560	33	75	7.78	18.03	1.212557336	Up	3.09E-05	0.000351394	-	Pbr041481.1	K11155|1|0.0|775|gmx:548005|diacylglycerol O-acyltransferase 1 [EC:2.3.1.20 2.3.1.75 2.3.1.76]	GO:0031224//intrinsic to membrane	-	-	gi|694365635|ref|XP_009361637.1|/0/PREDICTED: diacylglycerol O-acyltransferase 1-like [Pyrus x bretschneideri]
Pbr030385.1	1155	123	279	39.86	92.19	1.209668557	Up	8.08E-16	2.59E-14	-	Pbr030385.1	K09646|1|1e-136|484|gmx:100808412|serine carboxypeptidase 1 [EC:3.4.16.-]	-	-	-	gi|694332669|ref|XP_009356959.1|/1.8173e-180/PREDICTED: serine carboxypeptidase-like 51 [Pyrus x bretschneideri]
Pbr026838.1	1146	63.88	144.93	20.88	48.29	1.209602752	Up	5.91E-09	1.12E-07	-	Pbr026838.1	-	-	-	-	gi|694416183|ref|XP_009336225.1|/0/PREDICTED: F-box/kelch-repeat protein At3g23880-like [Pyrus x bretschneideri]
Pbr006132.1	1047	34	77	12.24	28.27	1.207668325	Up	2.57E-05	0.000297915	-	Pbr006132.1	K00224|1|3e-113|406|aly:ARALYDRAFT_476671|[EC:1.3.1.-];K13081|5|1e-57|221|pop:POPTR_835080|leucoanthocyanidin reductase [EC:1.17.1.3]	-	-	-	gi|694378876|ref|XP_009365657.1|/1.34312e-147/PREDICTED: isoflavone reductase-like protein [Pyrus x bretschneideri]
Pbr032010.1	3684	63.9	144.13	6.21	14.26	1.199308808	Up	5.91E-09	1.12E-07	-	Pbr032010.1	K01530|1|0.0|1990|rcu:RCOM_0654980|phospholipid-translocating ATPase [EC:3.6.3.1]	GO:0031224//intrinsic to membrane	GO:0042625//ATPase activity, coupled to transmembrane movement of ions;GO:0046872//metal ion binding;GO:0005548//phospholipid transporter activity;GO:0032559	GO:0009206;GO:0006869//lipid transport	gi|694393971|ref|XP_009372404.1|/0/PREDICTED: putative phospholipid-transporting ATPase 4 isoform X2 [Pyrus x bretschneideri]
Pbr025844.1	1620	60	135	13.6	31.19	1.197476901	Up	2.85E-08	5.03E-07	-	Pbr025844.1	-	-	-	-	gi|694413900|ref|XP_009335193.1|/0/PREDICTED: uncharacterized protein LOC103927937 isoform X1 [Pyrus x bretschneideri]
Pbr003495.1	1041	33	74	11.95	27.34	1.194002625	Up	4.39E-05	0.000483812	-	Pbr003495.1	-	-	-	-	gi|694375056|ref|XP_009364290.1|/6.54371e-179/PREDICTED: bifunctional protein FolD 2-like isoform X1 [Pyrus x bretschneideri]
Pbr019684.1	978	1466	3285	568.05	1298.09	1.192300586	Up	1.11E-164	4.03E-162	-	Pbr019684.1	K13051|1|1e-166|583|mtr:MTR_1g018760|beta-aspartyl-peptidase (threonine type) [EC:3.4.19.5]	-	GO:0016811//hydrolase activity, acting on carbon-nitrogen (but not peptide) bonds, in linear amides	-	gi|694311926|ref|XP_009360082.1|/0/PREDICTED: probable isoaspartyl peptidase/L-asparaginase 2 [Pyrus x bretschneideri]
Pbr041087.1	1848	225	503	44.45	101.28	1.188093986	Up	1.40E-26	6.99E-25	-	Pbr041087.1	K03549|1|2e-122|437|gmx:100806122|KUP system potassium uptake protein	-	-	-	gi|645239397|ref|XP_008226106.1|/0/PREDICTED: probable potassium transporter 13 [Prunus mume]
Pbr040537.1	2889	192	428	23.91	54.31	1.183603733	Up	9.78E-23	4.25E-21	-	Pbr040537.1	-	-	-	-	gi|694438678|ref|XP_009346291.1|/0/PREDICTED: probable methyltransferase PMT27 [Pyrus x bretschneideri]
Pbr042070.1	750	40	89	20.72	47.03	1.182557329	Up	8.53E-06	0.000107484	-	Pbr042070.1	-	-	-	-	gi|694367603|ref|XP_009362196.1|/3.59093e-129/PREDICTED: fatty acid 2-hydroxylase 1-like [Pyrus x bretschneideri]
Pbr011848.1	738	31.03	69	16.36	37.12	1.182023962	Up	9.01E-05	0.00093319	-	Pbr011848.1	-	-	-	-	gi|694388274|ref|XP_009369852.1|/1.68559e-91/PREDICTED: uncharacterized protein LOC103959230 [Pyrus x bretschneideri]
Pbr005280.1	1293	68	151	19.55	44.25	1.178508848	Up	6.73E-09	1.27E-07	-	Pbr005280.1	K01728|1|0.0|747|rcu:RCOM_1721620|pectate lyase [EC:4.2.2.2]	-	GO:0016837	-	gi|694447439|ref|XP_009349844.1|/0/PREDICTED: probable pectate lyase 8 [Pyrus x bretschneideri]
Pbr003747.1	1782	33	73	6.77	15.27	1.173472323	Up	6.21E-05	0.000664	-	Pbr003747.1	-	-	-	-	gi|694445223|ref|XP_009349069.1|/0/PREDICTED: mini-chromosome maintenance complex-binding protein-like isoform X2 [Pyrus x bretschneideri]
Pbr026299.1	1797	43.15	95.12	8.78	19.72	1.167366707	Up	4.91E-06	6.49E-05	-	Pbr026299.1	K00058|1|0.0|907|rcu:RCOM_0811570|D-3-phosphoglycerate dehydrogenase [EC:1.1.1.95]	-	GO:0031406//carboxylic acid binding;GO:0016616//oxidoreductase activity, acting on the CH-OH group of donors, NAD or NADP as acceptor;GO:0000166//nucleotide binding	GO:0006563//L-serine metabolic process	gi|694415322|ref|XP_009335842.1|/0/PREDICTED: D-3-phosphoglycerate dehydrogenase 1, chloroplastic-like [Pyrus x bretschneideri]
Pbr001304.1	1518	77	169	18.69	41.81	1.161581474	Up	1.32E-09	2.67E-08	-	Pbr001304.1	-	-	-	-	gi|694369137|ref|XP_009362638.1|/0/PREDICTED: uncharacterized protein LOC103952706 [Pyrus x bretschneideri]
Pbr024083.1	3348	319.86	701.97	34.25	76.58	1.160863672	Up	2.98E-35	1.85E-33	-	Pbr024083.1	K01537|1|0.0|1507|aly:ARALYDRAFT_479638|Ca2+-transporting ATPase [EC:3.6.3.8]	-	-	-	gi|694411191|ref|XP_009333971.1|/0/PREDICTED: calcium-transporting ATPase 9, plasma membrane-type-like isoform X2 [Pyrus x bretschneideri]
Pbr005179.1	969	635	1392	248.52	555.59	1.160658673	Up	5.71E-68	6.35E-66	-	Pbr005179.1	K05933|1|6e-143|504|gmx:100784455|aminocyclopropanecarboxylate oxidase [EC:1.14.17.4]	-	GO:0043169//cation binding;GO:0019842//vitamin binding;GO:0016641//oxidoreductase activity, acting on the CH-NH2 group of donors, oxygen as acceptor	GO:0003006//developmental process involved in reproduction;GO:0009692	gi|54260388|dbj|BAD61000.1|/2.47169e-169/1-aminocyclopropane-1-carboxylate oxidase [Pyrus pyrifolia]
Pbr017273.1	1128	47	103	15.62	34.91	1.160245903	Up	2.35E-06	3.24E-05	-	Pbr017273.1	-	-	-	-	gi|694398367|ref|XP_009374363.1|/4.77292e-178/PREDICTED: transcription repressor OFP4-like [Pyrus x bretschneideri]
Pbr004134.1	957	91.25	199.89	36.2	80.87	1.159614914	Up	5.39E-11	1.23E-09	-	Pbr004134.1	K13258|1|8e-71|265|gmx:547489|2-hydroxyisoflavanone dehydratase [EC:4.2.1.105];K14493|2|3e-37|153|aly:ARALYDRAFT_351756|gibberellin receptor GID1 [EC:3.-.-.-]	-	-	-	gi|694446305|ref|XP_009349526.1|/0/PREDICTED: probable carboxylesterase 2 [Pyrus x bretschneideri]
Pbr036057.1	966	74	162	29.06	64.88	1.158739117	Up	3.17E-09	6.18E-08	-	Pbr036057.1	-	-	-	-	gi|694432043|ref|XP_009343391.1|/0/PREDICTED: uncharacterized protein LOC103935355 [Pyrus x bretschneideri]
Pbr032075.1	660	58.91	128.56	35.19	78.37	1.155135983	Up	1.14E-07	1.90E-06	-	Pbr032075.1	K01166|1|1e-16|84.3|ppp:PHYPADRAFT_152231|ribonuclease T2 [EC:3.1.27.1]	-	-	-	gi|694425858|ref|XP_009340635.1|/8.6869e-131/PREDICTED: ribonuclease S-7-like [Pyrus x bretschneideri]
Pbr004830.2	4347	98	214	8.04	17.89	1.153885981	Up	1.09E-11	2.64E-10	-	Pbr004830.2	K05681|1|8e-49|194|cme:CMS467C|ATP-binding cassette, subfamily G (WHITE), member 2;K12843|3|8e-49|194|vvi:100248403|U4/U6 small nuclear ribonucleoprotein PRP3	-	-	-	gi|694377100|ref|XP_009364873.1|/0/PREDICTED: pleiotropic drug resistance protein 2-like [Pyrus x bretschneideri]
Pbr037377.1	996	34	74	12.92	28.67	1.149935835	Up	7.25E-05	0.000765123	-	Pbr037377.1	-	-	-	-	gi|694358842|ref|XP_009359671.1|/0/PREDICTED: uncharacterized protein LOC103950213 [Pyrus x bretschneideri]
Pbr009833.1	519	197	427	154.87	342.81	1.146351489	Up	1.52E-21	6.35E-20	-	Pbr009833.1	-	-	-	-	gi|658024720|ref|XP_008347759.1|/2.35802e-69/PREDICTED: protein WHI4-like [Malus domestica]
Pbr012178.1	2010	41	89	7.42	16.42	1.145963035	Up	1.40E-05	0.000169821	-	Pbr012178.1	-	-	-	GO:0006812//cation transport	gi|694320880|ref|XP_009351613.1|/0/PREDICTED: LOW QUALITY PROTEIN: sodium/hydrogen exchanger 8-like [Pyrus x bretschneideri]
Pbr015250.1	1047	121	262	43.56	96.19	1.142882964	Up	8.93E-14	2.51E-12	-	Pbr015250.1	K15121|1|1e-77|288|smo:SELMODRAFT_413389|solute carrier family 25, member 44	GO:0016020//membrane	-	GO:0006810//transport	gi|694393921|ref|XP_009372381.1|/1.12914e-170/PREDICTED: solute carrier family 25 member 44 [Pyrus x bretschneideri]
Pbr026641.1	2109	49	106	8.44	18.61	1.140763151	Up	2.27E-06	3.14E-05	-	Pbr026641.1	K13447|1|2e-18|92.8|mtr:MTR_1g083290|respiratory burst oxidase [EC:1.6.3.- 1.11.1.-]	GO:0031224//intrinsic to membrane	GO:0046914//transition metal ion binding;GO:0050662//coenzyme binding;GO:0050664//oxidoreductase activity, acting on NAD(P)H, oxygen as acceptor	GO:0008152//metabolic process	gi|694329303|ref|XP_009355418.1|/0/PREDICTED: ferric reduction oxidase 6 [Pyrus x bretschneideri]
Pbr004701.1	1026	70	151	25.76	56.66	1.137198008	Up	1.78E-08	3.22E-07	-	Pbr004701.1	K00968|1|2e-130|463|pop:POPTR_1080127|choline-phosphate cytidylyltransferase [EC:2.7.7.15]	-	-	-	gi|694446409|ref|XP_009349567.1|/1.75293e-152/PREDICTED: choline-phosphate cytidylyltransferase 2-like [Pyrus x bretschneideri]
Pbr012851.1	1707	57.5	124.05	12.34	27.14	1.137078326	Up	2.68E-07	4.22E-06	-	Pbr012851.1	K01904|1|0.0|774|pop:POPTR_639764|4-coumarate--CoA ligase [EC:6.2.1.12]	-	GO:0003824//catalytic activity;GO:0005488//binding	-	gi|694390813|ref|XP_009370961.1|/0/PREDICTED: 4-coumarate--CoA ligase 1-like [Pyrus x bretschneideri]
Pbr000971.1	678	142	305	82.3	180.4	1.132235003	Up	1.46E-15	4.62E-14	-	Pbr000971.1	K13448|1|9e-78|287|vvi:100254364|calcium-binding protein CML	-	GO:0046872//metal ion binding	-	gi|694441889|ref|XP_009347665.1|/2.41404e-107/PREDICTED: calmodulin-like protein 7 [Pyrus x bretschneideri]
Pbr024743.1	1407	93	200	24.45	53.59	1.132129351	Up	1.01E-10	2.25E-09	-	Pbr024743.1	K01099|1|2e-46|184|ota:Ot04g02290|phosphatidylinositol-bisphosphatase [EC:3.1.3.36]	-	-	-	gi|694328528|ref|XP_009355066.1|/0/PREDICTED: type I inositol 1,4,5-trisphosphate 5-phosphatase CVP2-like [Pyrus x bretschneideri]
Pbr015374.2	2469	366	787	53.57	117.37	1.131566499	Up	9.37E-38	6.14E-36	-	Pbr015374.2	-	-	-	-	gi|694394270|ref|XP_009372535.1|/0/PREDICTED: uncharacterized protein LOC103961683 [Pyrus x bretschneideri]
Pbr032600.1	1329	1157	2483	323.04	706.73	1.129446336	Up	8.16E-115	1.63E-112	-	Pbr032600.1	K01809|1|2e-166|583|gmx:100815644|mannose-6-phosphate isomerase [EC:5.3.1.8]	-	GO:0016861//intramolecular oxidoreductase activity, interconverting aldoses and ketoses;GO:0046914//transition metal ion binding	GO:0044238//primary metabolic process	gi|694352327|ref|XP_009357810.1|/0/PREDICTED: mannose-6-phosphate isomerase 1-like isoform X1 [Pyrus x bretschneideri]
Pbr026844.2	1548	99.82	213.91	23.73	51.84	1.127353618	Up	2.45E-11	5.74E-10	-	Pbr026844.2	K01188|1|3e-137|486|aly:ARALYDRAFT_472753|beta-glucosidase [EC:3.2.1.21];K05350|5|3e-134|476|osa:4333841|beta-glucosidase [EC:3.2.1.21]	-	-	-	gi|694416187|ref|XP_009336228.1|/0/PREDICTED: beta-glucosidase 42-like [Pyrus x bretschneideri]
Pbr039758.1	1275	59.12	126.69	17.25	37.68	1.127202603	Up	3.59E-07	5.59E-06	-	Pbr039758.1	K14190|1|0.0|657|pop:POPTR_660608|GDP-L-galactose phosphorylase [EC:2.7.7.69]	-	-	-	gi|694363577|ref|XP_009361034.1|/0/PREDICTED: GDP-L-galactose phosphorylase 2 [Pyrus x bretschneideri]
Pbr042789.1	336	39	83	51.98	113.18	1.122590504	Up	3.97E-05	0.000443079	-	Pbr042789.1	-	-	-	-	gi|694411295|ref|XP_009334019.1|/5.96755e-48/PREDICTED: uncharacterized protein LOC103926864 isoform X2 [Pyrus x bretschneideri]
Pbr018209.1	504	46.5	99	37.83	82.25	1.120484902	Up	5.53E-06	7.25E-05	-	Pbr018209.1	K05283|1|4e-08|55.5|aly:ARALYDRAFT_354960|phosphatidylinositol glycan, class W [EC:2.3.-.-];K15692|2|2e-07|53.5|gmx:100793048|E3 ubiquitin-protein ligase RNF13 [EC:6.3.2.19];K06058|4|3e-06|49.3|smo:SELMODRAFT_119112|deltex	-	GO:0046914//transition metal ion binding	-	gi|694399840|ref|XP_009375028.1|/1.89621e-97/PREDICTED: E3 ubiquitin-protein ligase RHA1B-like [Pyrus x bretschneideri]
Pbr018208.1	504	46.5	99	37.83	82.25	1.120484902	Up	5.53E-06	7.24E-05	-	Pbr018208.1	K05283|1|4e-08|55.5|aly:ARALYDRAFT_354960|phosphatidylinositol glycan, class W [EC:2.3.-.-];K15692|2|2e-07|53.5|gmx:100793048|E3 ubiquitin-protein ligase RNF13 [EC:6.3.2.19];K06058|4|3e-06|49.3|smo:SELMODRAFT_119112|deltex	-	GO:0046914//transition metal ion binding	-	gi|694399840|ref|XP_009375028.1|/1.89621e-97/PREDICTED: E3 ubiquitin-protein ligase RHA1B-like [Pyrus x bretschneideri]
Pbr003040.1	4152	39	83	3.35	7.27	1.117794269	Up	3.97E-05	0.000442907	-	Pbr003040.1	-	-	-	-	gi|694410252|ref|XP_009379727.1|/0/PREDICTED: translational activator GCN1 [Pyrus x bretschneideri]
Pbr038896.5	891	123	261	52.73	114.12	1.11385575	Up	3.15E-13	8.55E-12	-	Pbr038896.5	-	-	-	-	gi|694360411|ref|XP_009360122.1|/5.86796e-175/PREDICTED: lipid phosphate phosphatase 2-like [Pyrus x bretschneideri]
Pbr025792.1	1221	61	129	18.63	40.17	1.108490787	Up	3.44E-07	5.36E-06	-	Pbr025792.1	K14510|1|4e-37|154|rcu:RCOM_0382890|serine/threonine-protein kinase CTR1 [EC:2.7.11.1];K04424|4|2e-36|151|aly:ARALYDRAFT_909157|sterile alpha motif and leucine zipper containing kinase AZK [EC:2.7.11.25]	-	GO:0004713//protein tyrosine kinase activity;GO:0032559	GO:0006464//cellular protein modification process	gi|694414110|ref|XP_009335290.1|/0/PREDICTED: serine/threonine-protein kinase HT1-like [Pyrus x bretschneideri]
Pbr003556.1	1743	11686	24680	2453.99	5282.02	1.105960394	Up	0	0	-	Pbr003556.1	-	-	-	-	gi|694445414|ref|XP_009349149.1|/0/PREDICTED: oligopeptide transporter 1-like [Pyrus x bretschneideri]
Pbr000536.1	1515	90	190	21.89	47.1	1.105455105	Up	6.36E-10	1.32E-08	-	Pbr000536.1	-	-	-	-	gi|694310180|ref|XP_009351694.1|/0/PREDICTED: uncharacterized protein LOC103943188 isoform X1 [Pyrus x bretschneideri]
Pbr034975.1	1464	135.84	286.25	34.25	73.56	1.102817492	Up	2.60E-14	7.62E-13	-	Pbr034975.1	K15015|1|4e-13|74.7|mtr:MTR_1g094620|solute carrier family 32 (vesicular inhibitory amino acid transporter);K14994|4|1e-10|66.6|ota:Ot03g05700|solute carrier family 38 (sodium-coupled neutral amino acid transporter), member 7/8	GO:0031224//intrinsic to membrane	-	-	gi|694423231|ref|XP_009339426.1|/0/PREDICTED: amino acid permease 3-like [Pyrus x bretschneideri]
Pbr019127.1	1128	50	105	16.62	35.59	1.098551551	Up	5.07E-06	6.68E-05	-	Pbr019127.1	K05933|1|5e-12|70.5|gmx:100790622|aminocyclopropanecarboxylate oxidase [EC:1.14.17.4];K04124|2|4e-11|67.4|smo:SELMODRAFT_450789|gibberellin 3-beta-dioxygenase [EC:1.14.11.15];K00475|5|1e-08|58.9|mtr:MTR_8g075890|naringenin 3-dioxygenase [EC:1.14.11.9]	-	-	-	gi|694325194|ref|XP_009353556.1|/0/PREDICTED: codeine O-demethylase [Pyrus x bretschneideri]
Pbr033222.1	1539	64.76	136.01	15.49	33.16	1.098106863	Up	1.43E-07	2.36E-06	-	Pbr033222.1	K01188|1|3e-172|603|sbi:SORBI_06g019840|beta-glucosidase [EC:3.2.1.21]	-	-	-	gi|694427524|ref|XP_009341389.1|/0/PREDICTED: beta-glucosidase 24-like [Pyrus x bretschneideri]
Pbr038674.1	579	5995	12523	4154.31	8859.27	1.09257895	Up	0	0	-	Pbr038674.1	-	-	-	-	gi|32140539|dbj|BAC78212.1|/1.11028e-98/thaumatin/PR5-like protein [Pyrus pyrifolia]
Pbr014657.1	1398	109.77	229.34	29.05	61.87	1.09070187	Up	1.44E-11	3.44E-10	-	Pbr014657.1	K13811|1|0.0|787|vvi:100259752|3'-phosphoadenosine 5'-phosphosulfate synthase [EC:2.7.7.4 2.7.1.25]	-	GO:0004779//sulfate adenylyltransferase activity	GO:0006790//sulfur compound metabolic process	gi|694392940|ref|XP_009371929.1|/0/PREDICTED: ATP sulfurylase 1, chloroplastic-like [Pyrus x bretschneideri]
Pbr040076.1	1005	73.83	153.61	27.78	58.94	1.085200461	Up	3.76E-08	6.55E-07	-	Pbr040076.1	K01057|1|2e-102|370|pop:POPTR_772510|6-phosphogluconolactonase [EC:3.1.1.31]	-	GO:0004091//carboxylesterase activity	GO:0006007//glucose catabolic process	gi|694364495|ref|XP_009361308.1|/1.05663e-170/PREDICTED: probable 6-phosphogluconolactonase 2 [Pyrus x bretschneideri]
Pbr015965.1	876	38	79	16.59	35.19	1.084851628	Up	9.24E-05	0.000951312	-	Pbr015965.1	K00430|1|2e-87|320|mtr:MTR_3g094670|peroxidase [EC:1.11.1.7]	-	-	-	gi|694395617|ref|XP_009373126.1|/1.79462e-128/PREDICTED: cationic peroxidase 1-like [Pyrus x bretschneideri]
Pbr026220.2	1170	143	297	45.71	96.8	1.082497229	Up	2.97E-14	8.62E-13	-	Pbr026220.2	-	GO:0044464//cell part	GO:0003824//catalytic activity	-	gi|694415386|ref|XP_009335872.1|/0/PREDICTED: lipid phosphate phosphatase delta [Pyrus x bretschneideri]
Pbr031749.1	1161	245.87	509.74	79.25	167.51	1.079764384	Up	2.33E-23	1.04E-21	-	Pbr031749.1	K01087|1|1e-174|610|rcu:RCOM_1500340|trehalose 6-phosphate phosphatase [EC:3.1.3.12]	-	-	GO:0005991//trehalose metabolic process	gi|694398652|ref|XP_009374486.1|/0/PREDICTED: trehalose-phosphate phosphatase A-like isoform X1 [Pyrus x bretschneideri]
Pbr008660.1	2310	41	85.01	6.43	13.58	1.078592837	Up	5.24E-05	0.000571466	-	Pbr008660.1	-	-	-	-	gi|694382569|ref|XP_009367290.1|/0/PREDICTED: oligopeptide transporter 1-like [Pyrus x bretschneideri]
Pbr023239.1	2310	41	85.01	6.43	13.58	1.078592837	Up	5.24E-05	0.000571251	-	Pbr023239.1	-	-	-	-	gi|694409743|ref|XP_009379497.1|/0/PREDICTED: oligopeptide transporter 1-like [Pyrus x bretschneideri]
Pbr013591.1	639	52.64	108.87	32.61	68.84	1.077932656	Up	4.82E-06	6.39E-05	-	Pbr013591.1	K06268|1|2e-86|316|ppp:PHYPADRAFT_160928|protein phosphatase 3, regulatory subunit	-	GO:0046872//metal ion binding	-	gi|694321717|ref|XP_009352014.1|/1.33254e-117/PREDICTED: calcineurin B-like protein 4 [Pyrus x bretschneideri]
Pbr004779.1	1239	43	89.02	12.93	27.29	1.077650119	Up	3.59E-05	0.000403787	-	Pbr004779.1	K14306|1|8e-06|50.1|ath:AT2G45000|nuclear pore complex protein Nup62	-	-	-	gi|694396264|ref|XP_009373417.1|/0/PREDICTED: epidermal growth factor receptor substrate 15-like 1 isoform X1 [Pyrus x bretschneideri]
Pbr006697.1	1497	133	274	32.75	68.78	1.070494209	Up	4.68E-13	1.26E-11	-	Pbr006697.1	K08245|1|0.0|741|pop:POPTR_834438|phytepsin [EC:3.4.23.40]	-	GO:0004175//endopeptidase activity	GO:0019538//protein metabolic process	gi|694379698|ref|XP_009366025.1|/0/PREDICTED: aspartic proteinase-like isoform X3 [Pyrus x bretschneideri]
Pbr018588.3	1323	84	173	23.57	49.48	1.069893742	Up	9.37E-09	1.75E-07	-	Pbr018588.3	-	-	-	-	gi|694324959|ref|XP_009353455.1|/0/PREDICTED: protein notum homolog [Pyrus x bretschneideri]
Pbr039578.1	1026	238	488	87.58	183.11	1.064037227	Up	7.24E-22	3.07E-20	-	Pbr039578.1	K15191|1|3e-83|306|vvi:100250312|La-related protein 7	GO:0044424//intracellular part	GO:0003676//nucleic acid binding	-	gi|694363055|ref|XP_009360880.1|/6.23461e-150/PREDICTED: la-related protein 6A [Pyrus x bretschneideri]
Pbr023960.1	1716	40.63	83.31	8.67	18.12	1.063479057	Up	6.33E-05	0.00067598	-	Pbr023960.1	K13412|1|0.0|960|rcu:RCOM_1386570|calcium-dependent protein kinase [EC:2.7.11.1]	-	GO:0046872//metal ion binding;GO:0004674//protein serine/threonine kinase activity;GO:0032559	GO:0006464//cellular protein modification process	gi|694410811|ref|XP_009333791.1|/0/PREDICTED: calcium-dependent protein kinase 26-like [Pyrus x bretschneideri]
Pbr009501.1	1677	203	416	44.38	92.7	1.062659671	Up	7.57E-19	2.82E-17	-	Pbr009501.1	K01657|1|0.0|801|rcu:RCOM_0592860|anthranilate synthase component I [EC:4.1.3.27]	-	GO:0016833//oxo-acid-lyase activity	GO:0006568//tryptophan metabolic process	gi|694318879|ref|XP_009344662.1|/0/PREDICTED: anthranilate synthase alpha subunit 1, chloroplastic [Pyrus x bretschneideri]
Pbr035773.1	675	38.84	79.37	22.63	47.18	1.059938834	Up	9.24E-05	0.000951651	-	Pbr035773.1	-	-	-	-	gi|694313967|ref|XP_009369079.1|/4.48631e-122/PREDICTED: deSI-like protein At4g17486 isoform X2 [Pyrus x bretschneideri]
Pbr029463.1	1716	2879.63	5879.75	614.64	1279.08	1.057292936	Up	4.25E-242	2.32E-239	-	Pbr029463.1	K01188|1|1e-161|568|sbi:SORBI_06g019840|beta-glucosidase [EC:3.2.1.21]	-	-	-	gi|694421785|ref|XP_009338725.1|/0/PREDICTED: beta-glucosidase 24-like [Pyrus x bretschneideri]
Pbr024916.1	675	52	106	30.29	63.01	1.056739232	Up	9.11E-06	0.000113879	-	Pbr024916.1	K14492|1|3e-65|246|pop:POPTR_777043|two-component response regulator ARR-A family	-	-	GO:0009987//cellular process	gi|694424421|ref|XP_009339985.1|/3.47511e-82/PREDICTED: two-component response regulator ARR8-like [Pyrus x bretschneideri]
Pbr028583.1	3321	165.98	338.37	17.92	37.22	1.054507418	Up	1.38E-15	4.38E-14	-	Pbr028583.1	K15747|1|0.0|832|rcu:RCOM_1437260|cytochrome P450, family 97, subfamily A (beta-ring hydroxylase) [EC:1.14.-.-]	-	GO:0004497//monooxygenase activity;GO:0005506//iron ion binding	-	gi|694420094|ref|XP_009337972.1|/0/PREDICTED: protein LUTEIN DEFICIENT 5, chloroplastic-like isoform X1 [Pyrus x bretschneideri]
Pbr018761.1	678	254	515	147.22	304.61	1.048989628	Up	1.85E-22	7.96E-21	-	Pbr018761.1	K07232|1|1e-50|197|osa:4335982|cation transport protein ChaC	-	-	-	gi|694401356|ref|XP_009375733.1|/1.83555e-131/PREDICTED: cation transport regulator-like protein 2 [Pyrus x bretschneideri]
Pbr016871.1	1971	107.96	218.89	19.95	41.22	1.046955758	Up	1.87E-10	4.07E-09	-	Pbr016871.1	K03294|1|2e-76|285|osa:4330195|basic amino acid/polyamine antiporter, APA family	GO:0031224//intrinsic to membrane	GO:0005275//amine transmembrane transporter activity	GO:0006865//amino acid transport	gi|694324077|ref|XP_009353075.1|/0/PREDICTED: cationic amino acid transporter 2, vacuolar-like isoform X1 [Pyrus x bretschneideri]
Pbr024822.1	819	47.68	96.56	22.41	46.3	1.046869545	Up	2.33E-05	0.000271299	-	Pbr024822.1	-	-	-	-	gi|694412531|ref|XP_009334578.1|/2.14588e-157/PREDICTED: uncharacterized protein LOC103927387 [Pyrus x bretschneideri]
Pbr041847.1	3699	73	148	7.06	14.58	1.046250631	Up	1.82E-07	2.95E-06	-	Pbr041847.1	K05658|1|0.0|2011|gmx:100797124|ATP-binding cassette, subfamily B (MDR/TAP), member 1	GO:0031224//intrinsic to membrane	GO:0042626//ATPase activity, coupled to transmembrane movement of substances;GO:0032559	GO:0006810//transport;GO:0009207	gi|694440463|ref|XP_009347047.1|/0/PREDICTED: ABC transporter B family member 19 [Pyrus x bretschneideri]
Pbr011153.1	1134	51	103	16.86	34.71	1.041746829	Up	1.50E-05	0.000181411	-	Pbr011153.1	-	-	-	-	gi|694387870|ref|XP_009369668.1|/2.31852e-164/PREDICTED: nucleolin-like [Pyrus x bretschneideri]
Pbr007251.1	1401	85.08	171.78	22.47	46.24	1.041141273	Up	2.70E-08	4.77E-07	-	Pbr007251.1	K00485|1|6e-103|372|ath:AT1G12200|dimethylaniline monooxygenase (N-oxide forming) [EC:1.14.13.8];K11816|4|7e-11|67.0|mtr:MTR_3g109520|YUCCA family monooxygenase [EC:1.14.13.-]	-	GO:0000166//nucleotide binding;GO:0050662//coenzyme binding;GO:0016709//oxidoreductase activity, acting on paired donors, with incorporation or reduction of molecular oxygen, NAD(P)H as one donor, and incorporation of one atom of oxygen	GO:0008152//metabolic process	gi|694317564|ref|XP_009338765.1|/0/PREDICTED: flavin-containing monooxygenase FMO GS-OX-like 9 [Pyrus x bretschneideri]
Pbr039085.1	681	68	137	39.22	80.63	1.039727187	Up	6.28E-07	9.49E-06	-	Pbr039085.1	K01166|1|4e-101|365|rcu:RCOM_0836480|ribonuclease T2 [EC:3.1.27.1]	-	GO:0003676//nucleic acid binding;GO:0016892	-	gi|694361156|ref|XP_009360333.1|/6.17159e-127/PREDICTED: extracellular ribonuclease LE-like [Pyrus x bretschneideri]
Pbr034766.1	1326	266.73	534.75	74.65	152.57	1.031257146	Up	9.57E-23	4.16E-21	-	Pbr034766.1	K01809|1|9e-167|584|gmx:100815644|mannose-6-phosphate isomerase [EC:5.3.1.8]	-	GO:0016861//intramolecular oxidoreductase activity, interconverting aldoses and ketoses;GO:0046914//transition metal ion binding	GO:0044238//primary metabolic process	gi|694430350|ref|XP_009342661.1|/0/PREDICTED: mannose-6-phosphate isomerase 1-like [Pyrus x bretschneideri]
Pbr017708.1	963	103	206.04	40.58	82.79	1.028687654	Up	1.33E-09	2.68E-08	-	Pbr017708.1	K10684|1|6e-149|525|vvi:100268076|ubiquitin-like 1-activating enzyme E1 A [EC:6.3.2.19]	-	-	-	gi|694400182|ref|XP_009375189.1|/0/PREDICTED: SUMO-activating enzyme subunit 1A [Pyrus x bretschneideri]
Pbr014370.1	1161	54	108	17.4	35.49	1.028325268	Up	1.17E-05	0.000143817	-	Pbr014370.1	K00847|1|2e-152|536|gmx:100797023|fructokinase [EC:2.7.1.4]	-	GO:0016773//phosphotransferase activity, alcohol group as acceptor	GO:0044237//cellular metabolic process	gi|694392646|ref|XP_009371791.1|/3.12434e-180/PREDICTED: probable fructokinase-4 [Pyrus x bretschneideri]
Pbr042111.1	1803	196	392	39.73	80.98	1.02733685	Up	5.66E-17	1.93E-15	-	Pbr042111.1	K03294|1|0.0|684|sbi:SORBI_08g021380|basic amino acid/polyamine antiporter, APA family	GO:0031224//intrinsic to membrane	GO:0005275//amine transmembrane transporter activity	GO:0006865//amino acid transport	gi|694367798|ref|XP_009362248.1|/0/PREDICTED: cationic amino acid transporter 1-like [Pyrus x bretschneideri]
Pbr025437.1	450	88	175	81.84	166.28	1.022736603	Up	2.85E-08	5.03E-07	-	Pbr025437.1	-	-	-	-	gi|694413022|ref|XP_009334797.1|/1.23646e-85/PREDICTED: uncharacterized protein LOC103927583 [Pyrus x bretschneideri]
Pbr030317.1	1464	62.58	124.37	15.78	31.96	1.018170203	Up	2.62E-06	3.57E-05	-	Pbr030317.1	K15015|1|4e-13|74.7|mtr:MTR_1g094620|solute carrier family 32 (vesicular inhibitory amino acid transporter);K14994|4|1e-10|66.6|ota:Ot03g05700|solute carrier family 38 (sodium-coupled neutral amino acid transporter), member 7/8	GO:0031224//intrinsic to membrane	-	-	gi|694423231|ref|XP_009339426.1|/0/PREDICTED: amino acid permease 3-like [Pyrus x bretschneideri]
Pbr030316.1	1464	62.58	124.37	15.78	31.96	1.018170203	Up	2.62E-06	3.57E-05	-	Pbr030316.1	K15015|1|4e-13|74.7|mtr:MTR_1g094620|solute carrier family 32 (vesicular inhibitory amino acid transporter);K14994|4|1e-10|66.6|ota:Ot03g05700|solute carrier family 38 (sodium-coupled neutral amino acid transporter), member 7/8	GO:0031224//intrinsic to membrane	-	-	gi|694423231|ref|XP_009339426.1|/0/PREDICTED: amino acid permease 3-like [Pyrus x bretschneideri]
Pbr030785.1	2007	254	504	46.06	93.13	1.015731567	Up	5.05E-21	2.07E-19	-	Pbr030785.1	-	GO:0031224//intrinsic to membrane	GO:0015291//secondary active transmembrane transporter activity	GO:0015698//inorganic anion transport	gi|694423790|ref|XP_009339687.1|/0/PREDICTED: probable sulfate transporter 3.3 [Pyrus x bretschneideri]
Pbr023307.1	1140	52	103	17.09	34.52	1.014280068	Up	2.32E-05	0.000269789	-	Pbr023307.1	K10782|1|2e-147|520|rcu:RCOM_1750180|fatty acyl-ACP thioesterase A [EC:3.1.2.14 3.1.2.-]	-	-	-	gi|694409453|ref|XP_009379360.1|/0/PREDICTED: oleoyl-acyl carrier protein thioesterase 1, chloroplastic-like [Pyrus x bretschneideri]
Pbr022188.1	978	48	95	18.6	37.54	1.013126029	Up	4.92E-05	0.000539174	-	Pbr022188.1	K02936|1|9e-94|341|rcu:RCOM_0790270|large subunit ribosomal protein L7Ae;K11982|2|4e-07|53.9|zma:100383341|E3 ubiquitin-protein ligase RNF115/126 [EC:6.3.2.19]	GO:0030529//ribonucleoprotein complex	GO:0046872//metal ion binding	-	gi|694406991|ref|XP_009378262.1|/4.07304e-111/PREDICTED: E3 ubiquitin-protein ligase At3g02290-like [Pyrus x bretschneideri]
Pbr014727.1	1260	150	295	44.32	88.85	1.003413895	Up	1.09E-12	2.84E-11	-	Pbr014727.1	K00967|1|0.0|655|vvi:100251543|ethanolamine-phosphate cytidylyltransferase [EC:2.7.7.14]	-	GO:0016772//transferase activity, transferring phosphorus-containing groups	GO:0008152//metabolic process	gi|694430721|ref|XP_009342823.1|/0/PREDICTED: ethanolamine-phosphate cytidylyltransferase-like [Pyrus x bretschneideri]
Pbr040090.1	951	55	108	21.97	43.99	1.001640731	Up	1.79E-05	0.000211877	-	Pbr040090.1	-	-	-	-	gi|694364577|ref|XP_009361330.1|/1.78431e-148/PREDICTED: dof zinc finger protein DOF4.6-like [Pyrus x bretschneideri]
Pbr031825.2	3246	117.14	229.99	12.95	25.9	1	Up	4.55E-10	9.53E-09	-	Pbr031825.2	K01537|1|0.0|1480|aly:ARALYDRAFT_479638|Ca2+-transporting ATPase [EC:3.6.3.8]	-	-	-	gi|694425600|ref|XP_009340519.1|/0/PREDICTED: calcium-transporting ATPase 9, plasma membrane-type-like isoform X2 [Pyrus x bretschneideri]
Pbr013759.1	747	106.91	0	55.62	0.001	-15.76331612	Down	3.26E-32	1.87E-30	-	Pbr013759.1	-	GO:0031224//intrinsic to membrane	-	-	gi|694391010|ref|XP_009371053.1|/3.34143e-119/PREDICTED: bax inhibitor 1-like [Pyrus x bretschneideri]
Pbr037450.1	963	103	0	40.58	0.001	-15.30848124	Down	2.54E-31	1.43E-29	-	Pbr037450.1	K10684|1|7e-149|524|vvi:100268076|ubiquitin-like 1-activating enzyme E1 A [EC:6.3.2.19]	-	-	-	gi|694434055|ref|XP_009344280.1|/0/PREDICTED: SUMO-activating enzyme subunit 1A-like [Pyrus x bretschneideri]
Pbr037699.1	1086	94.81	0	32.82	0.001	-15.00228762	Down	1.20E-28	6.25E-27	-	Pbr037699.1	-	-	-	-	gi|694434669|ref|XP_009344545.1|/0/PREDICTED: protein ALTERED XYLOGLUCAN 4-like [Pyrus x bretschneideri]
Pbr040065.1	381	23	0	26.18	0.001	-14.67617748	Down	1.48E-07	2.44E-06	-	Pbr040065.1	-	-	-	-	gi|694364441|ref|XP_009361290.1|/3.55162e-64/PREDICTED: uncharacterized protein LOC103951595 [Pyrus x bretschneideri]
Pbr031047.1	309	16	0	23.76	0.001	-14.53624722	Down	1.78E-05	0.000211646	-	Pbr031047.1	K03676|1|1e-23|106|bdi:100821530|glutaredoxin 3	-	GO:0030611//arsenate reductase activity;GO:0015036//disulfide oxidoreductase activity	GO:0019725//cellular homeostasis	gi|694386695|ref|XP_009369121.1|/1.36254e-52/PREDICTED: monothiol glutaredoxin-S2-like [Pyrus x bretschneideri]
Pbr011218.1	309	16	0	23.76	0.001	-14.53624722	Down	1.78E-05	0.000211299	-	Pbr011218.1	K03676|1|1e-23|106|bdi:100821530|glutaredoxin 3	-	GO:0030611//arsenate reductase activity;GO:0015036//disulfide oxidoreductase activity	GO:0019725//cellular homeostasis	gi|694386695|ref|XP_009369121.1|/1.36254e-52/PREDICTED: monothiol glutaredoxin-S2-like [Pyrus x bretschneideri]
Pbr014241.1	477	23	0	19.96	0.001	-14.2848241	Down	1.48E-07	2.45E-06	-	Pbr014241.1	-	-	-	-	gi|694392010|ref|XP_009371499.1|/9.00586e-93/PREDICTED: nudC domain-containing protein 2-like [Pyrus x bretschneideri]
Pbr039746.1	738	37.6	0	19.82	0.001	-14.27466934	Down	1.03E-11	2.49E-10	-	Pbr039746.1	K06997|1|4e-114|408|rcu:RCOM_0752450|	-	GO:0048037//cofactor binding	-	gi|694363556|ref|XP_009361027.1|/2.03202e-137/PREDICTED: proline synthase co-transcribed bacterial homolog protein-like [Pyrus x bretschneideri]
Pbr039603.1	759	35	0	17.89	0.001	-14.12686577	Down	4.04E-11	9.30E-10	-	Pbr039603.1	-	-	-	-	gi|694363171|ref|XP_009360909.1|/7.16243e-133/PREDICTED: uncharacterized protein LOC103951295 [Pyrus x bretschneideri]
Pbr036374.1	1044	43	0	15.53	0.001	-13.92277021	Down	1.70E-13	4.67E-12	-	Pbr036374.1	K07119|1|4e-139|492|vvi:100256090|	-	GO:0003824//catalytic activity;GO:0046914//transition metal ion binding	GO:0008152//metabolic process	gi|694432611|ref|XP_009343648.1|/0/PREDICTED: 2-alkenal reductase (NADP(+)-dependent)-like [Pyrus x bretschneideri]
Pbr013924.1	666	25	0	14.78	0.001	-13.85135865	Down	3.77E-08	6.56E-07	-	Pbr013924.1	K09286|1|1e-60|230|ath:AT4G25480|EREBP-like factor	GO:0043231//intracellular membrane-bounded organelle	GO:0003676//nucleic acid binding;GO:0001071//nucleic acid binding transcription factor activity	GO:0006351//transcription, DNA-dependent	gi|694391516|ref|XP_009371278.1|/5.04826e-118/PREDICTED: dehydration-responsive element-binding protein 1D-like [Pyrus x bretschneideri]
Pbr021763.1	444	15.01	0	14.19	0.001	-13.79258697	Down	3.53E-05	0.000397557	-	Pbr021763.1	-	GO:0043231//intracellular membrane-bounded organelle	GO:0003677//DNA binding;GO:0001071//nucleic acid binding transcription factor activity	GO:0006351//transcription, DNA-dependent	gi|694406145|ref|XP_009377898.1|/3.64889e-61/PREDICTED: homeobox protein HD1-like [Pyrus x bretschneideri]
Pbr013590.1	2331	86.5	0	13.43	0.001	-13.71317168	Down	2.85E-26	1.41E-24	-	Pbr013590.1	K01278|1|0.0|1250|gmx:100812178|dipeptidyl-peptidase 4 [EC:3.4.14.5]	GO:0044464//cell part	GO:0070011//peptidase activity, acting on L-amino acid peptides	GO:0019538//protein metabolic process	gi|694321725|ref|XP_009352017.1|/0/PREDICTED: dipeptidyl peptidase 9-like [Pyrus x bretschneideri]
Pbr005594.1	909	28.81	0	12.09	0.001	-13.56152662	Down	4.85E-09	9.32E-08	-	Pbr005594.1	-	-	-	-	gi|694421924|ref|XP_009338792.1|/3.45103e-170/PREDICTED: protein ABIL1-like [Pyrus x bretschneideri]
Pbr032645.1	837	24.33	0	11.17	0.001	-13.44734157	Down	7.48E-08	1.27E-06	-	Pbr032645.1	K10581|1|8e-67|251|smo:SELMODRAFT_30432|ubiquitin-conjugating enzyme E2 O [EC:6.3.2.19]	-	GO:0016881//acid-amino acid ligase activity	GO:0006464//cellular protein modification process	gi|694352483|ref|XP_009357861.1|/1.03564e-162/PREDICTED: probable ubiquitin-conjugating enzyme E2 25 [Pyrus x bretschneideri]
Pbr015609.1	903	23	0	9.72	0.001	-13.2467406	Down	1.48E-07	2.44E-06	-	Pbr015609.1	-	-	-	-	gi|694323247|ref|XP_009352701.1|/1.22179e-143/PREDICTED: uncharacterized protein LOC103944037 [Pyrus x bretschneideri]
Pbr012996.1	762	18.14	0	9.23	0.001	-13.17211493	Down	4.53E-06	6.04E-05	-	Pbr012996.1	K12180|1|2e-98|356|vvi:100261627|COP9 signalosome complex subunit 7	-	-	-	gi|694310519|ref|XP_009353632.1|/1.4122e-120/PREDICTED: COP9 signalosome complex subunit 7-like isoform X1 [Pyrus x bretschneideri]
Pbr002321.1	2259	57	0	9.14	0.001	-13.15797845	Down	1.18E-17	4.15E-16	-	Pbr002321.1	K01126|1|1e-20|100|gmx:100800181|glycerophosphoryl diester phosphodiesterase [EC:3.1.4.46]	-	GO:0008081//phosphoric diester hydrolase activity	GO:0019400	gi|694443823|ref|XP_009348463.1|/0/PREDICTED: probable glycerophosphoryl diester phosphodiesterase 2 [Pyrus x bretschneideri]
Pbr028635.1	1116	27	0	9.08	0.001	-13.14847658	Down	9.61E-09	1.80E-07	-	Pbr028635.1	-	-	-	-	gi|694420274|ref|XP_009338054.1|/3.34292e-83/PREDICTED: uncharacterized protein LOC103930437 [Pyrus x bretschneideri]
Pbr021297.1	6453	145	0	7.97	0.001	-12.96036401	Down	8.45E-44	6.14E-42	-	Pbr021297.1	-	-	-	-	gi|694405045|ref|XP_009377382.1|/0/PREDICTED: uncharacterized protein LOC103965996 isoform X1 [Pyrus x bretschneideri]
Pbr002304.1	1137	21	0	6.92	0.001	-12.75655632	Down	5.82E-07	8.85E-06	-	Pbr002304.1	K13513|1|7e-163|571|vvi:100248731|lysocardiolipin and lysophospholipid acyltransferase [EC:2.3.1.- 2.3.1.51]	-	GO:0016747//transferase activity, transferring acyl groups other than amino-acyl groups	-	gi|694443856|ref|XP_009348478.1|/0/PREDICTED: probable 1-acyl-sn-glycerol-3-phosphate acyltransferase 5 [Pyrus x bretschneideri]
Pbr022587.1	924	14.5	0	5.98	0.001	-12.54592977	Down	6.99E-05	0.00074059	-	Pbr022587.1	K06700|1|3e-98|356|vvi:100263076|proteasome inhibitor subunit 1 (PI31)	-	-	-	gi|694408334|ref|XP_009378857.1|/5.45102e-155/PREDICTED: probable proteasome inhibitor [Pyrus x bretschneideri]
Pbr018496.1	1629	26	0	5.86	0.001	-12.51668495	Down	1.90E-08	3.44E-07	-	Pbr018496.1	-	GO:0044464//cell part	GO:0008375//acetylglucosaminyltransferase activity	-	gi|694401131|ref|XP_009375632.1|/0/PREDICTED: probable glycosyltransferase At5g03795 [Pyrus x bretschneideri]
Pbr006776.1	1440	22	0	5.64	0.001	-12.46147945	Down	2.94E-07	4.62E-06	-	Pbr006776.1	K09843|1|0.0|763|pop:POPTR_783291|(+)-abscisic acid 8'-hydroxylase [EC:1.14.13.93]	-	GO:0016491//oxidoreductase activity;GO:0005506//iron ion binding	GO:0008152//metabolic process	gi|694378971|ref|XP_009365701.1|/0/PREDICTED: abscisic acid 8'-hydroxylase 1-like [Pyrus x bretschneideri]
Pbr040573.1	1749	26.5	0	5.54	0.001	-12.43567026	Down	1.90E-08	3.44E-07	-	Pbr040573.1	K14494|1|8e-58|223|rcu:RCOM_0826140|DELLA protein	-	-	-	gi|694439135|ref|XP_009346474.1|/0/PREDICTED: chitin-inducible gibberellin-responsive protein 1-like [Pyrus x bretschneideri]
Pbr033421.1	3042	45.49	0	5.37	0.001	-12.39070637	Down	4.32E-14	1.24E-12	-	Pbr033421.1	K14832|1|0.0|1005|gmx:100802669|ribosome biogenesis protein MAK21	-	-	-	gi|694352709|ref|XP_009357925.1|/0/PREDICTED: CCAAT/enhancer-binding protein zeta-like [Pyrus x bretschneideri]
Pbr002334.1	1251	17.92	0	5.33	0.001	-12.37991982	Down	8.99E-06	0.000112478	-	Pbr002334.1	-	-	-	-	gi|694443845|ref|XP_009348473.1|/0/PREDICTED: uncharacterized protein LOC103940121 [Pyrus x bretschneideri]
Pbr036503.1	3129	44.41	0	5.1	0.001	-12.31628153	Down	8.56E-14	2.41E-12	-	Pbr036503.1	K15336|1|1e-65|250|vvi:100259391|tRNA (cytosine38-C5)-methyltransferase [EC:2.1.1.204]	-	-	-	gi|694356830|ref|XP_009359106.1|/0/PREDICTED: pentatricopeptide repeat-containing protein At4g31850, chloroplastic-like [Pyrus x bretschneideri]
Pbr031422.1	2655	37.33	0	5.07	0.001	-12.30777003	Down	1.03E-11	2.49E-10	-	Pbr031422.1	K00820|1|0.0|1177|rcu:RCOM_1077800|glucosamine--fructose-6-phosphate aminotransferase (isomerizing) [EC:2.6.1.16]	GO:0044424//intracellular part	GO:0030246//carbohydrate binding;GO:0008483//transaminase activity	GO:0005975//carbohydrate metabolic process	gi|694425213|ref|XP_009340352.1|/0/PREDICTED: glutamine--fructose-6-phosphate aminotransferase [isomerizing] 2-like isoform X1 [Pyrus x bretschneideri]
Pbr041311.1	1611	21.82	0	4.97	0.001	-12.27903014	Down	5.82E-07	8.84E-06	-	Pbr041311.1	K03251|1|0.0|902|gmx:100799613|translation initiation factor 3 subunit D	-	GO:0008135//translation factor activity, nucleic acid binding	GO:0006412//translation	gi|694439708|ref|XP_009346719.1|/0/PREDICTED: eukaryotic translation initiation factor 3 subunit D-like [Pyrus x bretschneideri]
Pbr026090.1	1209	16.06	0	4.96	0.001	-12.27612441	Down	1.78E-05	0.000211385	-	Pbr026090.1	-	-	GO:0048037//cofactor binding	GO:0008152//metabolic process	gi|694329392|ref|XP_009355461.1|/0/PREDICTED: chloroplast stem-loop binding protein of 41 kDa a, chloroplastic-like [Pyrus x bretschneideri]
Pbr029057.1	1071	14	0	4.92	0.001	-12.2644426	Down	6.99E-05	0.000740048	-	Pbr029057.1	K01206|1|1e-26|119|aly:ARALYDRAFT_475890|alpha-L-fucosidase [EC:3.2.1.51];K00514|3|7e-24|109|rcu:RCOM_1428040|zeta-carotene desaturase [EC:1.3.5.6]	-	GO:0016788//hydrolase activity, acting on ester bonds	-	gi|694420925|ref|XP_009338341.1|/0/PREDICTED: GDSL esterase/lipase 2-like [Pyrus x bretschneideri]
Pbr004838.1	1566	20.18	0	4.74	0.001	-12.21067134	Down	1.15E-06	1.66E-05	-	Pbr004838.1	K08286|1|2e-107|387|aly:ARALYDRAFT_494187|protein-serine/threonine kinase [EC:2.7.11.-];K08282|5|1e-77|288|ath:AT3G45780|non-specific serine/threonine protein kinase [EC:2.7.11.1]	-	-	-	gi|694377122|ref|XP_009364880.1|/0/PREDICTED: serine/threonine-protein kinase D6PKL2-like [Pyrus x bretschneideri]
Pbr017619.1	1737	22.29	0	4.7	0.001	-12.19844504	Down	2.94E-07	4.61E-06	-	Pbr017619.1	K08150|1|0.0|814|pop:POPTR_254734|MFS transporter, SP family, solute carrier family 2 (myo-inositol transporter), member 13	-	-	-	gi|694399514|ref|XP_009374881.1|/0/PREDICTED: inositol transporter 4 [Pyrus x bretschneideri]
Pbr009003.1	2385	30	0	4.55	0.001	-12.15165083	Down	1.23E-09	2.50E-08	-	Pbr009003.1	K14494|1|4e-30|131|rcu:RCOM_0307540|DELLA protein	-	-	-	gi|694451981|ref|XP_009351036.1|/0/PREDICTED: scarecrow-like protein 22 [Pyrus x bretschneideri]
Pbr034913.1	1593	19.05	0	4.4	0.001	-12.10328781	Down	2.29E-06	3.16E-05	-	Pbr034913.1	K00423|1|5e-58|223|ppp:PHYPADRAFT_163787|L-ascorbate oxidase [EC:1.10.3.3]	GO:0005576//extracellular region	GO:0046914//transition metal ion binding;GO:0016682//oxidoreductase activity, acting on diphenols and related substances as donors, oxygen as acceptor	GO:0009808//lignin metabolic process	gi|694386910|ref|XP_009369225.1|/0/PREDICTED: laccase-5-like [Pyrus x bretschneideri]
Pbr032661.1	1461	17	0	4.3	0.001	-12.07012094	Down	8.99E-06	0.000112429	-	Pbr032661.1	K00938|1|2e-171|600|vvi:100242124|phosphomevalonate kinase [EC:2.7.4.2]	-	GO:0016740//transferase activity	-	gi|694352460|ref|XP_009357853.1|/0/PREDICTED: phosphomevalonate kinase-like [Pyrus x bretschneideri]
Pbr014538.1	1638	19	0	4.26	0.001	-12.05663772	Down	2.29E-06	3.16E-05	-	Pbr014538.1	K01177|1|0.0|891|pop:POPTR_589941|beta-amylase [EC:3.2.1.2]	-	GO:0043167//ion binding;GO:0016160//amylase activity	GO:0005976//polysaccharide metabolic process	gi|694392789|ref|XP_009371857.1|/0/PREDICTED: beta-amylase 3, chloroplastic [Pyrus x bretschneideri]
Pbr002987.1	2922	33	0	4.06	0.001	-11.98726401	Down	1.59E-10	3.49E-09	-	Pbr002987.1	K13420|1|3e-99|361|sbi:SORBI_06g028760|LRR receptor-like serine/threonine-protein kinase FLS2 [EC:2.7.11.1];K13415|5|1e-87|323|pop:POPTR_650846|protein brassinosteroid insensitive 1 [EC:2.7.10.1 2.7.11.1]	GO:0031224//intrinsic to membrane	GO:0016628//oxidoreductase activity, acting on the CH-CH group of donors, NAD or NADP as acceptor;GO:0004674//protein serine/threonine kinase activity;GO:0032559	GO:0006464//cellular protein modification process	gi|694373212|ref|XP_009363794.1|/0/PREDICTED: probably inactive leucine-rich repeat receptor-like protein kinase At3g28040 [Pyrus x bretschneideri]
Pbr028071.1	2673	29	0	3.91	0.001	-11.93295289	Down	2.45E-09	4.82E-08	-	Pbr028071.1	-	-	-	-	gi|694419503|ref|XP_009337709.1|/0/PREDICTED: transcription factor LHW-like [Pyrus x bretschneideri]
Pbr005861.1	1584	16.76	0	3.89	0.001	-11.92555444	Down	1.78E-05	0.000211559	-	Pbr005861.1	K09060|1|2e-08|59.3|mtr:MTR_8g077950|plant G-box-binding factor;K14432|4|6e-08|57.4|pop:POPTR_801922|ABA responsive element binding factor	-	-	-	gi|694316768|ref|XP_009335350.1|/0/PREDICTED: transcription factor RF2a-like [Pyrus x bretschneideri]
Pbr028085.1	1491	14.97	0	3.7	0.001	-11.85330956	Down	6.99E-05	0.000740319	-	Pbr028085.1	-	-	-	-	gi|694419481|ref|XP_009337697.1|/0/PREDICTED: galactose oxidase-like, partial [Pyrus x bretschneideri]
Pbr026078.1	2151	19.43	0	3.28	0.001	-11.6794801	Down	2.29E-06	3.16E-05	-	Pbr026078.1	K12126|1|1e-58|226|aly:ARALYDRAFT_471048|phytochrome-interacting factor 3;K13422|3|4e-09|62.0|mtr:MTR_8g067280|transcription factor MYC2	-	-	-	gi|694378427|ref|XP_009365453.1|/0/PREDICTED: transcription factor PIF3-like [Pyrus x bretschneideri]
Pbr024643.1	2169	19	0	3.18	0.001	-11.63481105	Down	2.29E-06	3.16E-05	-	Pbr024643.1	-	-	-	-	gi|694412277|ref|XP_009334466.1|/0/PREDICTED: uncharacterized protein At5g41620 [Pyrus x bretschneideri]
Pbr027045.1	3579	23	0	2.3	0.001	-11.16741815	Down	1.48E-07	2.45E-06	-	Pbr027045.1	K01530|1|0.0|1835|rcu:RCOM_1095380|phospholipid-translocating ATPase [EC:3.6.3.1];K14802|5|0.0|1570|vvi:100247431|phospholipid-transporting ATPase [EC:3.6.3.1]	GO:0031224//intrinsic to membrane	GO:0042625//ATPase activity, coupled to transmembrane movement of ions;GO:0046872//metal ion binding;GO:0005548//phospholipid transporter activity;GO:0032559	GO:0009206;GO:0006869//lipid transport	gi|694400013|ref|XP_009375111.1|/0/PREDICTED: putative phospholipid-transporting ATPase 8 [Pyrus x bretschneideri]
Pbr034211.1	3150	16	0	1.82	0.001	-10.82972274	Down	1.78E-05	0.000211472	-	Pbr034211.1	K13428|1|2e-114|412|ath:AT5G20480|LRR receptor-like serine/threonine-protein kinase EFR [EC:2.7.11.1];K13420|2|3e-113|408|rcu:RCOM_0633880|LRR receptor-like serine/threonine-protein kinase FLS2 [EC:2.7.11.1]	GO:0016020//membrane	GO:0016491//oxidoreductase activity;GO:0004672//protein kinase activity;GO:0000166//nucleotide binding	GO:0008152//metabolic process	gi|694354857|ref|XP_009358564.1|/0/PREDICTED: putative leucine-rich repeat receptor-like serine/threonine-protein kinase At2g24130 [Pyrus x bretschneideri]
Pbr029851.1	3165	14.38	0	1.63	0.001	-10.67065625	Down	6.99E-05	0.000739777	-	Pbr029851.1	K15336|1|2e-94|346|vvi:100259391|tRNA (cytosine38-C5)-methyltransferase [EC:2.1.1.204];K15271|5|4e-35|149|rcu:RCOM_1095670|ATP-dependent DNA helicase HFM1/MER3 [EC:3.6.4.12]	-	-	-	gi|694422436|ref|XP_009339046.1|/0/PREDICTED: pentatricopeptide repeat-containing protein At5g61990, mitochondrial-like [Pyrus x bretschneideri]
Pbr031811.1	3978	17.26	0	1.55	0.001	-10.5980525	Down	8.99E-06	0.000112526	-	Pbr031811.1	-	-	GO:0046914//transition metal ion binding	-	gi|694425678|ref|XP_009340547.1|/0/PREDICTED: protein strawberry notch homolog 1-like isoform X1 [Pyrus x bretschneideri]
Pbr004497.1	918	261	2	108.31	0.85	-6.993487893	Down	2.51E-74	3.08E-72	-	Pbr004497.1	K15382|1|3e-78|290|rcu:RCOM_1078750|solute carrier family 50 (sugar transporter)	GO:0016020//membrane	-	GO:0006810//transport	gi|694446202|ref|XP_009349481.1|/2.89185e-148/PREDICTED: bidirectional sugar transporter N3-like [Pyrus x bretschneideri]
Pbr014825.1	309	79	1	117.32	1.52	-6.270233842	Down	1.39E-22	6.01E-21	-	Pbr014825.1	K03676|1|1e-19|92.8|bdi:100821530|glutaredoxin 3	-	-	-	gi|694322177|ref|XP_009352227.1|/2.5756e-43/PREDICTED: monothiol glutaredoxin-S2 [Pyrus x bretschneideri]
Pbr007397.1	1155	196	3	63.52	0.99	-6.003638577	Down	9.68E-54	8.35E-52	-	Pbr007397.1	K13691|1|7e-133|471|vvi:100242294|pathogen-inducible salicylic acid glucosyltransferase [EC:2.4.1.-]	-	GO:0016757//transferase activity, transferring glycosyl groups	-	gi|694380176|ref|XP_009366234.1|/0/PREDICTED: UDP-glycosyltransferase 74F2-like [Pyrus x bretschneideri]
Pbr001726.1	2598	61	1	8.47	0.14	-5.918863237	Down	2.42E-17	8.37E-16	-	Pbr001726.1	K06611|1|0.0|1445|vvi:100245269|stachyose synthetase [EC:2.4.1.67]	-	GO:0008378//galactosyltransferase activity	-	gi|694370869|ref|XP_009363131.1|/0/PREDICTED: stachyose synthase-like [Pyrus x bretschneideri]
Pbr040551.1	585	49	1	33.56	0.7	-5.583243983	Down	7.21E-14	2.05E-12	-	Pbr040551.1	-	-	-	-	gi|694438802|ref|XP_009346344.1|/2.85226e-49/PREDICTED: uncharacterized protein LOC103938069 [Pyrus x bretschneideri]
Pbr026513.1	1041	1754.73	41.73	635.68	15.42	-5.365426028	Down	0	0	-	Pbr026513.1	-	-	-	-	gi|694328878|ref|XP_009355223.1|/0/PREDICTED: legumin B-like [Pyrus x bretschneideri]
Pbr014289.1	1515	547	14	133.03	3.47	-5.260672156	Down	5.32E-140	1.49E-137	-	Pbr014289.1	K08150|1|4e-66|250|vvi:100268023|MFS transporter, SP family, solute carrier family 2 (myo-inositol transporter), member 13	GO:0031224//intrinsic to membrane	GO:0016628//oxidoreductase activity, acting on the CH-CH group of donors, NAD or NADP as acceptor;GO:0022891//substrate-specific transmembrane transporter activity	GO:0008152//metabolic process;GO:0071702	gi|694392157|ref|XP_009371568.1|/0/PREDICTED: probable polyol transporter 6 [Pyrus x bretschneideri]
Pbr018661.1	2232	165.34	4.27	26.86	0.71	-5.24149647	Down	2.00E-43	1.44E-41	-	Pbr018661.1	K04079|1|0.0|1134|rcu:RCOM_1582180|molecular chaperone HtpG	GO:0044424//intracellular part	GO:0005515//protein binding;GO:0032559	GO:0044267//cellular protein metabolic process;GO:0050896//response to stimulus	gi|694400904|ref|XP_009375529.1|/0/PREDICTED: heat shock protein 83-like [Pyrus x bretschneideri]
Pbr011204.1	621	77	2	49.27	1.31	-5.233070755	Down	1.07E-20	4.31E-19	-	Pbr011204.1	-	-	-	-	gi|694386664|ref|XP_009369105.1|/4.5498e-67/PREDICTED: CASP-like protein POPTRDRAFT_820933 [Pyrus x bretschneideri]
Pbr030771.1	561	60.64	1.65	43.57	1.21	-5.170256161	Down	4.71E-17	1.61E-15	-	Pbr030771.1	K09510|1|4e-11|65.9|zma:100191212|DnaJ homolog subfamily B member 4	-	-	-	gi|694423731|ref|XP_009339658.1|/4.07875e-87/PREDICTED: chaperone protein dnaJ 6-like [Pyrus x bretschneideri]
Pbr002795.1	648	71	2	43.3	1.24	-5.125954999	Down	5.55E-19	2.09E-17	-	Pbr002795.1	K13993|1|1e-41|167|vvi:100248906|HSP20 family protein	-	-	-	gi|694444090|ref|XP_009348586.1|/1.34087e-96/PREDICTED: small heat shock protein, chloroplastic [Pyrus x bretschneideri]
Pbr038457.1	1305	35.3	1	10.05	0.29	-5.114998791	Down	7.60E-10	1.56E-08	-	Pbr038457.1	K15015|1|8e-152|535|gmx:100794374|solute carrier family 32 (vesicular inhibitory amino acid transporter)	-	-	-	gi|694362141|ref|XP_009360620.1|/0/PREDICTED: vacuolar amino acid transporter 1-like [Pyrus x bretschneideri]
Pbr010588.1	3126	35	1	4.02	0.12	-5.06608919	Down	7.60E-10	1.56E-08	-	Pbr010588.1	K14510|1|9e-39|160|ppp:PHYPADRAFT_30352|serine/threonine-protein kinase CTR1 [EC:2.7.11.1]	-	GO:0016301//kinase activity	-	gi|694386005|ref|XP_009368812.1|/0/PREDICTED: uncharacterized protein LOC103958279 [Pyrus x bretschneideri]
Pbr016252.1	879	238	7	103.55	3.11	-5.057269163	Down	1.49E-60	1.42E-58	-	Pbr016252.1	-	-	-	-	gi|694323708|ref|XP_009352911.1|/2.42346e-149/PREDICTED: uncharacterized protein LOC103944203 [Pyrus x bretschneideri]
Pbr029758.1	966	100	3	39.27	1.2	-5.032321287	Down	4.51E-26	2.20E-24	-	Pbr029758.1	-	-	-	-	gi|694421816|ref|XP_009338741.1|/1.22099e-51/PREDICTED: uncharacterized protein DDB_G0271670-like isoform X1 [Pyrus x bretschneideri]
Pbr032540.1	1305	38.47	1.22	10.95	0.35	-4.967432138	Down	1.05E-10	2.35E-09	-	Pbr032540.1	K15015|1|2e-149|527|gmx:100794374|solute carrier family 32 (vesicular inhibitory amino acid transporter)	-	-	-	gi|694426696|ref|XP_009341016.1|/0/PREDICTED: vacuolar amino acid transporter 1-like [Pyrus x bretschneideri]
Pbr032210.1	1092	62	2	21.34	0.7	-4.930061444	Down	2.03E-16	6.75E-15	-	Pbr032210.1	-	-	-	-	gi|694426424|ref|XP_009340894.1|/0/PREDICTED: WAT1-related protein At1g21890-like [Pyrus x bretschneideri]
Pbr035890.1	2217	520.03	19	85.06	3.17	-4.745926109	Down	2.71E-126	6.17E-124	-	Pbr035890.1	K12657|1|0.0|957|gmx:100800143|delta-1-pyrroline-5-carboxylate synthetase [EC:2.7.2.11 1.2.1.41]	-	-	-	gi|694355589|ref|XP_009358778.1|/0/PREDICTED: delta-1-pyrroline-5-carboxylate synthase-like isoform X2 [Pyrus x bretschneideri]
Pbr023761.2	1701	26	1	5.6	0.22	-4.669851398	Down	2.74E-07	4.32E-06	-	Pbr023761.2	-	-	-	-	gi|694327597|ref|XP_009354660.1|/0/PREDICTED: uncharacterized protein LOC103945804 [Pyrus x bretschneideri]
Pbr020869.1	669	250	10	147.09	6	-4.615592857	Down	1.70E-60	1.61E-58	-	Pbr020869.1	-	-	-	-	gi|694325612|ref|XP_009353743.1|/7.14998e-104/PREDICTED: uncharacterized protein LOC103944978 [Pyrus x bretschneideri]
Pbr040480.2	603	954	39	631.16	26.34	-4.582678526	Down	9.33E-226	4.65E-223	-	Pbr040480.2	-	-	-	-	gi|694438116|ref|XP_009346049.1|/2.83122e-63/PREDICTED: cold-shock protein CS120-like isoform X1 [Pyrus x bretschneideri]
Pbr022666.1	723	24	1	12.95	0.55	-4.557376669	Down	1.00E-06	1.46E-05	-	Pbr022666.1	-	-	-	-	gi|694407944|ref|XP_009378687.1|/3.08367e-90/PREDICTED: uncharacterized protein LOC103967155 [Pyrus x bretschneideri]
Pbr038549.1	1617	264	11	59.96	2.55	-4.555431231	Down	2.50E-63	2.47E-61	-	Pbr038549.1	K08150|1|3e-69|261|vvi:100268023|MFS transporter, SP family, solute carrier family 2 (myo-inositol transporter), member 13	GO:0031224//intrinsic to membrane	GO:0022857//transmembrane transporter activity	GO:0006810//transport	gi|694435875|ref|XP_009345075.1|/0/PREDICTED: putative polyol transporter 1 [Pyrus x bretschneideri]
Pbr022628.1	2118	23	1	3.94	0.17	-4.534588978	Down	1.91E-06	2.66E-05	-	Pbr022628.1	-	-	-	-	gi|694408379|ref|XP_009378875.1|/0/PREDICTED: rop guanine nucleotide exchange factor 7-like [Pyrus x bretschneideri]
Pbr018403.1	897	45	2	19.15	0.87	-4.460185181	Down	1.25E-11	3.00E-10	-	Pbr018403.1	K09338|1|2e-33|140|ath:AT3G61890|homeobox-leucine zipper protein	GO:0043231//intracellular membrane-bounded organelle	GO:0003677//DNA binding;GO:0001071//nucleic acid binding transcription factor activity	GO:0006351//transcription, DNA-dependent	gi|657968943|ref|XP_008376185.1|/7.53234e-64/PREDICTED: uncharacterized membrane protein At1g16860-like [Malus domestica]
Pbr001016.1	288	77	3.5	125.5	5.84	-4.425575185	Down	1.45E-19	5.61E-18	-	Pbr001016.1	-	-	-	-	gi|694420932|ref|XP_009338344.1|/3.54937e-48/PREDICTED: uncharacterized protein LOC103930702 [Pyrus x bretschneideri]
Pbr001025.1	288	77	3.5	125.5	5.84	-4.425575185	Down	1.45E-19	5.60E-18	-	Pbr001025.1	-	-	-	-	gi|694420932|ref|XP_009338344.1|/3.54937e-48/PREDICTED: uncharacterized protein LOC103930702 [Pyrus x bretschneideri]
Pbr042866.1	1761	5342.83	262	1110	55.47	-4.322708141	Down	0	0	-	Pbr042866.1	K01953|1|0.0|1042|vvi:100241610|asparagine synthase (glutamine-hydrolysing) [EC:6.3.5.4]	-	GO:0016884//carbon-nitrogen ligase activity, with glutamine as amido-N-donor	GO:0006528//asparagine metabolic process	gi|694422228|ref|XP_009338945.1|/0/PREDICTED: asparagine synthetase [glutamine-hydrolyzing] [Pyrus x bretschneideri]
Pbr034345.1	1503	22.48	1.14	5.51	0.28	-4.298553587	Down	3.64E-06	4.89E-05	-	Pbr034345.1	K08193|1|2e-83|308|cme:CMP354C|MFS transporter, ACS family, solute carrier family 17 (sodium-dependent inorganic phosphate cotransporter), other;K12303|4|9e-47|186|cre:CHLREDRAFT_78631|MFS transporter, ACS family, solute carrier family 17 (sodium-dependent inorganic phosphate cotransporter), member 9	-	-	-	gi|694354791|ref|XP_009358544.1|/0/PREDICTED: probable anion transporter 6, chloroplastic isoform X1 [Pyrus x bretschneideri]
Pbr022679.1	723	20	1	10.79	0.55	-4.294119436	Down	1.32E-05	0.000160327	-	Pbr022679.1	K10661|1|4e-07|53.1|aly:ARALYDRAFT_328336|E3 ubiquitin-protein ligase MARCH6 [EC:6.3.2.19]	-	-	-	gi|694407987|ref|XP_009378707.1|/1.16367e-113/PREDICTED: uncharacterized protein LOC103967168 [Pyrus x bretschneideri]
Pbr038266.1	519	40	2	31.45	1.61	-4.287927424	Down	3.07E-10	6.60E-09	-	Pbr038266.1	K09338|1|1e-21|100|aly:ARALYDRAFT_477377|homeobox-leucine zipper protein	-	-	-	gi|694317949|ref|XP_009340580.1|/1.62166e-94/PREDICTED: homeobox-leucine zipper protein ATHB-52-like [Pyrus x bretschneideri]
Pbr040484.1	564	8204	425	5858.7	309.87	-4.240845585	Down	0	0	-	Pbr040484.1	-	-	-	-	gi|694438123|ref|XP_009346053.1|/1.67292e-40/PREDICTED: dehydrin DHN3-like [Pyrus x bretschneideri]
Pbr028088.1	1611	19.03	1	4.34	0.23	-4.237989276	Down	2.50E-05	0.000289551	-	Pbr028088.1	-	-	-	-	gi|694419441|ref|XP_009337677.1|/0/PREDICTED: galactose oxidase-like [Pyrus x bretschneideri]
Pbr024998.1	471	54.47	3	47.99	2.7	-4.151702501	Down	3.63E-13	9.81E-12	-	Pbr024998.1	K13993|1|3e-59|224|pop:POPTR_832078|HSP20 family protein	-	-	GO:0050896//response to stimulus	gi|694412815|ref|XP_009334706.1|/8.06367e-67/PREDICTED: 17.9 kDa class II heat shock protein-like [Pyrus x bretschneideri]
Pbr026514.1	1038	924.27	51.27	335.87	19	-4.143831616	Down	4.60E-205	2.04E-202	-	Pbr026514.1	-	-	-	-	gi|694328890|ref|XP_009355228.1|/0/PREDICTED: 11S globulin seed storage protein 2-like [Pyrus x bretschneideri]
Pbr040482.1	585	12239	697	8381.81	487.29	-4.104409297	Down	0	0	-	Pbr040482.1	-	-	-	-	gi|694438111|ref|XP_009346046.1|/2.16876e-73/PREDICTED: cold-shock protein CS120-like [Pyrus x bretschneideri]
Pbr020816.1	2388	52	3	7.88	0.46	-4.098489863	Down	1.28E-12	3.34E-11	-	Pbr020816.1	-	-	-	-	gi|694325476|ref|XP_009353681.1|/0/PREDICTED: protein TRM32 [Pyrus x bretschneideri]
Pbr012397.1	1701	1820.57	106.09	392.17	23.29	-4.073696633	Down	0	0	-	Pbr012397.1	K00423|1|1e-56|219|ppp:PHYPADRAFT_163787|L-ascorbate oxidase [EC:1.10.3.3]	-	-	-	gi|694389207|ref|XP_009370245.1|/0/PREDICTED: laccase-7-like [Pyrus x bretschneideri]
Pbr012396.1	1701	1820.57	106.09	392.17	23.29	-4.073696633	Down	0	0	-	Pbr012396.1	K00423|1|1e-56|219|ppp:PHYPADRAFT_163787|L-ascorbate oxidase [EC:1.10.3.3]	-	-	-	gi|694389207|ref|XP_009370245.1|/0/PREDICTED: laccase-7-like [Pyrus x bretschneideri]
Pbr042178.1	2427	873.08	51.51	130.07	7.82	-4.055975832	Down	3.93E-191	1.67E-188	-	Pbr042178.1	K03013|1|2e-20|99.4|vvi:100258335|DNA-directed RNA polymerases I, II, and III subunit RPABC1;K13457|5|3e-16|85.9|ath:AT3G07040|disease resistance protein RPM1	-	-	-	gi|694440894|ref|XP_009347234.1|/0/PREDICTED: probable disease resistance protein At5g66900 [Pyrus x bretschneideri]
Pbr006964.1	525	40.32	2.39	31.28	1.89	-4.048782373	Down	3.07E-10	6.61E-09	-	Pbr006964.1	-	-	-	-	-
Pbr009437.1	486	588	35	499.18	30.35	-4.039791711	Down	1.16E-128	2.73E-126	-	Pbr009437.1	-	-	-	-	gi|694318753|ref|XP_009344084.1|/2.05663e-47/PREDICTED: suppressor protein SRP40-like isoform X1 [Pyrus x bretschneideri]
Pbr004914.1	612	33	2	21.47	1.33	-4.01282404	Down	2.60E-08	4.61E-07	-	Pbr004914.1	-	-	-	-	gi|694377345|ref|XP_009364981.1|/3.83286e-71/PREDICTED: uncharacterized protein LOC103954860 [Pyrus x bretschneideri]
Pbr011579.1	981	66.01	4	25.49	1.58	-4.01193491	Down	1.55E-15	4.89E-14	-	Pbr011579.1	K13691|1|3e-48|190|gmx:100787483|pathogen-inducible salicylic acid glucosyltransferase [EC:2.4.1.-]	-	-	-	gi|657985837|ref|XP_008385020.1|/1.42597e-180/PREDICTED: UDP-glycosyltransferase 87A1-like [Malus domestica]
Pbr013445.1	1821	49	3	9.83	0.61	-4.010310269	Down	8.47E-12	2.07E-10	-	Pbr013445.1	K01904|1|0.0|831|vvi:100245991|4-coumarate--CoA ligase [EC:6.2.1.12]	-	GO:0016703;GO:0016405//CoA-ligase activity	GO:0008152//metabolic process	gi|694321326|ref|XP_009351826.1|/0/PREDICTED: 4-coumarate--CoA ligase 2-like [Pyrus x bretschneideri]
Pbr004620.1	2664	670.4	40.97	90.74	5.65	-4.005415887	Down	2.90E-146	8.73E-144	-	Pbr004620.1	K03013|1|1e-19|97.1|vvi:100258335|DNA-directed RNA polymerases I, II, and III subunit RPABC1;K13460|3|2e-17|90.1|ath:AT1G12220|disease resistance protein RPS5;K13457|4|3e-15|82.4|rcu:RCOM_0742270|disease resistance protein RPM1	-	-	-	gi|694446164|ref|XP_009349465.1|/0/PREDICTED: probable disease resistance protein At5g66900 [Pyrus x bretschneideri]
Pbr001375.1	1236	113	7	34.07	2.15	-3.986093383	Down	1.34E-25	6.38E-24	-	Pbr001375.1	K00261|1|0.0|763|rcu:RCOM_1502760|glutamate dehydrogenase (NAD(P)+) [EC:1.4.1.3]	-	GO:0016639//oxidoreductase activity, acting on the CH-NH2 group of donors, NAD or NADP as acceptor	GO:0019752//carboxylic acid metabolic process	gi|694369459|ref|XP_009362726.1|/0/PREDICTED: glutamate dehydrogenase 2 [Pyrus x bretschneideri]
Pbr017259.1	696	48	3	27.02	1.72	-3.973547205	Down	1.59E-11	3.77E-10	-	Pbr017259.1	K09338|1|5e-34|142|aly:ARALYDRAFT_490960|homeobox-leucine zipper protein	-	-	-	gi|694398075|ref|XP_009374234.1|/7.51461e-75/PREDICTED: homeobox-leucine zipper protein ATHB-40 [Pyrus x bretschneideri]
Pbr032764.1	690	32	2	18.19	1.16	-3.970948833	Down	4.87E-08	8.39E-07	-	Pbr032764.1	K09286|1|1e-53|207|ath:AT4G25480|EREBP-like factor	GO:0043231//intracellular membrane-bounded organelle	GO:0003676//nucleic acid binding;GO:0001071//nucleic acid binding transcription factor activity	GO:0006351//transcription, DNA-dependent	gi|694427267|ref|XP_009341269.1|/8.90876e-113/PREDICTED: dehydration-responsive element-binding protein 1A [Pyrus x bretschneideri]
Pbr042596.1	591	381	24	257.9	16.58	-3.959295861	Down	1.08E-82	1.45E-80	-	Pbr042596.1	-	-	-	-	gi|694441386|ref|XP_009347446.1|/2.70588e-95/PREDICTED: zinc finger protein ZAT12-like [Pyrus x bretschneideri]
Pbr038922.1	903	63	4	26.62	1.72	-3.952030101	Down	1.01E-14	3.06E-13	-	Pbr038922.1	K09422|1|5e-85|312|vvi:100242243|myb proto-oncogene protein, plant	-	-	-	gi|694360494|ref|XP_009360147.1|/3.64473e-172/PREDICTED: transcription factor MYB108-like [Pyrus x bretschneideri]
Pbr041983.1	1371	94.42	6	25.51	1.65	-3.950524969	Down	2.39E-21	9.90E-20	-	Pbr041983.1	K00640|1|6e-132|469|vvi:100246391|serine O-acetyltransferase [EC:2.3.1.30]	-	-	-	gi|694440887|ref|XP_009347231.1|/0/PREDICTED: serine acetyltransferase 1, chloroplastic-like isoform X2 [Pyrus x bretschneideri]
Pbr032053.1	1797	31	2	6.31	0.41	-3.94394419	Down	9.12E-08	1.54E-06	-	Pbr032053.1	K00423|1|7e-64|243|ppp:PHYPADRAFT_163787|L-ascorbate oxidase [EC:1.10.3.3]	GO:0005576//extracellular region	GO:0046914//transition metal ion binding;GO:0016682//oxidoreductase activity, acting on diphenols and related substances as donors, oxygen as acceptor	GO:0009808//lignin metabolic process	gi|657948547|ref|XP_008338318.1|/0/PREDICTED: laccase-11-like [Malus domestica]
Pbr018970.1	957	14.57	0.94	5.78	0.38	-3.926998169	Down	6.99E-05	0.000740862	-	Pbr018970.1	K06892|1|1e-22|105|pop:POPTR_550478|;K04124|2|2e-19|94.4|vvi:100265167|gibberellin 3-beta-dioxygenase [EC:1.14.11.15];K05278|5|2e-16|84.7|bdi:100831956|flavonol synthase [EC:1.14.11.23]	-	-	-	gi|694401880|ref|XP_009375961.1|/0/PREDICTED: probable inactive 2-oxoglutarate-dependent dioxygenase AOP2 [Pyrus x bretschneideri]
Pbr039986.1	1482	30	2	7.47	0.51	-3.872539091	Down	1.70E-07	2.78E-06	-	Pbr039986.1	K12930|1|1e-128|458|vvi:100233099|anthocyanidin 3-O-glucosyltransferase [EC:2.4.1.115];K10757|4|5e-116|416|ath:AT5G17050|flavonol 3-O-glucosyltransferase [EC:2.4.1.91]	-	GO:0016757//transferase activity, transferring glycosyl groups	-	gi|694364069|ref|XP_009361181.1|/0/PREDICTED: anthocyanidin 3-O-glucosyltransferase 2-like [Pyrus x bretschneideri]
Pbr028718.1	561	47.36	3.35	34.03	2.46	-3.790076931	Down	2.96E-11	6.90E-10	-	Pbr028718.1	K09510|1|4e-11|65.9|zma:100191212|DnaJ homolog subfamily B member 4	-	-	-	gi|694330921|ref|XP_009356149.1|/4.07875e-87/PREDICTED: chaperone protein dnaJ 6-like [Pyrus x bretschneideri]
Pbr022494.1	2199	140	10	23.09	1.68	-3.780735035	Down	3.10E-30	1.70E-28	-	Pbr022494.1	-	-	-	-	gi|694326734|ref|XP_009354271.1|/0/PREDICTED: seed biotin-containing protein SBP65 [Pyrus x bretschneideri]
Pbr017954.1	2760	68.73	5	8.97	0.66	-3.764570056	Down	3.29E-15	1.02E-13	-	Pbr017954.1	K01673|1|1e-89|329|gmx:100781868|carbonic anhydrase [EC:4.2.1.1]	-	GO:0004721//phosphoprotein phosphatase activity	GO:0006464//cellular protein modification process	gi|694399994|ref|XP_009375103.1|/0/PREDICTED: phosphoglucan phosphatase LSF1, chloroplastic-like isoform X1 [Pyrus x bretschneideri]
Pbr042436.1	876	55	4	24.02	1.78	-3.754287005	Down	1.46E-12	3.78E-11	-	Pbr042436.1	K13148|1|6e-07|53.1|rcu:RCOM_0598050|integrator complex subunit 11 [EC:3.1.27.-]	-	-	-	gi|694441542|ref|XP_009347513.1|/3.36885e-143/PREDICTED: E3 ubiquitin-protein ligase At1g63170-like [Pyrus x bretschneideri]
Pbr038211.1	1299	1379	101	394.45	29.45	-3.743502898	Down	1.95E-282	1.44E-279	-	Pbr038211.1	-	-	-	-	gi|694317811|ref|XP_009340015.1|/0/PREDICTED: epidermis-specific secreted glycoprotein EP1-like [Pyrus x bretschneideri]
Pbr014990.1	984	54	4	20.79	1.57	-3.727053294	Down	2.70E-12	6.83E-11	-	Pbr014990.1	K00750|1|1e-14|78.6|rcu:RCOM_0138290|glycogenin glucosyltransferase [EC:2.4.1.186]	-	GO:0016740//transferase activity	-	gi|694393254|ref|XP_009372074.1|/0/PREDICTED: galactinol synthase 2 [Pyrus x bretschneideri]
Pbr005086.1	3447	68	5.05	7.07	0.54	-3.710678903	Down	3.29E-15	1.02E-13	-	Pbr005086.1	K10406|1|1e-82|306|cme:CMT097C|kinesin family member C2/C3	-	-	-	gi|694377224|ref|XP_009364926.1|/0/PREDICTED: kinesin-4-like [Pyrus x bretschneideri]
Pbr037515.1	1581	67	5	15.58	1.19	-3.710661755	Down	6.08E-15	1.86E-13	-	Pbr037515.1	K08150|1|8e-67|253|vvi:100268023|MFS transporter, SP family, solute carrier family 2 (myo-inositol transporter), member 13	-	-	-	gi|694434429|ref|XP_009344435.1|/0/PREDICTED: putative polyol transporter 1 [Pyrus x bretschneideri]
Pbr039225.1	540	20	1.5	15.02	1.15	-3.707179047	Down	1.32E-05	0.000160259	-	Pbr039225.1	-	-	-	-	gi|694436499|ref|XP_009345350.1|/9.2552e-91/PREDICTED: uncharacterized protein LOC103937164 isoform X1 [Pyrus x bretschneideri]
Pbr027392.1	1266	53	4	15.58	1.2	-3.698588922	Down	5.00E-12	1.24E-10	-	Pbr027392.1	K09838|1|5e-13|73.9|aly:ARALYDRAFT_496897|zeaxanthin epoxidase [EC:1.14.13.90]	-	-	-	gi|694329842|ref|XP_009355645.1|/0/PREDICTED: zeaxanthin epoxidase, chloroplastic-like [Pyrus x bretschneideri]
Pbr012729.1	657	26	2	15.61	1.23	-3.665740317	Down	2.04E-06	2.84E-05	-	Pbr012729.1	K13993|1|4e-24|109|vvi:100248906|HSP20 family protein	-	-	-	gi|694395056|ref|XP_009372878.1|/4.18004e-85/PREDICTED: 23.6 kDa heat shock protein, mitochondrial-like [Pyrus x bretschneideri]
Pbr009089.1	1962	76	6	14.11	1.14	-3.629612258	Down	1.61E-16	5.40E-15	-	Pbr009089.1	K09840|1|0.0|896|pop:POPTR_1116639|9-cis-epoxycarotenoid dioxygenase [EC:1.13.11.51]	-	-	-	gi|694383623|ref|XP_009367762.1|/0/PREDICTED: 9-cis-epoxycarotenoid dioxygenase NCED3, chloroplastic-like isoform X1 [Pyrus x bretschneideri]
Pbr041497.1	1341	416	33	115.05	9.3	-3.628886457	Down	3.04E-84	4.17E-82	-	Pbr041497.1	K14497|1|3e-142|503|rcu:RCOM_1046460|protein phosphatase 2C [EC:3.1.3.16]	-	GO:0004721//phosphoprotein phosphatase activity	-	gi|694365681|ref|XP_009361653.1|/0/PREDICTED: protein phosphatase 2C 77-like isoform X1 [Pyrus x bretschneideri]
Pbr039980.1	1698	1154	93.82	249.04	20.64	-3.592862606	Down	1.58E-229	8.15E-227	-	Pbr039980.1	K00423|1|9e-64|243|aly:ARALYDRAFT_489021|L-ascorbate oxidase [EC:1.10.3.3]	-	-	-	gi|694364063|ref|XP_009361179.1|/0/PREDICTED: laccase-15-like [Pyrus x bretschneideri]
Pbr011397.1	2139	1404.61	115.27	238.43	19.94	-3.579828457	Down	2.42E-277	1.71E-274	-	Pbr011397.1	K12657|1|0.0|1087|pop:POPTR_833794|delta-1-pyrroline-5-carboxylate synthetase [EC:2.7.2.11 1.2.1.41]	GO:0044424//intracellular part	GO:0016620//oxidoreductase activity, acting on the aldehyde or oxo group of donors, NAD or NADP as acceptor;GO:0016774//phosphotransferase activity, carboxyl group as acceptor	GO:0006560//proline metabolic process	gi|694320457|ref|XP_009351358.1|/0/PREDICTED: delta-1-pyrroline-5-carboxylate synthase-like [Pyrus x bretschneideri]
Pbr024999.1	471	24.83	2.04	21.87	1.84	-3.571175549	Down	6.97E-06	8.93E-05	-	Pbr024999.1	K13993|1|7e-60|227|pop:POPTR_832078|HSP20 family protein	-	-	-	gi|694412813|ref|XP_009334703.1|/4.72737e-67/PREDICTED: 17.1 kDa class II heat shock protein-like [Pyrus x bretschneideri]
Pbr029714.1	291	144	12	231.47	19.75	-3.550900665	Down	1.22E-29	6.57E-28	-	Pbr029714.1	-	-	-	-	gi|694332064|ref|XP_009356681.1|/7.88285e-48/PREDICTED: uncharacterized protein LOC103947494 isoform X1 [Pyrus x bretschneideri]
Pbr021561.1	381	68	5.75	77.4	6.7	-3.530100566	Down	3.29E-15	1.02E-13	-	Pbr021561.1	-	-	-	-	gi|694405421|ref|XP_009377561.1|/5.88142e-51/PREDICTED: FK506-binding protein 4-like [Pyrus x bretschneideri]
Pbr035833.1	510	667	57	535.16	46.71	-3.518166937	Down	8.97E-131	2.14E-128	-	Pbr035833.1	-	-	-	-	gi|694314078|ref|XP_009369595.1|/3.6881e-48/PREDICTED: 18 kDa seed maturation protein [Pyrus x bretschneideri]
Pbr036778.1	1446	330.18	28.38	84.33	7.39	-3.512399685	Down	1.13E-65	1.19E-63	-	Pbr036778.1	K15015|1|7e-14|77.0|bdi:100845904|solute carrier family 32 (vesicular inhibitory amino acid transporter);K14209|3|5e-12|70.9|rcu:RCOM_0423020|solute carrier family 36 (proton-coupled amino acid transporter)	GO:0031224//intrinsic to membrane	-	-	gi|694405782|ref|XP_009377726.1|/0/PREDICTED: amino acid permease 3-like [Pyrus x bretschneideri]
Pbr012103.1	1089	35	3	12.08	1.06	-3.510484285	Down	4.88E-08	8.39E-07	-	Pbr012103.1	K13464|1|2e-84|310|vvi:100262965|jasmonate ZIM domain-containing protein	-	-	-	gi|694320715|ref|XP_009351536.1|/4.72535e-167/PREDICTED: protein TIFY 6A-like isoform X1 [Pyrus x bretschneideri]
Pbr009881.1	849	23	2	10.39	0.92	-3.497417983	Down	1.28E-05	0.000156988	-	Pbr009881.1	-	-	-	-	gi|657980405|ref|XP_008382198.1|/1.54067e-113/PREDICTED: uncharacterized protein LOC103445007 [Malus domestica]
Pbr005866.1	1560	23	2	5.42	0.48	-3.497186541	Down	1.28E-05	0.000157054	-	Pbr005866.1	-	-	-	-	gi|694316786|ref|XP_009335425.1|/0/PREDICTED: galactose oxidase-like [Pyrus x bretschneideri]
Pbr006785.2	1161	34	3	10.96	0.99	-3.468675463	Down	8.94E-08	1.51E-06	-	Pbr006785.2	-	-	-	-	gi|694378993|ref|XP_009365711.1|/1.0074e-170/PREDICTED: uncharacterized protein LOC103955541 [Pyrus x bretschneideri]
Pbr001072.1	1284	135	12	39.09	3.54	-3.464978319	Down	2.76E-27	1.40E-25	-	Pbr001072.1	-	-	-	-	gi|694368999|ref|XP_009362600.1|/0/PREDICTED: protein PHLOEM PROTEIN 2-LIKE A10-like [Pyrus x bretschneideri]
Pbr003094.1	2295	1787.44	159.04	282.11	25.58	-3.463169637	Down	0	0	-	Pbr003094.1	K01507|1|0.0|1385|rcu:RCOM_0003350|inorganic pyrophosphatase [EC:3.6.1.1]	GO:0016021//integral to membrane	GO:0046872//metal ion binding;GO:0015405;GO:0016628//oxidoreductase activity, acting on the CH-CH group of donors, NAD or NADP as acceptor;GO:0016462//pyrophosphatase activity	GO:0006818//hydrogen transport;GO:0008152//metabolic process	gi|694373760|ref|XP_009363953.1|/0/PREDICTED: pyrophosphate-energized vacuolar membrane proton pump-like [Pyrus x bretschneideri]
Pbr009462.1	462	170.12	15.13	153.33	13.94	-3.459337531	Down	4.36E-34	2.62E-32	-	Pbr009462.1	K13993|1|5e-61|231|vvi:100263355|HSP20 family protein	-	-	-	gi|694318804|ref|XP_009344353.1|/1.06741e-76/PREDICTED: 18.5 kDa class I heat shock protein-like [Pyrus x bretschneideri]
Pbr040125.1	1542	39.06	3.51	9.32	0.85	-3.454795209	Down	4.23E-09	8.17E-08	-	Pbr040125.1	K14489|1|5e-12|70.9|vvi:100263145|arabidopsis histidine kinase 2/3/4 (cytokinin receptor) [EC:2.7.13.3]	-	GO:0043167//ion binding;GO:0008422//beta-glucosidase activity	GO:0044238//primary metabolic process	gi|694437982|ref|XP_009345986.1|/0/PREDICTED: glucan endo-1,3-beta-glucosidase-like [Pyrus x bretschneideri]
Pbr024409.1	1095	33.27	3	11.42	1.05	-3.443101418	Down	1.64E-07	2.68E-06	-	Pbr024409.1	K01673|1|2e-97|354|gmx:100781868|carbonic anhydrase [EC:4.2.1.1]	-	-	-	gi|694411438|ref|XP_009334082.1|/6.93027e-142/PREDICTED: carbonic anhydrase 2-like isoform X2 [Pyrus x bretschneideri]
Pbr018730.1	501	39.26	3.61	32.16	3.02	-3.412646952	Down	4.23E-09	8.18E-08	-	Pbr018730.1	-	-	-	-	-
Pbr021011.1	1191	36.83	3.41	11.55	1.09	-3.405492812	Down	2.65E-08	4.70E-07	-	Pbr021011.1	K09286|1|3e-20|97.8|ath:AT1G43160|EREBP-like factor	-	-	-	gi|694430673|ref|XP_009342801.1|/1.3673e-170/PREDICTED: ethylene-responsive transcription factor ABR1-like isoform X1 [Pyrus x bretschneideri]
Pbr015357.1	1740	43	4	9.05	0.86	-3.395509227	Down	2.18E-09	4.30E-08	-	Pbr015357.1	K00681|1|0.0|762|pop:POPTR_760175|gamma-glutamyltranspeptidase [EC:2.3.2.2]	-	-	-	gi|694394232|ref|XP_009372517.1|/0/PREDICTED: gamma-glutamyltranspeptidase 1-like isoform X1 [Pyrus x bretschneideri]
Pbr042360.3	1356	53.85	5.01	14.72	1.4	-3.394278939	Down	2.98E-11	6.93E-10	-	Pbr042360.3	K13493|1|1e-107|388|ath:AT5G05860|cytokinin-N-glucosyltransferase [EC:2.4.1.-];K13228|3|2e-79|295|zma:100274317|UDP-glucosyltransferase BX9 [EC:2.4.1.202];K13227|4|4e-67|253|zma:100277344|UDP-glucosyltransferase BX8 [EC:2.4.1.202];K13030|5|1e-62|238|sbi:SORBI_01g001220|cyanohydrin beta-glucosyltransferase [EC:2.4.1.85]	-	-	-	gi|694398316|ref|XP_009374337.1|/0/PREDICTED: UDP-glucose iridoid glucosyltransferase-like isoform X1 [Pyrus x bretschneideri]
Pbr026512.1	1053	128	12	45.8	4.38	-3.386344823	Down	1.82E-25	8.63E-24	-	Pbr026512.1	-	-	-	-	gi|694328881|ref|XP_009355224.1|/0/PREDICTED: legumin B-like [Pyrus x bretschneideri]
Pbr027391.1	1245	53	5	15.86	1.53	-3.373789213	Down	2.98E-11	6.94E-10	-	Pbr027391.1	K09838|1|2e-19|95.1|ppp:PHYPADRAFT_186228|zeaxanthin epoxidase [EC:1.14.13.90]	-	-	-	gi|694329840|ref|XP_009355644.1|/0/PREDICTED: zeaxanthin epoxidase, chloroplastic-like [Pyrus x bretschneideri]
Pbr011836.1	624	21	2	13.36	1.3	-3.361336479	Down	4.31E-05	0.000476525	-	Pbr011836.1	K08902|1|3e-08|56.6|zma:100282043|photosystem II Psb27 protein	-	-	-	gi|694388251|ref|XP_009369841.1|/3.59804e-112/PREDICTED: photosystem II D1 precursor processing protein PSB27-H2, chloroplastic [Pyrus x bretschneideri]
Pbr022431.1	1971	572.83	55.94	105.84	10.53	-3.329307625	Down	1.17E-107	2.11E-105	-	Pbr022431.1	K03283|1|0.0|1070|rcu:RCOM_1442280|heat shock 70kDa protein 1/8	-	GO:0016628//oxidoreductase activity, acting on the CH-CH group of donors, NAD or NADP as acceptor;GO:0032559	GO:0008152//metabolic process;GO:0050896//response to stimulus	gi|694326617|ref|XP_009354217.1|/0/PREDICTED: heat shock 70 kDa protein-like [Pyrus x bretschneideri]
Pbr010296.1	2244	30	3	4.85	0.49	-3.307131093	Down	9.89E-07	1.45E-05	-	Pbr010296.1	K05681|1|2e-78|291|cme:CMS467C|ATP-binding cassette, subfamily G (WHITE), member 2;K12843|2|5e-68|257|vvi:100248403|U4/U6 small nuclear ribonucleoprotein PRP3;K05658|4|2e-19|96.3|bdi:100821986|ATP-binding cassette, subfamily B (MDR/TAP), member 1	GO:0044464//cell part	GO:0017111//nucleoside-triphosphatase activity;GO:0015098//molybdate ion transmembrane transporter activity;GO:0032559	GO:0009207	gi|694319770|ref|XP_009348549.1|/0/PREDICTED: ABC transporter G family member 22-like isoform X1 [Pyrus x bretschneideri]
Pbr012773.1	1188	20	2	6.29	0.64	-3.296916207	Down	7.86E-05	0.000823503	-	Pbr012773.1	-	-	-	-	gi|694390062|ref|XP_009370627.1|/0/PREDICTED: WAT1-related protein At5g07050-like [Pyrus x bretschneideri]
Pbr035912.4	2118	20	2	3.43	0.35	-3.292781749	Down	7.86E-05	0.000823802	-	Pbr035912.4	-	-	-	-	gi|694355643|ref|XP_009358794.1|/0/PREDICTED: rop guanine nucleotide exchange factor 7-like [Pyrus x bretschneideri]
Pbr041631.2	423	20	2	20.03	2.05	-3.288466606	Down	7.86E-05	0.000823205	-	Pbr041631.2	K13457|1|3e-14|75.5|pop:POPTR_755797|disease resistance protein RPM1	-	-	-	gi|657963775|ref|XP_008373504.1|/1.9962e-43/PREDICTED: disease resistance protein RPM1-like [Malus domestica]
Pbr007374.1	1962	437	44	81.13	8.32	-3.285580055	Down	3.59E-81	4.71E-79	-	Pbr007374.1	K03283|1|0.0|1037|gmx:100790356|heat shock 70kDa protein 1/8	-	GO:0032559	GO:0050896//response to stimulus	gi|694380111|ref|XP_009366205.1|/0/PREDICTED: heat shock 70 kDa protein [Pyrus x bretschneideri]
Pbr032130.1	2211	576	58	94.48	9.69	-3.285440394	Down	1.83E-106	3.23E-104	-	Pbr032130.1	K08150|1|2e-36|152|ath:AT1G30220|MFS transporter, SP family, solute carrier family 2 (myo-inositol transporter), member 13	GO:0016020//membrane	GO:0016491//oxidoreductase activity;GO:0005215//transporter activity	GO:0006810//transport	gi|694426221|ref|XP_009340799.1|/0/PREDICTED: monosaccharide-sensing protein 2-like [Pyrus x bretschneideri]
Pbr028817.1	912	195	20	81.5	8.53	-3.256182413	Down	8.48E-37	5.47E-35	-	Pbr028817.1	-	-	-	-	gi|694331263|ref|XP_009356311.1|/3.06896e-134/PREDICTED: uncharacterized protein LOC103947182 [Pyrus x bretschneideri]
Pbr028975.1	288	146	15	237.95	25.04	-3.248351987	Down	6.88E-28	3.52E-26	-	Pbr028975.1	-	-	-	-	gi|694420932|ref|XP_009338344.1|/3.54937e-48/PREDICTED: uncharacterized protein LOC103930702 [Pyrus x bretschneideri]
Pbr009798.1	1632	26.6	2.73	5.98	0.63	-3.246721751	Down	2.04E-06	2.84E-05	-	Pbr009798.1	K01058|1|3e-95|347|aly:ARALYDRAFT_322142|phospholipase A1 [EC:3.1.1.32]	-	-	-	gi|694384668|ref|XP_009368221.1|/0/PREDICTED: phospholipase A1-Ibeta2, chloroplastic-like [Pyrus x bretschneideri]
Pbr028084.1	1602	128.9	13.41	29.56	3.14	-3.234809805	Down	9.95E-25	4.62E-23	-	Pbr028084.1	-	-	-	-	gi|694419425|ref|XP_009337669.1|/0/PREDICTED: galactose oxidase-like [Pyrus x bretschneideri]
Pbr041315.1	879	41.06	4.28	17.87	1.9	-3.233468311	Down	7.21E-09	1.37E-07	-	Pbr041315.1	-	-	-	-	gi|694309840|ref|XP_009340283.1|/5.20507e-160/PREDICTED: uncharacterized protein LOC103932388 [Pyrus x bretschneideri]
Pbr015206.1	1503	38	4	9.32	1	-3.220329955	Down	4.28E-08	7.40E-07	-	Pbr015206.1	K00517|1|4e-112|403|osa:4348172|[EC:1.14.-.-];K16084|3|2e-92|338|osa:4329723|cytochrome P450, family 76, subfamily M, polypeptide 7 (ent-cassa-12,15-diene 11-hydroxylase) [EC:1.14.13.145];K05280|4|5e-89|326|mtr:MTR_3g025230|flavonoid 3'-monooxygenase [EC:1.14.13.21]	-	-	-	gi|694393779|ref|XP_009372315.1|/0/PREDICTED: geraniol 8-hydroxylase-like [Pyrus x bretschneideri]
Pbr010603.1	525	104	11	80.68	8.71	-3.21146646	Down	4.96E-20	1.95E-18	-	Pbr010603.1	K08234|1|2e-09|59.7|cre:CHLREDRAFT_143257|glyoxylase I family protein	-	GO:0003824//catalytic activity	-	gi|470101781|ref|XP_004287347.1|/4.61807e-68/PREDICTED: metallothiol transferase FosB-like isoform 2 [Fragaria vesca subsp. vesca]
Pbr029289.1	765	470	50	238.17	25.85	-3.203755516	Down	3.00E-85	4.17E-83	-	Pbr029289.1	-	-	-	-	gi|694418288|ref|XP_009337155.1|/4.89188e-121/PREDICTED: uncharacterized protein LOC103929654 [Pyrus x bretschneideri]
Pbr019289.1	1053	83	9	29.7	3.28	-3.178695211	Down	4.29E-16	1.40E-14	-	Pbr019289.1	-	-	GO:0003676//nucleic acid binding	-	gi|695271575|ref|NP_001289216.1|/0/NAC domain-containing protein 100-like [Pyrus x bretschneideri]
Pbr021246.1	1446	333.82	36.62	85.26	9.53	-3.161320936	Down	1.84E-60	1.73E-58	-	Pbr021246.1	K15015|1|7e-14|77.0|bdi:100845904|solute carrier family 32 (vesicular inhibitory amino acid transporter);K14209|3|5e-12|70.9|rcu:RCOM_0423020|solute carrier family 36 (proton-coupled amino acid transporter)	GO:0031224//intrinsic to membrane	-	-	gi|694405782|ref|XP_009377726.1|/0/PREDICTED: amino acid permease 3-like [Pyrus x bretschneideri]
Pbr008092.1	1587	571.23	62.63	132.31	14.79	-3.161228147	Down	2.52E-102	4.31E-100	-	Pbr008092.1	K08150|1|2e-53|208|vvi:100268023|MFS transporter, SP family, solute carrier family 2 (myo-inositol transporter), member 13	GO:0031224//intrinsic to membrane	GO:0016628//oxidoreductase activity, acting on the CH-CH group of donors, NAD or NADP as acceptor;GO:0022857//transmembrane transporter activity	GO:0008152//metabolic process;GO:0071702	gi|694381717|ref|XP_009366919.1|/0/PREDICTED: sugar transport protein 13-like [Pyrus x bretschneideri]
Pbr003496.2	2370	32.78	3.64	5	0.57	-3.13289427	Down	2.99E-07	4.69E-06	-	Pbr003496.2	K15078|1|5e-89|327|vvi:100250139|structure-specific endonuclease subunit SLX1 [EC:3.6.1.-];K15271|2|6e-86|317|rcu:RCOM_1095670|ATP-dependent DNA helicase HFM1/MER3 [EC:3.6.4.12]	-	-	-	gi|694422149|ref|XP_009338904.1|/0/PREDICTED: pentatricopeptide repeat-containing protein At5g08305, partial [Pyrus x bretschneideri]
Pbr032773.1	1107	52.51	5.92	17.81	2.05	-3.118991702	Down	5.42E-11	1.23E-09	-	Pbr032773.1	K00008|1|3e-171|599|mtr:MTR_054s0019|L-iditol 2-dehydrogenase [EC:1.1.1.14]	-	-	-	gi|694427282|ref|XP_009341276.1|/0/PREDICTED: sorbitol dehydrogenase-like isoform X1 [Pyrus x bretschneideri]
Pbr026463.1	960	247.89	28.19	98	11.37	-3.107549495	Down	2.41E-44	1.78E-42	-	Pbr026463.1	-	-	-	-	gi|694415478|ref|XP_009335916.1|/0/PREDICTED: caffeoylshikimate esterase-like [Pyrus x bretschneideri]
Pbr009456.1	468	67.04	7.63	59.5	6.92	-3.104045725	Down	2.03E-13	5.58E-12	-	Pbr009456.1	K13993|1|5e-56|214|vvi:100263355|HSP20 family protein	-	-	-	gi|694318795|ref|XP_009344315.1|/1.33926e-66/PREDICTED: 16.9 kDa class I heat shock protein 2-like [Pyrus x bretschneideri]
Pbr021522.1	2112	276.33	31.87	47.53	5.58	-3.090501374	Down	1.44E-49	1.18E-47	-	Pbr021522.1	K04079|1|0.0|1162|rcu:RCOM_1582180|molecular chaperone HtpG	GO:0044424//intracellular part	GO:0005515//protein binding;GO:0032559	GO:0044267//cellular protein metabolic process;GO:0050896//response to stimulus	gi|694405414|ref|XP_009377558.1|/0/PREDICTED: heat shock protein 83-like [Pyrus x bretschneideri]
Pbr021565.1	2112	276.33	31.87	47.53	5.58	-3.090501374	Down	1.44E-49	1.17E-47	-	Pbr021565.1	K04079|1|0.0|1162|rcu:RCOM_1582180|molecular chaperone HtpG	GO:0044424//intracellular part	GO:0005515//protein binding;GO:0032559	GO:0044267//cellular protein metabolic process;GO:0050896//response to stimulus	gi|694405414|ref|XP_009377558.1|/0/PREDICTED: heat shock protein 83-like [Pyrus x bretschneideri]
Pbr034115.1	1566	37.91	4.38	8.9	1.05	-3.083416008	Down	7.71E-08	1.30E-06	-	Pbr034115.1	K13424|1|2e-175|613|vvi:100243352|WRKY transcription factor 33	-	-	-	gi|694429390|ref|XP_009342223.1|/0/PREDICTED: probable WRKY transcription factor 25 [Pyrus x bretschneideri]
Pbr041490.1	1491	124.83	14.72	30.87	3.71	-3.056714391	Down	5.19E-23	2.29E-21	-	Pbr041490.1	K13496|1|3e-31|134|ath:AT2G36790|UDP-glucosyl transferase 73C [EC:2.4.1.-];K12356|3|2e-28|125|ath:AT5G26310|coniferyl-alcohol glucosyltransferase [EC:2.4.1.111];K13691|5|4e-28|124|pop:POPTR_582116|pathogen-inducible salicylic acid glucosyltransferase [EC:2.4.1.-]	-	-	-	gi|694365656|ref|XP_009361645.1|/0/PREDICTED: UDP-glycosyltransferase 91C1-like [Pyrus x bretschneideri]
Pbr009519.1	1440	1703.96	202	437.13	52.82	-3.048906186	Down	6.25E-290	4.75E-287	-	Pbr009519.1	K09588|1|0.0|701|pop:POPTR_656234|cytochrome P450, family 90, subfamily A, polypeptide 1 [EC:1.14.-.-]	-	GO:0016491//oxidoreductase activity;GO:0005506//iron ion binding	GO:0008152//metabolic process	gi|694318922|ref|XP_009344816.1|/0/PREDICTED: cytochrome P450 90A1-like isoform X2 [Pyrus x bretschneideri]
Pbr014994.1	1059	134	16	47.66	5.8	-3.038654146	Down	3.59E-24	1.64E-22	-	Pbr014994.1	K09422|1|4e-92|336|pop:POPTR_564352|myb proto-oncogene protein, plant	-	-	-	gi|694393270|ref|XP_009372081.1|/8.50776e-174/PREDICTED: transcription factor MYB108 [Pyrus x bretschneideri]
Pbr016185.1	615	67	8	43.35	5.28	-3.037422159	Down	9.73E-13	2.55E-11	-	Pbr016185.1	K14516|1|4e-24|109|rcu:RCOM_1007740|ethylene-responsive transcription factor 1;K14517|2|4e-23|105|ath:AT5G47220|ethylene-responsive transcription factor 2;K09286|3|9e-23|104|ath:AT4G17500|EREBP-like factor	-	-	-	gi|694323523|ref|XP_009352827.1|/7.05604e-81/PREDICTED: pathogenesis-related genes transcriptional activator PTI5-like [Pyrus x bretschneideri]
Pbr040357.1	642	24.95	2.99	15.38	1.88	-3.032250936	Down	6.97E-06	8.93E-05	-	Pbr040357.1	K13464|1|4e-32|135|rcu:RCOM_0684970|jasmonate ZIM domain-containing protein	-	-	-	gi|694438721|ref|XP_009346307.1|/2.63016e-113/PREDICTED: protein TIFY 10B-like [Pyrus x bretschneideri]
Pbr000280.1	627	58	7	36.71	4.52	-3.021778437	Down	3.83E-11	8.85E-10	-	Pbr000280.1	-	-	-	-	gi|694309576|ref|XP_009375595.1|/2.80068e-96/PREDICTED: F-box protein At1g61340-like [Pyrus x bretschneideri]
Pbr039094.1	1002	99	12	37.37	4.62	-3.015915807	Down	4.29E-18	1.54E-16	-	Pbr039094.1	-	-	-	-	gi|694361179|ref|XP_009360340.1|/1.44023e-151/PREDICTED: zinc-finger homeodomain protein 8 [Pyrus x bretschneideri]
Pbr017266.1	1530	20.09	2.46	4.84	0.6	-3.011972642	Down	7.86E-05	0.000822907	-	Pbr017266.1	K06685|1|3e-14|78.6|pop:POPTR_554110|maintenance of ploidy protein MOB1 (MPS1 binder 1);K03013|2|1e-12|73.2|vvi:100258335|DNA-directed RNA polymerases I, II, and III subunit RPABC1;K10268|5|4e-10|64.7|gmx:100816140|F-box and leucine-rich repeat protein 2/20	-	-	-	gi|694398558|ref|XP_009374446.1|/0/PREDICTED: putative disease resistance protein RGA3 [Pyrus x bretschneideri]
Pbr000369.1	879	46.94	5.72	20.42	2.54	-3.007082464	Down	1.89E-09	3.73E-08	-	Pbr000369.1	-	-	-	-	gi|694309840|ref|XP_009340283.1|/5.20507e-160/PREDICTED: uncharacterized protein LOC103932388 [Pyrus x bretschneideri]
Pbr042181.1	1407	298.8	36.83	78.55	9.87	-2.992489286	Down	1.08E-51	9.01E-50	-	Pbr042181.1	K13457|1|6e-15|80.5|ath:AT3G07040|disease resistance protein RPM1;K03013|5|4e-13|74.3|vvi:100258335|DNA-directed RNA polymerases I, II, and III subunit RPABC1	-	-	-	gi|694440923|ref|XP_009347245.1|/0/PREDICTED: probable disease resistance protein At5g66900 [Pyrus x bretschneideri]
Pbr034063.1	699	42.12	5.23	23.6	2.99	-2.98056947	Down	1.94E-08	3.49E-07	-	Pbr034063.1	-	-	-	-	gi|694380941|ref|XP_009366572.1|/1.03717e-31/PREDICTED: uncharacterized protein LOC103956333 [Pyrus x bretschneideri]
Pbr021032.2	3618	128	16	12.66	1.61	-2.975144811	Down	1.10E-22	4.79E-21	-	Pbr021032.2	-	-	-	-	gi|694404731|ref|XP_009377235.1|/0/PREDICTED: BAG family molecular chaperone regulator 6 isoform X1 [Pyrus x bretschneideri]
Pbr002935.1	1377	718.42	89.68	193.21	24.59	-2.974026126	Down	9.25E-121	2.01E-118	-	Pbr002935.1	K07407|1|0.0|667|vvi:100248541|alpha-galactosidase [EC:3.2.1.22]	-	GO:0016798//hydrolase activity, acting on glycosyl bonds;GO:0043167//ion binding	GO:0044238//primary metabolic process	gi|694373259|ref|XP_009363810.1|/0/PREDICTED: alpha-galactosidase-like [Pyrus x bretschneideri]
Pbr016647.1	1542	24	3	5.73	0.73	-2.97256677	Down	3.36E-05	0.000379717	-	Pbr016647.1	K15336|1|2e-16|85.9|vvi:100259391|tRNA (cytosine38-C5)-methyltransferase [EC:2.1.1.204];K15078|4|2e-06|52.4|vvi:100250139|structure-specific endonuclease subunit SLX1 [EC:3.6.1.-];K15271|5|4e-06|51.2|rcu:RCOM_1095670|ATP-dependent DNA helicase HFM1/MER3 [EC:3.6.4.12]	-	-	-	gi|694388801|ref|XP_009370072.1|/0/PREDICTED: putative pentatricopeptide repeat-containing protein At1g26500 isoform X1 [Pyrus x bretschneideri]
Pbr013752.1	765	88	11	44.59	5.69	-2.970219642	Down	5.17E-16	1.68E-14	-	Pbr013752.1	-	-	-	-	gi|694390986|ref|XP_009371043.1|/7.7379e-151/PREDICTED: expansin-like B1 [Pyrus x bretschneideri]
Pbr008610.1	2148	524	66	88.56	11.37	-2.961422968	Down	6.48E-88	9.09E-86	-	Pbr008610.1	-	GO:0044464//cell part	-	-	gi|694382270|ref|XP_009367159.1|/0/PREDICTED: uncharacterized protein LOC103956844 [Pyrus x bretschneideri]
Pbr007879.1	1017	103	13	38.26	4.92	-2.959106653	Down	1.94E-18	7.07E-17	-	Pbr007879.1	K14491|1|1e-12|72.0|olu:OSTLU_5500|two-component response regulator ARR-B family	-	-	-	gi|694381426|ref|XP_009366793.1|/9.45991e-159/PREDICTED: uncharacterized protein LOC103956513 isoform X1 [Pyrus x bretschneideri]
Pbr009541.1	828	118	15	54.81	7.11	-2.94651767	Down	7.38E-21	3.01E-19	-	Pbr009541.1	K13422|1|2e-06|51.2|aly:ARALYDRAFT_890840|transcription factor MYC2;K12126|3|7e-06|49.3|ath:AT1G09530|phytochrome-interacting factor 3	-	-	-	gi|694319004|ref|XP_009345143.1|/2.29302e-114/PREDICTED: transcription factor bHLH51-like [Pyrus x bretschneideri]
Pbr011705.1	3180	955	122	107.79	14.03	-2.941636427	Down	1.07E-157	3.65E-155	-	Pbr011705.1	K14157|1|0.0|1598|rcu:RCOM_0708300|alpha-aminoadipic semialdehyde synthase [EC:1.5.1.8 1.5.1.9]	-	GO:0004753//saccharopine dehydrogenase activity	GO:0008152//metabolic process	gi|694388013|ref|XP_009369736.1|/0/PREDICTED: alpha-aminoadipic semialdehyde synthase isoform X2 [Pyrus x bretschneideri]
Pbr039287.1	639	38.85	5	24.07	3.16	-2.929239678	Down	1.92E-07	3.10E-06	-	Pbr039287.1	-	-	-	GO:0006952//defense response;GO:0001906//cell killing	gi|694436731|ref|XP_009345456.1|/2.1225e-123/PREDICTED: thaumatin-like protein [Pyrus x bretschneideri]
Pbr006135.1	411	241	31	249.98	32.87	-2.926969313	Down	7.06E-41	4.87E-39	-	Pbr006135.1	-	-	-	-	gi|694378624|ref|XP_009365539.1|/7.63897e-67/PREDICTED: uncharacterized protein LOC103955387 isoform X2 [Pyrus x bretschneideri]
Pbr001472.2	3942	31	4	2.81	0.37	-2.924972955	Down	2.51E-06	3.44E-05	-	Pbr001472.2	K05681|1|4e-48|192|cme:CMS467C|ATP-binding cassette, subfamily G (WHITE), member 2;K12843|3|3e-45|182|vvi:100248403|U4/U6 small nuclear ribonucleoprotein PRP3	-	-	-	gi|595795019|ref|XP_007200951.1|/0/hypothetical protein PRUPE_ppa000265mg [Prunus persica]
Pbr042180.1	543	108	14	80.57	10.66	-2.918035317	Down	4.93E-19	1.86E-17	-	Pbr042180.1	K06685|1|2e-10|63.2|ath:AT4G19050|maintenance of ploidy protein MOB1 (MPS1 binder 1);K03013|5|3e-08|56.2|vvi:100258335|DNA-directed RNA polymerases I, II, and III subunit RPABC1	-	-	-	gi|694440923|ref|XP_009347245.1|/6.50484e-100/PREDICTED: probable disease resistance protein At5g66900 [Pyrus x bretschneideri]
Pbr021980.1	675	30	4	17.47	2.38	-2.87584613	Down	4.44E-06	5.91E-05	-	Pbr021980.1	K01955|1|9e-06|48.5|vvi:100262205|carbamoyl-phosphate synthase large subunit [EC:6.3.5.5]	-	-	-	gi|694326376|ref|XP_009354105.1|/5.29951e-123/PREDICTED: LOB domain-containing protein 37-like [Pyrus x bretschneideri]
Pbr001071.1	1431	215	29	55.52	7.63	-2.863252606	Down	8.68E-36	5.49E-34	-	Pbr001071.1	-	-	-	-	gi|694368989|ref|XP_009362597.1|/0/PREDICTED: uncharacterized protein LOC103952667 [Pyrus x bretschneideri]
Pbr039256.1	2154	80.97	11	13.64	1.89	-2.851385505	Down	4.73E-14	1.36E-12	-	Pbr039256.1	K12657|1|0.0|970|gmx:100800143|delta-1-pyrroline-5-carboxylate synthetase [EC:2.7.2.11 1.2.1.41]	-	-	-	gi|585873267|gb|AHJ60270.1|/0/delta-1-pyrroline-5-carboxylate synthase 2 [Pyrus betulifolia]
Pbr022626.2	636	474	65	295.22	41.32	-2.836878302	Down	2.35E-76	2.95E-74	-	Pbr022626.2	-	-	-	-	gi|694408384|ref|XP_009378878.1|/8.12317e-59/PREDICTED: uncharacterized protein LOC103967341 [Pyrus x bretschneideri]
Pbr028087.1	1602	77.1	10.59	17.68	2.48	-2.833706249	Down	6.19E-14	1.77E-12	-	Pbr028087.1	-	-	-	-	gi|694419439|ref|XP_009337676.1|/0/PREDICTED: galactose oxidase-like [Pyrus x bretschneideri]
Pbr021097.1	2409	1626	224	244.11	34.27	-2.8325133	Down	5.36E-257	3.23E-254	-	Pbr021097.1	K03021|1|9e-07|54.3|ota:Ot01g06000|DNA-directed RNA polymerase III subunit RPC2 [EC:2.7.7.6]	-	-	-	gi|694405261|ref|XP_009377481.1|/0/PREDICTED: CSC1-like protein ERD4 [Pyrus x bretschneideri]
Pbr020476.1	615	36	5	23.29	3.3	-2.81917271	Down	5.94E-07	9.01E-06	-	Pbr020476.1	-	-	-	-	gi|694403600|ref|XP_009376739.1|/4.37881e-115/PREDICTED: alpha-amylase/subtilisin inhibitor-like [Pyrus x bretschneideri]
Pbr031495.1	1002	143.58	20	54.2	7.7	-2.815362501	Down	7.45E-24	3.38E-22	-	Pbr031495.1	K00640|1|4e-119|426|vvi:100246391|serine O-acetyltransferase [EC:2.3.1.30]	-	GO:0016740//transferase activity	-	gi|694344064|ref|XP_009357283.1|/1.13588e-164/PREDICTED: serine acetyltransferase 1, chloroplastic-like [Pyrus x bretschneideri]
Pbr032774.1	1107	1963.48	275.08	665.91	95.13	-2.807354922	Down	4.00E-307	3.61E-304	-	Pbr032774.1	K00008|1|3e-171|599|mtr:MTR_054s0019|L-iditol 2-dehydrogenase [EC:1.1.1.14]	-	-	-	gi|694427282|ref|XP_009341276.1|/0/PREDICTED: sorbitol dehydrogenase-like isoform X1 [Pyrus x bretschneideri]
Pbr008056.1	1320	64.17	9	18.05	2.58	-2.806555866	Down	2.25E-11	5.29E-10	-	Pbr008056.1	K01703|1|0.0|689|rcu:RCOM_1217310|3-isopropylmalate/(R)-2-methylmalate dehydratase large subunit [EC:4.2.1.33 4.2.1.35]	-	GO:0051536//iron-sulfur cluster binding;GO:0016836//hydro-lyase activity	GO:0006520//cellular amino acid metabolic process	gi|694451177|ref|XP_009350824.1|/0/PREDICTED: 3-isopropylmalate dehydratase large subunit-like [Pyrus x bretschneideri]
Pbr020050.1	1587	78	11	18.07	2.6	-2.797012978	Down	1.44E-13	4.01E-12	-	Pbr020050.1	K00517|1|4e-145|513|ath:AT4G31940|[EC:1.14.-.-];K05280|2|1e-84|312|mtr:MTR_3g025230|flavonoid 3'-monooxygenase [EC:1.14.13.21]	-	-	-	gi|694312880|ref|XP_009364169.1|/0/PREDICTED: cytochrome P450 CYP82D47-like [Pyrus x bretschneideri]
Pbr007829.1	729	410	58	219.16	31.63	-2.792619048	Down	3.43E-65	3.56E-63	-	Pbr007829.1	K09338|1|2e-53|206|aly:ARALYDRAFT_486694|homeobox-leucine zipper protein	-	GO:0003677//DNA binding	GO:0006351//transcription, DNA-dependent	gi|694381056|ref|XP_009366625.1|/1.01967e-125/PREDICTED: homeobox-leucine zipper protein ATHB-12-like [Pyrus x bretschneideri]
Pbr030828.1	390	183	26	202.38	29.4	-2.783178664	Down	7.00E-30	3.80E-28	-	Pbr030828.1	K05298|1|6e-06|47.4|osa:4331495|glyceraldehyde-3-phosphate dehydrogenase (NADP+) (phosphorylating) [EC:1.2.1.13]	-	-	-	gi|694423986|ref|XP_009339774.1|/1.37933e-68/PREDICTED: calvin cycle protein CP12-1, chloroplastic-like [Pyrus x bretschneideri]
Pbr041194.3	1407	119	17	31.28	4.56	-2.778134783	Down	7.17E-20	2.81E-18	-	Pbr041194.3	K01184|1|7e-27|120|ath:AT3G15720|polygalacturonase [EC:3.2.1.15]	-	-	-	gi|694439447|ref|XP_009346609.1|/0/PREDICTED: probable polygalacturonase isoform X1 [Pyrus x bretschneideri]
Pbr000270.1	255	126	18	242.46	35.51	-2.771449492	Down	5.86E-21	2.40E-19	-	Pbr000270.1	-	-	-	-	gi|694309553|ref|XP_009374623.1|/3.67679e-29/PREDICTED: uncharacterized protein LOC103963492 [Pyrus x bretschneideri]
Pbr025912.1	900	29.26	4.2	12.41	1.82	-2.76949276	Down	7.83E-06	9.92E-05	-	Pbr025912.1	K06911|1|4e-149|525|gmx:100790637|	-	-	-	gi|694376275|ref|XP_009364628.1|/1.47114e-173/PREDICTED: pirin-like protein [Pyrus x bretschneideri]
Pbr036682.1	4506	38.64	5.56	3.06	0.45	-2.765534746	Down	1.92E-07	3.10E-06	-	Pbr036682.1	K12862|1|8e-07|55.5|bdi:100823370|pleiotropic regulator 1;K03130|2|1e-06|55.1|cre:CHLREDRAFT_150691|transcription initiation factor TFIID subunit 5;K14855|3|2e-06|53.9|olu:OSTLU_41794|ribosome assembly protein 4;K14963|4|2e-06|53.9|cre:CHLREDRAFT_16794|COMPASS component SWD3	-	-	-	gi|694433100|ref|XP_009343863.1|/0/PREDICTED: WD repeat-containing protein 7-like [Pyrus x bretschneideri]
Pbr000007.1	1542	55	8	13.13	1.95	-2.751320887	Down	8.62E-10	1.77E-08	-	Pbr000007.1	K00850|1|0.0|668|rcu:RCOM_0880730|6-phosphofructokinase [EC:2.7.1.11]	-	GO:0016301//kinase activity	GO:0044237//cellular metabolic process	gi|694308906|ref|XP_009349890.1|/0/PREDICTED: ATP-dependent 6-phosphofructokinase 2 [Pyrus x bretschneideri]
Pbr007290.1	753	764	112	393.98	58.93	-2.741048223	Down	1.11E-117	2.28E-115	-	Pbr007290.1	-	-	-	-	gi|694317633|ref|XP_009339059.1|/3.38834e-127/PREDICTED: expansin-A1-like [Pyrus x bretschneideri]
Pbr024466.1	1392	343.71	50.47	91.38	13.68	-2.739810212	Down	6.37E-54	5.51E-52	-	Pbr024466.1	K14489|1|5e-20|97.4|vvi:100263145|arabidopsis histidine kinase 2/3/4 (cytokinin receptor) [EC:2.7.13.3]	GO:0044464//cell part	GO:0043167//ion binding;GO:0008422//beta-glucosidase activity	GO:0044238//primary metabolic process	gi|694411592|ref|XP_009334153.1|/0/PREDICTED: glucan endo-1,3-beta-glucosidase 7-like [Pyrus x bretschneideri]
Pbr033577.1	1284	34	5	9.85	1.48	-2.734526549	Down	1.82E-06	2.55E-05	-	Pbr033577.1	K02291|1|0.0|661|vvi:100246195|phytoene synthase [EC:2.5.1.32]	-	GO:0016740//transferase activity	GO:0008152//metabolic process	gi|694428588|ref|XP_009341854.1|/0/PREDICTED: phytoene synthase 2, chloroplastic-like [Pyrus x bretschneideri]
Pbr020848.1	426	27	4	26.82	4.06	-2.723757605	Down	2.41E-05	0.000279312	-	Pbr020848.1	K11252|1|6e-45|177|mtr:MTR_4g071180|histone H2B	-	-	-	gi|702513954|ref|XP_010041401.1|/1.52306e-43/PREDICTED: probable histone H2B.1 [Eucalyptus grandis]
Pbr035317.1	1941	282.85	42.1	53.1	8.05	-2.721651173	Down	4.32E-44	3.16E-42	-	Pbr035317.1	K04733|1|4e-59|228|smo:SELMODRAFT_230241|interleukin-1 receptor-associated kinase 4 [EC:2.7.11.1];K13429|2|2e-58|225|ppp:PHYPADRAFT_1279|chitin elicitor receptor kinase 1;K00924|3|2e-58|225|ath:AT3G59420|[EC:2.7.1.-]	-	-	-	gi|694431073|ref|XP_009342982.1|/0/PREDICTED: putative wall-associated receptor kinase-like 16 [Pyrus x bretschneideri]
Pbr037514.1	1440	1238.91	184.39	317.83	48.22	-2.720551751	Down	4.27E-188	1.76E-185	-	Pbr037514.1	K08150|1|1e-58|225|vvi:100268023|MFS transporter, SP family, solute carrier family 2 (myo-inositol transporter), member 13	GO:0031224//intrinsic to membrane	GO:0022857//transmembrane transporter activity	GO:0006810//transport	gi|694434427|ref|XP_009344434.1|/0/PREDICTED: polyol transporter 5-like [Pyrus x bretschneideri]
Pbr001626.1	2427	873.81	130.25	130.18	19.77	-2.719123043	Down	4.90E-133	1.23E-130	-	Pbr001626.1	K03013|1|6e-22|104|vvi:100258335|DNA-directed RNA polymerases I, II, and III subunit RPABC1;K13457|4|1e-17|90.1|sbi:SORBI_02g004900|disease resistance protein RPM1	-	-	-	gi|694442892|ref|XP_009348083.1|/0/PREDICTED: probable disease resistance protein At5g66900 [Pyrus x bretschneideri]
Pbr006333.1	558	40	6	28.92	4.43	-2.706688948	Down	2.44E-07	3.89E-06	-	Pbr006333.1	-	-	-	-	gi|645219316|ref|XP_008235138.1|/3.11803e-39/PREDICTED: uncharacterized protein LOC103333999 [Prunus mume]
Pbr032608.1	1356	144	22	39.36	6.13	-2.682771242	Down	6.40E-23	2.81E-21	-	Pbr032608.1	K09286|1|3e-46|184|ath:AT4G28140|EREBP-like factor	-	-	-	gi|694352357|ref|XP_009357820.1|/0/PREDICTED: ethylene-responsive transcription factor ERF053-like [Pyrus x bretschneideri]
Pbr042724.1	423	98	15	98.17	15.36	-2.676103999	Down	5.06E-16	1.65E-14	-	Pbr042724.1	K13448|1|4e-47|184|rcu:RCOM_1677910|calcium-binding protein CML	-	-	-	gi|694392378|ref|XP_009371666.1|/1.67816e-66/PREDICTED: calcium-binding protein CML38 [Pyrus x bretschneideri]
Pbr013517.1	636	26	4	16.19	2.54	-2.672202584	Down	4.19E-05	0.00046474	-	Pbr013517.1	-	-	-	-	gi|694321517|ref|XP_009351919.1|/1.04869e-98/PREDICTED: protein YLS9-like [Pyrus x bretschneideri]
Pbr007124.1	2472	51.99	8.07	7.6	1.2	-2.662965013	Down	7.78E-09	1.47E-07	-	Pbr007124.1	K08735|1|0.0|1271|rcu:RCOM_1617850|DNA mismatch repair protein MSH2	GO:0032300//mismatch repair complex	GO:0003677//DNA binding	-	gi|657966080|ref|XP_008374721.1|/0/PREDICTED: DNA mismatch repair protein MSH2 [Malus domestica]
Pbr038078.1	870	58	9	25.52	4.04	-2.659201131	Down	6.18E-10	1.28E-08	-	Pbr038078.1	K03283|1|6e-28|122|pop:POPTR_832542|heat shock 70kDa protein 1/8	-	GO:0000166//nucleotide binding	-	gi|694426337|ref|XP_009340851.1|/8.70696e-27/PREDICTED: succinate dehydrogenase [ubiquinone] iron-sulfur subunit 1, mitochondrial-like [Pyrus x bretschneideri]
Pbr018943.1	984	32	5	12.32	1.96	-2.652076697	Down	5.50E-06	7.21E-05	-	Pbr018943.1	K14491|1|4e-22|103|osa:4331008|two-component response regulator ARR-B family	-	-	-	gi|694401804|ref|XP_009375929.1|/2.83627e-128/PREDICTED: transcription factor PCL1-like [Pyrus x bretschneideri]
Pbr035908.1	1770	115	18	23.77	3.79	-2.64887215	Down	2.43E-18	8.77E-17	-	Pbr035908.1	K14638|1|2e-120|431|ppp:PHYPADRAFT_134814|solute carrier family 15 (peptide/histidine transporter), member 3/4	GO:0031224//intrinsic to membrane	-	GO:0015833//peptide transport	gi|694355627|ref|XP_009358790.1|/0/PREDICTED: protein NRT1/ PTR FAMILY 5.6-like [Pyrus x bretschneideri]
Pbr018465.1	1476	1508.09	236.61	376.95	60.28	-2.64462185	Down	6.67E-222	3.21E-219	-	Pbr018465.1	K08150|1|5e-63|240|vvi:100268023|MFS transporter, SP family, solute carrier family 2 (myo-inositol transporter), member 13	GO:0031224//intrinsic to membrane	GO:0022857//transmembrane transporter activity	GO:0006810//transport	gi|694401125|ref|XP_009375629.1|/0/PREDICTED: polyol transporter 5-like [Pyrus x bretschneideri]
Pbr003612.1	1587	446	70	103.31	16.53	-2.643821278	Down	9.30E-67	1.01E-64	-	Pbr003612.1	K08150|1|4e-52|204|vvi:100268023|MFS transporter, SP family, solute carrier family 2 (myo-inositol transporter), member 13	GO:0031224//intrinsic to membrane	GO:0016628//oxidoreductase activity, acting on the CH-CH group of donors, NAD or NADP as acceptor;GO:0022857//transmembrane transporter activity	GO:0008152//metabolic process;GO:0071702	gi|694374804|ref|XP_009364223.1|/0/PREDICTED: sugar transport protein 13-like [Pyrus x bretschneideri]
Pbr015127.1	759	133	21	67.99	10.95	-2.6343917	Down	6.81E-21	2.78E-19	-	Pbr015127.1	-	-	-	-	gi|694394563|ref|XP_009372670.1|/4.4655e-151/PREDICTED: uncharacterized protein LOC103961788 [Pyrus x bretschneideri]
Pbr040397.1	1212	81	13	24.94	4.08	-2.611820408	Down	3.91E-13	1.05E-11	-	Pbr040397.1	-	-	-	-	gi|694438623|ref|XP_009346269.1|/0/PREDICTED: PI-PLC X domain-containing protein At5g67130-like [Pyrus x bretschneideri]
Pbr000345.1	768	2125	343	1072.17	176.56	-2.602303233	Down	4.00E-306	3.50E-303	-	Pbr000345.1	K01953|1|2e-06|50.8|vcn:VOLCADRAFT_65699|asparagine synthase (glutamine-hydrolysing) [EC:6.3.5.4]	-	-	-	gi|694309758|ref|XP_009337017.1|/2.77363e-148/PREDICTED: stem-specific protein TSJT1-like [Pyrus x bretschneideri]
Pbr027847.1	1866	241	39	47.14	7.77	-2.600965255	Down	3.78E-36	2.40E-34	-	Pbr027847.1	-	-	-	-	gi|694330066|ref|XP_009355750.1|/0/PREDICTED: uncharacterized protein LOC103946705 [Pyrus x bretschneideri]
Pbr015412.1	687	723	117	412.9	68.19	-2.598160329	Down	3.37E-105	5.87E-103	-	Pbr015412.1	K08488|1|1e-26|117|ath:AT1G32270|syntaxin 7	-	-	-	gi|694394368|ref|XP_009372580.1|/2.31649e-121/PREDICTED: protein YLS9-like [Pyrus x bretschneideri]
Pbr011544.2	1647	53.09	8.62	11.83	1.96	-2.593524514	Down	2.60E-09	5.11E-08	-	Pbr011544.2	K13424|1|2e-160|564|vvi:100243352|WRKY transcription factor 33	-	-	-	gi|694387558|ref|XP_009369525.1|/0/PREDICTED: probable WRKY transcription factor 25 [Pyrus x bretschneideri]
Pbr007903.1	1053	1764.88	286.78	631.53	104.64	-2.593416823	Down	1.04E-253	6.11E-251	-	Pbr007903.1	K00430|1|7e-143|504|pop:POPTR_830144|peroxidase [EC:1.11.1.7]	-	GO:0005506//iron ion binding;GO:0003824//catalytic activity;GO:0016209//antioxidant activity	GO:0008152//metabolic process;GO:0006950//response to stress	gi|694450964|ref|XP_009350762.1|/2.07184e-180/PREDICTED: peroxidase 12-like [Pyrus x bretschneideri]
Pbr030728.1	555	49	8	35.65	5.94	-2.585367241	Down	2.31E-08	4.13E-07	-	Pbr030728.1	-	-	-	-	gi|645219316|ref|XP_008235138.1|/3.27928e-41/PREDICTED: uncharacterized protein LOC103333999 [Prunus mume]
Pbr040953.1	861	220	36	97.9	16.34	-2.582900876	Down	6.50E-33	3.78E-31	-	Pbr040953.1	-	GO:0031224//intrinsic to membrane	-	-	gi|694439391|ref|XP_009346587.1|/2.57544e-156/PREDICTED: tetraspanin-3-like [Pyrus x bretschneideri]
Pbr007223.1	2130	434.42	71.8	74.06	12.47	-2.570233084	Down	2.08E-63	2.06E-61	-	Pbr007223.1	K03695|1|0.0|938|bdi:100825913|ATP-dependent Clp protease ATP-binding subunit ClpB	-	GO:0016462//pyrophosphatase activity;GO:0032559	GO:0050896//response to stimulus;GO:0043170	gi|694317492|ref|XP_009338488.1|/0/PREDICTED: LOW QUALITY PROTEIN: chaperone protein ClpB1-like [Pyrus x bretschneideri]
Pbr003081.1	2508	126	20.83	18.15	3.06	-2.56836599	Down	8.28E-20	3.23E-18	-	Pbr003081.1	K04733|1|2e-123|442|ath:AT5G38990|interleukin-1 receptor-associated kinase 4 [EC:2.7.11.1];K00924|3|2e-63|242|osa:4333525|[EC:2.7.1.-]	-	-	-	gi|694373682|ref|XP_009363936.1|/0/PREDICTED: probable receptor-like protein kinase At2g23200 [Pyrus x bretschneideri]
Pbr010897.1	1440	308.04	51	79.02	13.34	-2.56645918	Down	3.90E-45	2.91E-43	-	Pbr010897.1	K09588|1|0.0|706|pop:POPTR_656234|cytochrome P450, family 90, subfamily A, polypeptide 1 [EC:1.14.-.-]	-	GO:0016491//oxidoreductase activity;GO:0005506//iron ion binding	GO:0008152//metabolic process	gi|694386771|ref|XP_009369157.1|/0/PREDICTED: cytochrome P450 90A1-like [Pyrus x bretschneideri]
Pbr033252.1	1119	1001	166	335.59	56.74	-2.564261671	Down	9.15E-143	2.62E-140	-	Pbr033252.1	-	-	-	-	gi|694429873|ref|XP_009342445.1|/0/PREDICTED: uncharacterized protein LOC103934429 [Pyrus x bretschneideri]
Pbr005676.1	1185	71.05	11.79	22.41	3.79	-2.563872895	Down	6.84E-12	1.68E-10	-	Pbr005676.1	-	-	-	-	gi|694378395|ref|XP_009365437.1|/0/PREDICTED: SNF1-related protein kinase regulatory subunit gamma-like PV42a [Pyrus x bretschneideri]
Pbr012408.1	1740	29.1	4.83	6.12	1.04	-2.556948125	Down	7.83E-06	9.92E-05	-	Pbr012408.1	-	-	-	-	gi|694389240|ref|XP_009370260.1|/0/PREDICTED: uncharacterized protein At1g04910-like [Pyrus x bretschneideri]
Pbr020052.1	1575	42	7	9.81	1.67	-2.554405034	Down	2.92E-07	4.59E-06	-	Pbr020052.1	K00517|1|4e-142|503|ath:AT4G31940|[EC:1.14.-.-];K05280|2|6e-91|333|pop:POPTR_823742|flavonoid 3'-monooxygenase [EC:1.14.13.21]	-	-	-	gi|694312883|ref|XP_009364178.1|/0/PREDICTED: cytochrome P450 CYP82D47-like [Pyrus x bretschneideri]
Pbr022160.1	756	251	42	128.87	22	-2.550341025	Down	7.80E-37	5.04E-35	-	Pbr022160.1	-	-	-	GO:0000003//reproduction	gi|694407282|ref|XP_009378390.1|/2.05784e-148/PREDICTED: expansin-like B1 [Pyrus x bretschneideri]
Pbr031617.1	2991	164.51	27.99	19.77	3.43	-2.52703239	Down	8.01E-25	3.74E-23	-	Pbr031617.1	-	-	-	-	gi|694424945|ref|XP_009340235.1|/0/PREDICTED: probable endo-1,4-beta-xylanase C [Pyrus x bretschneideri]
Pbr034176.1	849	35	6	15.82	2.77	-2.513791718	Down	3.73E-06	4.99E-05	-	Pbr034176.1	-	-	-	-	gi|694429258|ref|XP_009342158.1|/5.63128e-132/PREDICTED: LOW QUALITY PROTEIN: basic 7S globulin [Pyrus x bretschneideri]
Pbr011716.1	399	35	6	37.64	6.6	-2.511728698	Down	3.73E-06	4.99E-05	-	Pbr011716.1	K05278|1|1e-06|50.1|rcu:RCOM_1031440|flavonol synthase [EC:1.14.11.23];K06892|3|2e-06|48.9|ath:AT3G19010|	-	GO:0016701//oxidoreductase activity, acting on single donors with incorporation of molecular oxygen	GO:0008152//metabolic process	gi|694388066|ref|XP_009369758.1|/3.8475e-63/PREDICTED: 2-oxoglutarate-dependent dioxygenase DAO-like [Pyrus x bretschneideri]
Pbr008924.1	1974	143	25	26.38	4.7	-2.488711903	Down	4.72E-21	1.94E-19	-	Pbr008924.1	-	GO:0031224//intrinsic to membrane	GO:0015291//secondary active transmembrane transporter activity	GO:0015698//inorganic anion transport	gi|694383247|ref|XP_009367588.1|/0/PREDICTED: sulfate transporter 3.1-like [Pyrus x bretschneideri]
Pbr026279.1	2865	494	87	62.05	11.13	-2.478977618	Down	1.19E-68	1.33E-66	-	Pbr026279.1	K01535|1|0.0|1477|vvi:100241576|H+-transporting ATPase [EC:3.6.3.6]	-	-	-	gi|694415273|ref|XP_009335819.1|/0/PREDICTED: plasma membrane ATPase 1-like [Pyrus x bretschneideri]
Pbr035319.2	2073	34	6	5.96	1.07	-2.477701534	Down	6.36E-06	8.26E-05	-	Pbr035319.2	K04733|1|1e-64|246|aly:ARALYDRAFT_916421|interleukin-1 receptor-associated kinase 4 [EC:2.7.11.1];K00924|5|1e-40|166|aly:ARALYDRAFT_486409|[EC:2.7.1.-]	-	-	-	gi|694431080|ref|XP_009342985.1|/0/PREDICTED: receptor-like protein kinase FERONIA [Pyrus x bretschneideri]
Pbr010949.1	1248	471	83	140.57	25.25	-2.476933439	Down	1.67E-65	1.74E-63	-	Pbr010949.1	K09286|1|3e-29|127|aly:ARALYDRAFT_487335|EREBP-like factor	-	-	GO:0006351//transcription, DNA-dependent	gi|694386907|ref|XP_009369224.1|/4.36936e-175/PREDICTED: dehydration-responsive element-binding protein 2A-like [Pyrus x bretschneideri]
Pbr012395.1	1698	181.77	32.09	39.23	7.06	-2.474217247	Down	4.46E-26	2.19E-24	-	Pbr012395.1	K00423|1|6e-57|220|smo:SELMODRAFT_104957|L-ascorbate oxidase [EC:1.10.3.3]	-	-	-	gi|694389209|ref|XP_009370246.1|/0/PREDICTED: laccase-7-like [Pyrus x bretschneideri]
Pbr012398.1	1698	181.77	32.09	39.23	7.06	-2.474217247	Down	4.46E-26	2.18E-24	-	Pbr012398.1	K00423|1|6e-57|220|smo:SELMODRAFT_104957|L-ascorbate oxidase [EC:1.10.3.3]	-	-	-	gi|694389209|ref|XP_009370246.1|/0/PREDICTED: laccase-7-like [Pyrus x bretschneideri]
Pbr033911.1	3582	43.34	7.7	4.33	0.78	-2.472820996	Down	1.70E-07	2.78E-06	-	Pbr033911.1	K01955|1|0.0|1975|vvi:100262205|carbamoyl-phosphate synthase large subunit [EC:6.3.5.5]	-	-	-	gi|694353799|ref|XP_009358250.1|/0/PREDICTED: carbamoyl-phosphate synthase large chain, chloroplastic-like [Pyrus x bretschneideri]
Pbr017881.1	216	34	6	83.1	15.06	-2.464126707	Down	6.36E-06	8.25E-05	-	Pbr017881.1	-	-	-	-	gi|694400488|ref|XP_009375333.1|/7.44353e-14/PREDICTED: cysteine-rich and transmembrane domain-containing protein B-like isoform X1 [Pyrus x bretschneideri]
Pbr016130.1	537	45	8	34.01	6.17	-2.462616612	Down	1.96E-07	3.15E-06	-	Pbr016130.1	-	-	-	-	gi|694323394|ref|XP_009352767.1|/1.04309e-78/PREDICTED: uncharacterized protein LOC103944091 [Pyrus x bretschneideri]
Pbr002730.1	3087	36.87	6.57	4.29	0.78	-2.459431619	Down	2.17E-06	3.02E-05	-	Pbr002730.1	K01537|1|0.0|1318|ath:AT3G22910|Ca2+-transporting ATPase [EC:3.6.3.8]	GO:0031224//intrinsic to membrane	GO:0046873//metal ion transmembrane transporter activity;GO:0019829//cation-transporting ATPase activity;GO:0032559	GO:0009206;GO:0006816//calcium ion transport	gi|694372760|ref|XP_009363656.1|/0/PREDICTED: putative calcium-transporting ATPase 13, plasma membrane-type [Pyrus x bretschneideri]
Pbr017438.1	771	469	84	235.62	43.05	-2.452376861	Down	1.55E-64	1.57E-62	-	Pbr017438.1	K10666|1|3e-27|120|aly:ARALYDRAFT_889362|E3 ubiquitin-protein ligase RNF5 [EC:6.3.2.19]	-	-	-	gi|694332362|ref|XP_009356820.1|/1.34674e-134/PREDICTED: E3 ubiquitin-protein ligase RMA1H1-like isoform X2 [Pyrus x bretschneideri]
Pbr028580.1	2940	199.02	35.69	24.35	4.45	-2.452044531	Down	1.28E-28	6.67E-27	-	Pbr028580.1	K04733|1|7e-59|227|smo:SELMODRAFT_230241|interleukin-1 receptor-associated kinase 4 [EC:2.7.11.1];K00924|3|7e-59|227|ath:AT3G59420|[EC:2.7.1.-]	-	-	-	gi|694420087|ref|XP_009337969.1|/0/PREDICTED: putative wall-associated receptor kinase-like 16 [Pyrus x bretschneideri]
Pbr017734.2	1230	98.24	17.65	29.77	5.46	-2.446886365	Down	6.24E-15	1.91E-13	-	Pbr017734.2	-	-	GO:0003824//catalytic activity	GO:0008152//metabolic process	gi|694400238|ref|XP_009375217.1|/0/PREDICTED: SNF1-related protein kinase regulatory subunit gamma-1-like [Pyrus x bretschneideri]
Pbr033091.1	540	177	32	132.89	24.53	-2.437613407	Down	3.60E-25	1.70E-23	-	Pbr033091.1	-	-	-	-	gi|694352813|ref|XP_009357953.1|/5.82404e-77/PREDICTED: uncharacterized protein LOC103948641 [Pyrus x bretschneideri]
Pbr035538.1	726	33	6	17.72	3.29	-2.429219115	Down	1.08E-05	0.000134004	-	Pbr035538.1	-	-	-	-	gi|694356074|ref|XP_009358911.1|/9.12183e-135/PREDICTED: uncharacterized protein LOC103949521 [Pyrus x bretschneideri]
Pbr007320.2	1281	27.27	5	7.92	1.48	-2.419903254	Down	8.18E-05	0.000853807	-	Pbr007320.2	-	-	-	-	gi|694379954|ref|XP_009366135.1|/0/PREDICTED: uncharacterized protein LOC103955947 [Pyrus x bretschneideri]
Pbr042781.1	966	479.21	87.82	188.18	35.17	-2.419696065	Down	2.94E-65	3.05E-63	-	Pbr042781.1	K00085|1|2e-118|423|ath:AT2G21260|aldose-6-phosphate reductase (NADPH2) [EC:1.1.1.200];K00002|2|7e-56|215|cme:CMM296C|alcohol dehydrogenase (NADP+) [EC:1.1.1.2];K00011|4|5e-41|166|ath:AT2G37790|aldehyde reductase [EC:1.1.1.21];K08243|5|7e-40|162|mtr:MTR_5g097900|6'-deoxychalcone synthase [EC:2.3.1.170]	-	GO:0016616//oxidoreductase activity, acting on the CH-OH group of donors, NAD or NADP as acceptor	GO:0008152//metabolic process	gi|694409892|ref|XP_009379563.1|/6.68066e-175/PREDICTED: NADP-dependent D-sorbitol-6-phosphate dehydrogenase-like [Pyrus x bretschneideri]
Pbr034275.2	561	638	117	458.41	85.83	-2.417084613	Down	8.72E-86	1.22E-83	-	Pbr034275.2	K03098|1|8e-84|307|rcu:RCOM_0700620|outer membrane lipoprotein Blc	-	-	GO:0051234//establishment of localization	gi|694354577|ref|XP_009358480.1|/2.72321e-99/PREDICTED: apolipoprotein D-like [Pyrus x bretschneideri]
Pbr021096.1	2190	98	18	16.23	3.04	-2.416519771	Down	2.04E-14	6.00E-13	-	Pbr021096.1	K03021|1|2e-06|52.8|ota:Ot01g06000|DNA-directed RNA polymerase III subunit RPC2 [EC:2.7.7.6]	-	-	-	gi|694405259|ref|XP_009377479.1|/0/PREDICTED: CSC1-like protein ERD4 [Pyrus x bretschneideri]
Pbr001707.1	1197	87	16	27.14	5.09	-2.414683159	Down	6.13E-13	1.63E-11	-	Pbr001707.1	K01090|1|1e-120|431|osa:4337723|protein phosphatase [EC:3.1.3.16]	GO:0043234//protein complex	GO:0004721//phosphoprotein phosphatase activity;GO:0043169//cation binding	GO:0006464//cellular protein modification process	gi|694370749|ref|XP_009363101.1|/0/PREDICTED: probable protein phosphatase 2C 49 [Pyrus x bretschneideri]
Pbr008791.1	2568	715	132	100.5	18.91	-2.409974233	Down	1.74E-95	2.78E-93	-	Pbr008791.1	K11493|1|8e-14|77.8|ota:Ot03g05690|regulator of chromosome condensation;K10615|4|1e-10|67.4|cme:CMB070C|E3 ubiquitin-protein ligase HERC4 [EC:6.3.2.19]	-	-	-	gi|694382935|ref|XP_009367449.1|/0/PREDICTED: ultraviolet-B receptor UVR8 isoform X1 [Pyrus x bretschneideri]
Pbr015600.1	2196	388	72	64.09	12.12	-2.402709571	Down	2.10E-52	1.76E-50	-	Pbr015600.1	K12309|1|0.0|1134|aly:ARALYDRAFT_485655|beta-galactosidase [EC:3.2.1.23];K01190|3|6e-65|247|cme:CMP078C|beta-galactosidase [EC:3.2.1.23]	-	GO:0030246//carbohydrate binding;GO:0015925;GO:0043167//ion binding	GO:0044238//primary metabolic process	gi|694323138|ref|XP_009352652.1|/0/PREDICTED: beta-galactosidase [Pyrus x bretschneideri]
Pbr022661.1	447	54	10	50.62	9.58	-2.401609946	Down	1.77E-08	3.22E-07	-	Pbr022661.1	-	-	-	-	gi|694407923|ref|XP_009378678.1|/7.80886e-72/PREDICTED: uncharacterized protein LOC103967147 [Pyrus x bretschneideri]
Pbr010431.1	297	27	5	42.24	8.01	-2.398735687	Down	8.18E-05	0.000854116	-	Pbr010431.1	-	-	-	-	gi|694426868|ref|XP_009341097.1|/5.62742e-38/PREDICTED: uncharacterized protein LOC103933157 [Pyrus x bretschneideri]
Pbr005700.1	456	32	6	29.29	5.61	-2.384335517	Down	1.83E-05	0.00021646	-	Pbr005700.1	K14686|1|9e-36|147|pop:POPTR_558005|solute carrier family 31 (copper transporter), member 1	-	-	-	gi|694448635|ref|XP_009350159.1|/1.96885e-67/PREDICTED: copper transporter 1-like [Pyrus x bretschneideri]
Pbr037374.1	654	233	44	140.62	27.1	-2.375437043	Down	1.01E-31	5.77E-30	-	Pbr037374.1	K11982|1|2e-06|50.4|sbi:SORBI_01g035310|E3 ubiquitin-protein ligase RNF115/126 [EC:6.3.2.19];K15692|2|9e-06|48.5|smo:SELMODRAFT_67002|E3 ubiquitin-protein ligase RNF13 [EC:6.3.2.19]	-	-	-	gi|694358836|ref|XP_009359670.1|/3.37527e-95/PREDICTED: RING-H2 finger protein ATL65-like [Pyrus x bretschneideri]
Pbr024839.1	1062	164	31	58.15	11.21	-2.374992914	Down	9.42E-23	4.11E-21	-	Pbr024839.1	-	-	-	-	gi|694412555|ref|XP_009334589.1|/3.83616e-174/PREDICTED: uncharacterized protein LOC103927396 [Pyrus x bretschneideri]
Pbr023202.1	1527	41.52	7.87	10.01	1.94	-2.367313417	Down	5.00E-07	7.62E-06	-	Pbr023202.1	K01188|1|2e-177|620|sbi:SORBI_06g019840|beta-glucosidase [EC:3.2.1.21]	-	-	-	gi|694409577|ref|XP_009379419.1|/0/PREDICTED: beta-glucosidase 12-like isoform X1 [Pyrus x bretschneideri]
Pbr023248.1	933	739.79	141.18	301.65	58.71	-2.361197421	Down	2.30E-96	3.70E-94	-	Pbr023248.1	K00085|1|6e-121|431|ath:AT2G21260|aldose-6-phosphate reductase (NADPH2) [EC:1.1.1.200];K00002|2|3e-63|240|cme:CMM296C|alcohol dehydrogenase (NADP+) [EC:1.1.1.2];K00011|4|5e-47|186|ath:AT2G37790|aldehyde reductase [EC:1.1.1.21];K08243|5|5e-46|182|mtr:MTR_5g097900|6'-deoxychalcone synthase [EC:2.3.1.170]	-	GO:0016616//oxidoreductase activity, acting on the CH-OH group of donors, NAD or NADP as acceptor	GO:0008152//metabolic process	gi|694409885|ref|XP_009379560.1|/5.51724e-171/PREDICTED: NADP-dependent D-sorbitol-6-phosphate dehydrogenase-like [Pyrus x bretschneideri]
Pbr006457.1	1152	94.22	18	30.62	5.97	-2.358671446	Down	1.61E-13	4.44E-12	-	Pbr006457.1	-	-	-	-	gi|694379399|ref|XP_009365889.1|/0/PREDICTED: transcription factor TCP13-like [Pyrus x bretschneideri]
Pbr011936.1	2160	36	6.87	6.05	1.18	-2.358148283	Down	2.17E-06	3.01E-05	-	Pbr011936.1	K01853|1|0.0|1001|gmx:548054|cycloartenol synthase [EC:5.4.99.8]	-	-	-	gi|694388702|ref|XP_009370029.1|/0/PREDICTED: cycloartenol Synthase-like [Pyrus x bretschneideri]
Pbr025748.1	741	167	32	87.66	17.14	-2.354551569	Down	6.27E-23	2.75E-21	-	Pbr025748.1	-	-	-	-	gi|694414319|ref|XP_009335384.1|/3.90951e-96/PREDICTED: zinc finger protein ZAT10-like [Pyrus x bretschneideri]
Pbr010964.1	852	302.3	58	136.08	26.63	-2.353330712	Down	3.53E-40	2.39E-38	-	Pbr010964.1	-	-	-	-	gi|596027619|ref|XP_007219274.1|/6.59099e-72/hypothetical protein PRUPE_ppa018399mg, partial [Prunus persica]
Pbr019770.1	525	260	50	201.69	39.61	-2.348202949	Down	8.92E-35	5.48E-33	-	Pbr019770.1	-	-	-	-	gi|694313162|ref|XP_009365392.1|/1.21247e-76/PREDICTED: uncharacterized protein LOC103955239 [Pyrus x bretschneideri]
Pbr039283.1	1140	2089	403	686.57	135.04	-2.34602001	Down	7.82E-267	5.26E-264	-	Pbr039283.1	K01784|1|3e-174|575|pop:POPTR_817341|UDP-glucose 4-epimerase [EC:5.1.3.2]	-	GO:0048037//cofactor binding;GO:0016857//racemase and epimerase activity, acting on carbohydrates and derivatives	GO:0019318//hexose metabolic process	gi|694436718|ref|XP_009345450.1|/0/PREDICTED: bifunctional UDP-glucose 4-epimerase and UDP-xylose 4-epimerase 1 [Pyrus x bretschneideri]
Pbr011975.1	1746	195.94	37.94	41.07	8.1	-2.342091134	Down	1.05E-26	5.24E-25	-	Pbr011975.1	K00666|1|3e-155|546|sbi:SORBI_10g012080|fatty-acyl-CoA synthase [EC:6.2.1.-];K01904|3|3e-35|148|ath:AT1G62940|4-coumarate--CoA ligase [EC:6.2.1.12]	-	GO:0016405//CoA-ligase activity	-	gi|694388498|ref|XP_009369954.1|/0/PREDICTED: acetate/butyrate--CoA ligase AAE7, peroxisomal-like [Pyrus x bretschneideri]
Pbr027017.1	1422	113	22	29.38	5.83	-2.333266607	Down	8.38E-16	2.68E-14	-	Pbr027017.1	K02575|1|2e-149|527|rcu:RCOM_0023970|MFS transporter, NNP family, nitrate/nitrite transporter	-	-	-	gi|694404627|ref|XP_009377186.1|/0/PREDICTED: high affinity nitrate transporter 2.7-like isoform X1 [Pyrus x bretschneideri]
Pbr028415.1	1416	89.9	17.52	23.47	4.66	-2.332415982	Down	6.82E-13	1.80E-11	-	Pbr028415.1	K14494|1|1e-60|232|pop:POPTR_645273|DELLA protein	-	-	-	gi|694330766|ref|XP_009356076.1|/0/PREDICTED: scarecrow-like protein 3 [Pyrus x bretschneideri]
Pbr037428.1	615	77	15	49.81	9.91	-2.329478448	Down	3.45E-11	7.99E-10	-	Pbr037428.1	-	-	-	-	gi|694359092|ref|XP_009359726.1|/2.17318e-114/PREDICTED: protein LURP-one-related 6-like [Pyrus x bretschneideri]
Pbr010851.1	2112	1197	234	205.88	41.01	-2.327756039	Down	3.13E-152	1.02E-149	-	Pbr010851.1	K04079|1|0.0|1123|rcu:RCOM_1582180|molecular chaperone HtpG	GO:0044424//intracellular part	GO:0005515//protein binding;GO:0032559	GO:0044267//cellular protein metabolic process;GO:0050896//response to stimulus	gi|694385835|ref|XP_009368732.1|/0/PREDICTED: heat shock protein 83 [Pyrus x bretschneideri]
Pbr034761.1	1335	46	9	12.78	2.55	-2.325318684	Down	3.64E-07	5.67E-06	-	Pbr034761.1	K09286|1|9e-48|189|ath:AT4G28140|EREBP-like factor	-	-	-	gi|694430336|ref|XP_009342655.1|/0/PREDICTED: ethylene-responsive transcription factor ERF054-like [Pyrus x bretschneideri]
Pbr015539.1	543	97	19	72.36	14.47	-2.322127486	Down	1.06E-13	2.96E-12	-	Pbr015539.1	-	-	-	-	gi|694322939|ref|XP_009352565.1|/5.54512e-75/PREDICTED: uncharacterized protein LOC103943918 [Pyrus x bretschneideri]
Pbr022745.1	1155	270	53	87.51	17.51	-2.321268803	Down	1.56E-35	9.77E-34	-	Pbr022745.1	K14497|1|5e-81|299|rcu:RCOM_1579770|protein phosphatase 2C [EC:3.1.3.16]	-	GO:0003824//catalytic activity	-	gi|694408133|ref|XP_009378777.1|/0/PREDICTED: probable protein phosphatase 2C 51 [Pyrus x bretschneideri]
Pbr003455.1	1704	839.06	165.06	180.41	36.17	-2.318413805	Down	8.89E-107	1.59E-104	-	Pbr003455.1	K00666|1|3e-158|556|sbi:SORBI_10g012080|fatty-acyl-CoA synthase [EC:6.2.1.-];K01904|3|2e-36|152|bdi:100845934|4-coumarate--CoA ligase [EC:6.2.1.12]	-	GO:0016405//CoA-ligase activity	-	gi|694444792|ref|XP_009348886.1|/0/PREDICTED: acetate/butyrate--CoA ligase AAE7, peroxisomal-like [Pyrus x bretschneideri]
Pbr002269.1	900	977.09	193.01	414.31	83.47	-2.311380966	Down	1.25E-123	2.78E-121	-	Pbr002269.1	K10144|1|5e-138|488|pop:POPTR_654056|RING finger and CHY zinc finger domain-containing protein 1 [EC:6.3.2.19]	-	GO:0046914//transition metal ion binding	-	gi|694443780|ref|XP_009348444.1|/3.27735e-173/PREDICTED: RING finger and CHY zinc finger domain-containing protein 1-like [Pyrus x bretschneideri]
Pbr000274.1	1560	1766	350	416.49	84.13	-2.307589607	Down	2.12E-221	9.89E-219	-	Pbr000274.1	K08150|1|3e-50|197|aly:ARALYDRAFT_322009|MFS transporter, SP family, solute carrier family 2 (myo-inositol transporter), member 13	GO:0031224//intrinsic to membrane	GO:0015291//secondary active transmembrane transporter activity;GO:0016628//oxidoreductase activity, acting on the CH-CH group of donors, NAD or NADP as acceptor	GO:0008152//metabolic process;GO:0071702	gi|694309560|ref|XP_009374920.1|/0/PREDICTED: sugar carrier protein C [Pyrus x bretschneideri]
Pbr040819.1	1089	83	16.5	28.65	5.81	-2.30192507	Down	4.85E-12	1.21E-10	-	Pbr040819.1	K05277|1|2e-61|234|aly:ARALYDRAFT_492580|leucoanthocyanidin dioxygenase [EC:1.14.11.19];K06892|4|8e-60|229|pop:POPTR_550478|	-	GO:0046914//transition metal ion binding;GO:0016706//oxidoreductase activity, acting on paired donors, with incorporation or reduction of molecular oxygen, 2-oxoglutarate as one donor, and incorporation of one atom each of oxygen into both donors;GO:0016701//oxidoreductase activity, acting on single donors with incorporation of molecular oxygen	GO:0008152//metabolic process	gi|694438762|ref|XP_009346326.1|/0/PREDICTED: protein SRG1-like [Pyrus x bretschneideri]
Pbr040820.1	1089	83	16.5	28.65	5.81	-2.30192507	Down	4.85E-12	1.20E-10	-	Pbr040820.1	K05277|1|2e-61|234|aly:ARALYDRAFT_492580|leucoanthocyanidin dioxygenase [EC:1.14.11.19];K06892|4|8e-60|229|pop:POPTR_550478|	-	GO:0046914//transition metal ion binding;GO:0016706//oxidoreductase activity, acting on paired donors, with incorporation or reduction of molecular oxygen, 2-oxoglutarate as one donor, and incorporation of one atom each of oxygen into both donors;GO:0016701//oxidoreductase activity, acting on single donors with incorporation of molecular oxygen	GO:0008152//metabolic process	gi|694438762|ref|XP_009346326.1|/0/PREDICTED: protein SRG1-like [Pyrus x bretschneideri]
Pbr013576.1	1272	707	141	206.78	42.04	-2.298262079	Down	2.52E-89	3.58E-87	-	Pbr013576.1	K14497|1|8e-78|289|gmx:100818568|protein phosphatase 2C [EC:3.1.3.16]	-	-	-	gi|694321685|ref|XP_009351998.1|/3.68394e-169/PREDICTED: probable protein phosphatase 2C 51 [Pyrus x bretschneideri]
Pbr027710.2	1053	45	9	16.1	3.28	-2.295292968	Down	6.09E-07	9.21E-06	-	Pbr027710.2	K00640|1|1e-133|474|pop:POPTR_818359|serine O-acetyltransferase [EC:2.3.1.30]	GO:0044424//intracellular part	GO:0016412//serine O-acyltransferase activity	GO:0006563//L-serine metabolic process	gi|694418171|ref|XP_009337100.1|/2.376e-168/PREDICTED: serine acetyltransferase 2 [Pyrus x bretschneideri]
Pbr005789.1	777	70	14	34.87	7.11	-2.294064899	Down	4.09E-10	8.63E-09	-	Pbr005789.1	-	-	-	-	gi|694316586|ref|XP_009334570.1|/1.8439e-139/PREDICTED: uncharacterized protein At1g76070-like [Pyrus x bretschneideri]
Pbr007130.1	519	30	6	23.58	4.82	-2.290458667	Down	5.20E-05	0.000566693	-	Pbr007130.1	-	-	-	-	gi|694317239|ref|XP_009337467.1|/8.98127e-61/PREDICTED: oleosin 1-like [Pyrus x bretschneideri]
Pbr035045.1	1314	29.72	5.97	8.4	1.72	-2.287980763	Down	2.81E-05	0.00032192	-	Pbr035045.1	K03217|1|3e-121|433|gmx:100787806|preprotein translocase subunit YidC	-	-	-	gi|694354943|ref|XP_009358591.1|/0/PREDICTED: mitochondrial inner membrane protein OXA1-like [Pyrus x bretschneideri]
Pbr024123.1	1191	67.17	13.59	21.07	4.35	-2.276103008	Down	6.30E-10	1.30E-08	-	Pbr024123.1	K09286|1|3e-20|97.8|ath:AT1G43160|EREBP-like factor	-	-	-	gi|694430673|ref|XP_009342801.1|/1.19504e-174/PREDICTED: ethylene-responsive transcription factor ABR1-like isoform X1 [Pyrus x bretschneideri]
Pbr029490.1	1227	207.4	42.16	63.02	13.06	-2.270654857	Down	5.96E-27	3.00E-25	-	Pbr029490.1	-	-	-	-	gi|694383995|ref|XP_009367927.1|/0/PREDICTED: dehydration-responsive protein RD22-like [Pyrus x bretschneideri]
Pbr028735.1	468	44	9	39.06	8.16	-2.259050892	Down	1.01E-06	1.48E-05	-	Pbr028735.1	-	-	-	-	gi|694330958|ref|XP_009356163.1|/1.42756e-76/PREDICTED: uncharacterized protein LOC103947049 [Pyrus x bretschneideri]
Pbr039081.1	639	180	37	111.51	23.4	-2.252592659	Down	2.09E-23	9.33E-22	-	Pbr039081.1	K11982|1|1e-19|94.4|sbi:SORBI_01g035310|E3 ubiquitin-protein ligase RNF115/126 [EC:6.3.2.19]	-	-	-	gi|694361691|ref|XP_009360490.1|/7.86662e-94/PREDICTED: E3 ubiquitin-protein ligase RNF181 [Pyrus x bretschneideri]
Pbr005341.1	417	102	21	103.96	21.88	-2.248343896	Down	7.39E-14	2.09E-12	-	Pbr005341.1	-	-	-	-	-
Pbr030839.1	687	203	42	115.93	24.48	-2.243578488	Down	4.41E-26	2.17E-24	-	Pbr030839.1	K10661|1|8e-10|62.0|aly:ARALYDRAFT_328336|E3 ubiquitin-protein ligase MARCH6 [EC:6.3.2.19]	-	-	-	gi|694424009|ref|XP_009339784.1|/4.39922e-96/PREDICTED: uncharacterized protein LOC103931976 [Pyrus x bretschneideri]
Pbr034230.1	1425	188	39	48.76	10.31	-2.241653793	Down	3.23E-24	1.48E-22	-	Pbr034230.1	-	-	-	-	gi|694354397|ref|XP_009358429.1|/0/PREDICTED: uncharacterized protein LOC103949060 [Pyrus x bretschneideri]
Pbr031234.1	2904	48	10	5.95	1.26	-2.239465935	Down	3.87E-07	6.01E-06	-	Pbr031234.1	K01595|1|0.0|1761|rcu:RCOM_1177170|phosphoenolpyruvate carboxylase [EC:4.1.1.31]	-	GO:0046872//metal ion binding;GO:0004611//phosphoenolpyruvate carboxykinase activity;GO:0016628//oxidoreductase activity, acting on the CH-CH group of donors, NAD or NADP as acceptor	GO:0071704;GO:0009060//aerobic respiration;GO:0043648//dicarboxylic acid metabolic process	gi|694333139|ref|XP_009357178.1|/0/PREDICTED: phosphoenolpyruvate carboxylase-like [Pyrus x bretschneideri]
Pbr038939.1	741	178	37	93.44	19.82	-2.237083312	Down	5.66E-23	2.50E-21	-	Pbr038939.1	-	-	-	-	gi|694360626|ref|XP_009360187.1|/3.29428e-111/PREDICTED: uncharacterized protein LOC103950685 [Pyrus x bretschneideri]
Pbr009757.1	1446	36.65	7.73	9.36	2.01	-2.219313028	Down	6.98E-06	8.94E-05	-	Pbr009757.1	K02335|1|1e-32|139|cme:CMT462C|DNA polymerase I [EC:2.7.7.7]	-	GO:0003676//nucleic acid binding;GO:0004527//exonuclease activity	-	gi|694384553|ref|XP_009368167.1|/3.76712e-120/PREDICTED: uncharacterized protein LOC103957700 isoform X1 [Pyrus x bretschneideri]
Pbr041494.1	1377	896	189	240.96	51.81	-2.217491186	Down	6.08E-108	1.10E-105	-	Pbr041494.1	K14861|1|8e-20|96.7|gmx:100777901|nucleolar pre-ribosomal-associated protein 1	-	-	-	gi|694365670|ref|XP_009361649.1|/0/PREDICTED: uncharacterized protein LOC103951893 isoform X2 [Pyrus x bretschneideri]
Pbr030544.1	1059	109	23	38.77	8.34	-2.216821446	Down	1.85E-14	5.48E-13	-	Pbr030544.1	-	-	-	-	gi|694423628|ref|XP_009339612.1|/3.11134e-75/PREDICTED: early nodulin-75-like isoform X1 [Pyrus x bretschneideri]
Pbr025000.1	471	37.7	7.96	33.21	7.16	-2.21358623	Down	4.15E-06	5.55E-05	-	Pbr025000.1	K13993|1|7e-68|253|vvi:100245734|HSP20 family protein	-	-	-	gi|694412810|ref|XP_009334702.1|/4.71642e-75/PREDICTED: 17.1 kDa class II heat shock protein-like [Pyrus x bretschneideri]
Pbr001276.1	744	33	7	17.25	3.73	-2.209348826	Down	3.25E-05	0.000368013	-	Pbr001276.1	-	-	-	-	gi|694442403|ref|XP_009347884.1|/2.84481e-70/PREDICTED: uncharacterized protein LOC103939513 [Pyrus x bretschneideri]
Pbr005180.1	651	80	17	48.53	10.53	-2.204371424	Down	6.50E-11	1.47E-09	-	Pbr005180.1	-	-	GO:0004721//phosphoprotein phosphatase activity	GO:0006796//phosphate-containing compound metabolic process	gi|694377676|ref|XP_009365124.1|/1.06419e-125/PREDICTED: probable tyrosine-protein phosphatase At1g05000 [Pyrus x bretschneideri]
Pbr000881.1	567	65.71	14	46.64	10.15	-2.200088061	Down	5.05E-09	9.68E-08	-	Pbr000881.1	-	-	-	-	gi|694368526|ref|XP_009362467.1|/4.56195e-86/PREDICTED: non-specific lipid-transfer protein-like protein At2g13820 [Pyrus x bretschneideri]
Pbr001753.1	504	103.39	22.07	84.11	18.33	-2.19807055	Down	1.28E-13	3.58E-12	-	Pbr001753.1	K06910|1|2e-76|282|pop:POPTR_777876|	-	-	-	gi|694443184|ref|XP_009348210.1|/3.23444e-97/PREDICTED: uncharacterized protein LOC103939823 [Pyrus x bretschneideri]
Pbr036110.1	1746	326	70	68.34	14.95	-2.192584763	Down	8.62E-40	5.81E-38	-	Pbr036110.1	K14638|1|1e-99|362|smo:SELMODRAFT_135522|solute carrier family 15 (peptide/histidine transporter), member 3/4	-	-	-	gi|694432128|ref|XP_009343431.1|/0/PREDICTED: protein NRT1/ PTR FAMILY 2.11-like [Pyrus x bretschneideri]
Pbr003128.1	2469	347.06	74.63	50.8	11.13	-2.190374904	Down	1.77E-42	1.24E-40	-	Pbr003128.1	K06617|1|0.0|1202|pop:POPTR_779719|raffinose synthase [EC:2.4.1.82]	-	GO:0008378//galactosyltransferase activity	-	gi|694373870|ref|XP_009363982.1|/0/PREDICTED: probable galactinol--sucrose galactosyltransferase 6 isoform X2 [Pyrus x bretschneideri]
Pbr002147.1	1119	1905	410	638.66	140.15	-2.188076351	Down	1.07E-223	5.23E-221	-	Pbr002147.1	K01206|1|5e-113|405|ath:AT1G67830|alpha-L-fucosidase [EC:3.2.1.51];K00514|3|3e-33|140|rcu:RCOM_1428040|zeta-carotene desaturase [EC:1.3.5.6]	-	-	-	gi|694370969|ref|XP_009363153.1|/0/PREDICTED: esterase-like isoform X1 [Pyrus x bretschneideri]
Pbr017335.1	3957	27.46	5.97	2.48	0.55	-2.172836597	Down	8.18E-05	0.000853499	-	Pbr017335.1	K03013|1|5e-148|524|vvi:100258335|DNA-directed RNA polymerases I, II, and III subunit RPABC1;K13457|3|3e-76|285|pop:POPTR_755797|disease resistance protein RPM1	-	-	-	gi|694398581|ref|XP_009374457.1|/0/PREDICTED: putative disease resistance protein RGA4 [Pyrus x bretschneideri]
Pbr021479.1	2172	46.8	10.25	7.82	1.74	-2.168081301	Down	1.06E-06	1.53E-05	-	Pbr021479.1	K03509|1|0.0|879|vvi:100266192|DNA polymerase eta subunit [EC:2.7.7.7]	-	-	-	gi|694326178|ref|XP_009354008.1|/0/PREDICTED: DNA polymerase eta-like isoform X1 [Pyrus x bretschneideri]
Pbr022615.1	1044	32	7	11.56	2.58	-2.163698427	Down	5.37E-05	0.0005801	-	Pbr022615.1	K14684|1|8e-110|395|smo:SELMODRAFT_409897|solute carrier family 25 (mitochondrial phosphate transporter), member 23/24/25/41	GO:0016020//membrane	-	GO:0006810//transport	gi|694408358|ref|XP_009378868.1|/0/PREDICTED: mitochondrial substrate carrier family protein B-like [Pyrus x bretschneideri]
Pbr030347.1	894	82	18	35.02	7.84	-2.159253524	Down	6.75E-11	1.53E-09	-	Pbr030347.1	K07213|1|2e-06|51.2|mtr:MTR_7g013660|copper chaperone	-	-	-	gi|694332567|ref|XP_009356914.1|/5.26802e-107/PREDICTED: uncharacterized protein LOC103947701 [Pyrus x bretschneideri]
Pbr027013.1	2355	50	11	7.68	1.72	-2.158697746	Down	4.01E-07	6.19E-06	-	Pbr027013.1	K06617|1|0.0|1225|rcu:RCOM_1095590|raffinose synthase [EC:2.4.1.82]	-	GO:0008378//galactosyltransferase activity	-	gi|694404708|ref|XP_009377224.1|/0/PREDICTED: probable galactinol--sucrose galactosyltransferase 5 [Pyrus x bretschneideri]
Pbr033728.1	3324	372	82	40.13	9.01	-2.155082145	Down	3.08E-44	2.27E-42	-	Pbr033728.1	K03695|1|2e-10|67.0|cme:CMI251C|ATP-dependent Clp protease ATP-binding subunit ClpB;K03696|3|6e-09|62.0|bdi:100825356|ATP-dependent Clp protease ATP-binding subunit ClpC	-	-	-	gi|694422169|ref|XP_009338914.1|/0/PREDICTED: uncharacterized protein LOC103931216 [Pyrus x bretschneideri]
Pbr029653.1	1626	108	24	24.39	5.52	-2.143549586	Down	8.44E-14	2.38E-12	-	Pbr029653.1	K13508|1|0.0|774|vvi:100260818|glycerol-3-phosphate acyltransferase [EC:2.3.1.15]	-	GO:0008374//O-acyltransferase activity	-	gi|694331933|ref|XP_009356625.1|/0/PREDICTED: glycerol-3-phosphate acyltransferase 1 [Pyrus x bretschneideri]
Pbr030002.1	1548	216	48	51.35	11.63	-2.14251318	Down	3.58E-26	1.77E-24	-	Pbr030002.1	K15639|1|3e-104|377|aly:ARALYDRAFT_901457|cytochrome P450, family 734, subfamily A, polypeptide 1 (PHYB activation tagged suppressor 1) [EC:1.14.-.-];K10717|3|1e-85|315|gmx:100812567|cytokinin trans-hydroxylase	-	-	-	gi|694331757|ref|XP_009356543.1|/0/PREDICTED: uncharacterized protein LOC103947364 [Pyrus x bretschneideri]
Pbr018464.1	1614	762.45	169.54	173.51	39.32	-2.141683586	Down	2.17E-88	3.06E-86	-	Pbr018464.1	K08150|1|1e-61|236|vvi:100268023|MFS transporter, SP family, solute carrier family 2 (myo-inositol transporter), member 13	GO:0031224//intrinsic to membrane	GO:0022857//transmembrane transporter activity	GO:0006810//transport	gi|694401122|ref|XP_009375628.1|/0/PREDICTED: putative polyol transporter 1 [Pyrus x bretschneideri]
Pbr000414.1	411	36	8	37.34	8.48	-2.138585758	Down	2.01E-05	0.000235249	-	Pbr000414.1	K03676|1|3e-07|52.0|bdi:100821530|glutaredoxin 3	-	-	-	gi|694309949|ref|XP_009344450.1|/8.44587e-66/PREDICTED: glutaredoxin-C9 [Pyrus x bretschneideri]
Pbr016327.1	2859	214	48	26.94	6.16	-2.128747595	Down	9.46E-26	4.53E-24	-	Pbr016327.1	K13457|1|3e-159|561|vvi:100252764|disease resistance protein RPM1	-	-	-	gi|694396454|ref|XP_009373507.1|/0/PREDICTED: disease resistance protein RPM1-like [Pyrus x bretschneideri]
Pbr013783.1	1374	100.58	22.6	27.11	6.21	-2.12615994	Down	5.63E-13	1.50E-11	-	Pbr013783.1	K09571|1|0.0|734|gmx:100810243|FK506-binding protein 4/5 [EC:5.2.1.8]	-	-	-	gi|694391063|ref|XP_009371078.1|/0/PREDICTED: 70 kDa peptidyl-prolyl isomerase-like [Pyrus x bretschneideri]
Pbr006526.1	825	142	32	66.22	15.22	-2.121298652	Down	1.63E-17	5.73E-16	-	Pbr006526.1	K09286|1|9e-17|85.5|vvi:100248027|EREBP-like factor	-	-	-	gi|694449436|ref|XP_009350374.1|/2.77121e-128/PREDICTED: ethylene-responsive transcription factor ERF109-like [Pyrus x bretschneideri]
Pbr033933.1	1113	31	7	10.45	2.41	-2.116397891	Down	8.85E-05	0.000918707	-	Pbr033933.1	K04371|1|0.0|679|pop:POPTR_833180|extracellular signal-regulated kinase 1/2 [EC:2.7.11.24]	-	GO:0004702//receptor signaling protein serine/threonine kinase activity;GO:0032559	GO:0006464//cellular protein modification process	gi|694353859|ref|XP_009358265.1|/0/PREDICTED: mitogen-activated protein kinase 3 [Pyrus x bretschneideri]
Pbr016203.1	423	62	14	62.11	14.33	-2.115786958	Down	2.22E-08	3.98E-07	-	Pbr016203.1	K03676|1|3e-07|52.0|ppp:PHYPADRAFT_38805|glutaredoxin 3	-	-	-	gi|694323557|ref|XP_009352842.1|/3.05833e-68/PREDICTED: glutaredoxin-C9-like [Pyrus x bretschneideri]
Pbr024873.1	417	62	14	63.19	14.58	-2.115705546	Down	2.22E-08	3.98E-07	-	Pbr024873.1	-	-	-	-	-
Pbr024903.2	417	62	14	63.19	14.58	-2.115705546	Down	2.22E-08	3.98E-07	-	Pbr024903.2	-	-	-	-	-
Pbr032062.1	792	48.22	10.91	23.52	5.43	-2.114863957	Down	3.87E-07	6.01E-06	-	Pbr032062.1	K01247|1|4e-82|302|rcu:RCOM_0536110|DNA-3-methyladenine glycosylase II [EC:3.2.2.21]	-	GO:0016798//hydrolase activity, acting on glycosyl bonds	GO:0006281//DNA repair	gi|694426091|ref|XP_009340743.1|/2.24603e-124/PREDICTED: DNA-3-methyladenine glycosylase 1-like [Pyrus x bretschneideri]
Pbr024348.1	801	53	12	25.53	5.9	-2.113406678	Down	2.49E-07	3.96E-06	-	Pbr024348.1	-	-	-	-	gi|694411664|ref|XP_009334187.1|/7.62418e-128/PREDICTED: UPF0496 protein At4g34320-like [Pyrus x bretschneideri]
Pbr030350.1	1737	237	54	49.95	11.6	-2.106359873	Down	5.41E-28	2.78E-26	-	Pbr030350.1	K01904|1|0.0|824|rcu:RCOM_0473330|4-coumarate--CoA ligase [EC:6.2.1.12]	-	GO:0016703	GO:0008152//metabolic process	gi|694332570|ref|XP_009356915.1|/0/PREDICTED: 4-coumarate--CoA ligase-like 7 [Pyrus x bretschneideri]
Pbr009467.1	1323	416	95	116.71	27.17	-2.102841709	Down	7.53E-48	5.95E-46	-	Pbr009467.1	K15015|1|1e-11|69.3|vvi:100242701|solute carrier family 32 (vesicular inhibitory amino acid transporter);K14209|2|2e-11|68.6|ppp:PHYPADRAFT_144039|solute carrier family 36 (proton-coupled amino acid transporter)	GO:0031224//intrinsic to membrane	-	-	gi|694318811|ref|XP_009344378.1|/0/PREDICTED: proline transporter 1-like [Pyrus x bretschneideri]
Pbr026885.1	369	39.52	9	46.81	10.9	-2.10248863	Down	1.23E-05	0.000151172	-	Pbr026885.1	-	-	-	-	gi|694416540|ref|XP_009336393.1|/3.09025e-12/PREDICTED: glycine-rich cell wall structural protein-like [Pyrus x bretschneideri]
Pbr028357.1	234	44	10	95.64	22.3	-2.10057042	Down	2.84E-06	3.86E-05	-	Pbr028357.1	-	-	-	-	gi|703081601|ref|XP_010091734.1|/1.20573e-16/hypothetical protein L484_019322 [Morus notabilis]
Pbr034145.1	1620	251.78	57.68	57.08	13.33	-2.098308554	Down	1.23E-29	6.60E-28	-	Pbr034145.1	K14724|1|0.0|640|sbi:SORBI_05g025700|solute carrier family 9 (sodium/hydrogen exchanger), member 8	-	-	-	gi|694428940|ref|XP_009342012.1|/0/PREDICTED: sodium/hydrogen exchanger 2-like [Pyrus x bretschneideri]
Pbr002984.1	726	37	8.5	19.87	4.66	-2.092190013	Down	1.22E-05	0.00014982	-	Pbr002984.1	-	-	-	-	gi|694373575|ref|XP_009363905.1|/7.04943e-103/PREDICTED: uncharacterized protein LOC103953835 [Pyrus x bretschneideri]
Pbr004610.1	894	287	66	122.58	28.75	-2.092089749	Down	2.58E-33	1.52E-31	-	Pbr004610.1	K07025|1|1e-125|447|gmx:100796466|putative hydrolase of the HAD superfamily	-	GO:0003824//catalytic activity	-	gi|694446160|ref|XP_009349464.1|/6.35073e-153/PREDICTED: uncharacterized protein LOC103941004 [Pyrus x bretschneideri]
Pbr022332.1	1011	1216	281	454.61	107.13	-2.08526688	Down	4.09E-135	1.08E-132	-	Pbr022332.1	-	-	-	-	gi|694407511|ref|XP_009378492.1|/0/PREDICTED: NAC domain-containing protein 72 [Pyrus x bretschneideri]
Pbr024011.1	405	69	16	72.86	17.27	-2.076858912	Down	5.26E-09	1.01E-07	-	Pbr024011.1	K02723|1|5e-11|64.3|vvi:100252545|photosystem II PsbY protein	-	-	-	gi|694411154|ref|XP_009333951.1|/3.59305e-45/PREDICTED: photosystem II core complex proteins psbY, chloroplastic-like [Pyrus x bretschneideri]
Pbr041340.1	2310	38.96	9.09	6.11	1.45	-2.07511948	Down	2.01E-05	0.000235216	-	Pbr041340.1	-	-	GO:0016881//acid-amino acid ligase activity	GO:0042546//cell wall biogenesis;GO:0008152//metabolic process	gi|694439777|ref|XP_009346746.1|/0/PREDICTED: uncharacterized protein LOC103938470 [Pyrus x bretschneideri]
Pbr025793.1	1002	850	200	320.85	76.99	-2.059156007	Down	1.67E-93	2.61E-91	-	Pbr025793.1	K00547|1|3e-147|519|rcu:RCOM_0911480|homocysteine S-methyltransferase [EC:2.1.1.10]	-	GO:0008172	GO:0006730//one-carbon metabolic process	gi|694414114|ref|XP_009335291.1|/0/PREDICTED: homocysteine S-methyltransferase 3 [Pyrus x bretschneideri]
Pbr000849.1	1674	34	8	7.45	1.79	-2.057280838	Down	5.38E-05	0.000580425	-	Pbr000849.1	K14638|1|6e-116|416|smo:SELMODRAFT_97812|solute carrier family 15 (peptide/histidine transporter), member 3/4	-	-	-	gi|694368406|ref|XP_009362428.1|/0/PREDICTED: protein NRT1/ PTR FAMILY 5.10-like [Pyrus x bretschneideri]
Pbr016253.1	2097	55	13	9.53	2.3	-2.050842353	Down	2.50E-07	3.97E-06	-	Pbr016253.1	K13416|1|2e-41|169|ath:AT4G33430|brassinosteroid insensitive 1-associated receptor kinase 1 [EC:2.7.10.1 2.7.11.1];K13418|4|3e-39|162|aly:ARALYDRAFT_895025|somatic embryogenesis receptor kinase 1 [EC:2.7.10.1 2.7.11.1]	-	GO:0004672//protein kinase activity;GO:0000166//nucleotide binding	-	gi|694323710|ref|XP_009352912.1|/0/PREDICTED: L-type lectin-domain containing receptor kinase VII.1-like [Pyrus x bretschneideri]
Pbr024015.2	1158	92.94	22	30.04	7.25	-2.050831913	Down	2.69E-11	6.29E-10	-	Pbr024015.2	K00517|1|5e-107|385|ath:AT3G48360|[EC:1.14.-.-];K04498|3|2e-12|72.0|vvi:100251243|E1A/CREB-binding protein [EC:2.3.1.48]	-	-	-	gi|694411063|ref|XP_009333905.1|/0/PREDICTED: BTB/POZ and TAZ domain-containing protein 1 [Pyrus x bretschneideri]
Pbr010849.1	396	55	13	59.7	14.42	-2.049659767	Down	2.50E-07	3.97E-06	-	Pbr010849.1	-	-	-	-	gi|694385829|ref|XP_009368729.1|/1.33617e-39/PREDICTED: FK506-binding protein 4 [Pyrus x bretschneideri]
Pbr024523.1	465	135	32	120.75	29.24	-2.046007973	Down	4.71E-16	1.54E-14	-	Pbr024523.1	K13448|1|3e-43|172|pop:POPTR_711309|calcium-binding protein CML	-	-	-	gi|694412170|ref|XP_009334418.1|/1.34106e-74/PREDICTED: probable calcium-binding protein CML23 [Pyrus x bretschneideri]
Pbr004953.1	1050	124	29.57	44.51	10.82	-2.040429002	Down	5.05E-15	1.55E-13	-	Pbr004953.1	K06892|1|2e-07|54.7|olu:OSTLU_17574|	-	-	-	gi|694377440|ref|XP_009365025.1|/0/PREDICTED: uncharacterized protein LOC103954893 [Pyrus x bretschneideri]
Pbr013288.1	2856	46	11	5.8	1.41	-2.040357738	Down	2.83E-06	3.85E-05	-	Pbr013288.1	K15925|1|0.0|1541|pop:POPTR_564524|alpha-D-xyloside xylohydrolase [EC:3.2.1.177]	-	GO:0004558//alpha-glucosidase activity;GO:0005488//binding	GO:0044238//primary metabolic process	gi|694311209|ref|XP_009356700.1|/0/PREDICTED: alpha-xylosidase 1 [Pyrus x bretschneideri]
Pbr029750.1	1140	67	16	22.02	5.36	-2.038509563	Down	1.38E-08	2.52E-07	-	Pbr029750.1	K14484|1|4e-50|196|ath:AT1G51950|auxin-responsive protein IAA	GO:0043231//intracellular membrane-bounded organelle	GO:0005515//protein binding	GO:0009755//hormone-mediated signaling pathway	gi|694421795|ref|XP_009338732.1|/3.49274e-160/PREDICTED: auxin-responsive protein IAA26-like [Pyrus x bretschneideri]
Pbr026336.1	1701	1392.17	333	299.89	73.11	-2.036292759	Down	1.09E-149	3.38E-147	-	Pbr026336.1	K00695|1|0.0|836|gmx:100793371|sucrose synthase [EC:2.4.1.13]	-	-	-	gi|694408073|ref|XP_009378749.1|/0/PREDICTED: LOW QUALITY PROTEIN: sucrose synthase 2 [Pyrus x bretschneideri]
Pbr026342.1	1701	1392.17	333	299.89	73.11	-2.036292759	Down	1.09E-149	3.34E-147	-	Pbr026342.1	K00695|1|0.0|836|gmx:100793371|sucrose synthase [EC:2.4.1.13]	-	-	-	gi|694408073|ref|XP_009378749.1|/0/PREDICTED: LOW QUALITY PROTEIN: sucrose synthase 2 [Pyrus x bretschneideri]
Pbr041924.1	1704	382.2	91.49	82.18	20.05	-2.035185094	Down	1.70E-42	1.20E-40	-	Pbr041924.1	K00423|1|2e-55|215|smo:SELMODRAFT_104957|L-ascorbate oxidase [EC:1.10.3.3]	GO:0005576//extracellular region	GO:0046914//transition metal ion binding;GO:0016682//oxidoreductase activity, acting on diphenols and related substances as donors, oxygen as acceptor	GO:0009808//lignin metabolic process	gi|694440346|ref|XP_009346995.1|/0/PREDICTED: laccase-7-like [Pyrus x bretschneideri]
Pbr004613.1	1218	104	24.95	31.85	7.79	-2.031598139	Down	5.87E-13	1.56E-11	-	Pbr004613.1	-	-	-	-	gi|694423370|ref|XP_009339490.1|/0/PREDICTED: UPF0496 protein 4-like [Pyrus x bretschneideri]
Pbr032635.1	777	125	30	62.26	15.24	-2.030442674	Down	8.14E-15	2.47E-13	-	Pbr032635.1	K10666|1|3e-25|113|pop:POPTR_551914|E3 ubiquitin-protein ligase RNF5 [EC:6.3.2.19]	-	-	-	gi|694352443|ref|XP_009357847.1|/2.48633e-144/PREDICTED: E3 ubiquitin-protein ligase RMA1H1-like [Pyrus x bretschneideri]
Pbr027927.1	804	42.53	10.22	20.4	5	-2.028569152	Down	7.52E-06	9.56E-05	-	Pbr027927.1	K00799|1|8e-15|79.0|rcu:RCOM_0324140|glutathione S-transferase [EC:2.5.1.18]	-	GO:0003824//catalytic activity	-	gi|694330250|ref|XP_009355836.1|/2.62095e-152/PREDICTED: glutathione S-transferase TCHQD-like [Pyrus x bretschneideri]
Pbr030670.1	792	102.93	24.81	50.2	12.34	-2.02434497	Down	1.53E-12	3.97E-11	-	Pbr030670.1	-	-	-	-	gi|694333019|ref|XP_009357119.1|/7.96993e-130/PREDICTED: LOB domain-containing protein 41-like [Pyrus x bretschneideri]
Pbr019769.1	1671	116	28	25.46	6.26	-2.023997857	Down	8.77E-14	2.47E-12	-	Pbr019769.1	K09571|1|2e-169|593|zma:100283417|FK506-binding protein 4/5 [EC:5.2.1.8];K01802|3|3e-167|586|aly:ARALYDRAFT_494919|peptidylprolyl isomerase [EC:5.2.1.8]	-	GO:0016859//cis-trans isomerase activity	GO:0044267//cellular protein metabolic process	gi|694312107|ref|XP_009360953.1|/0/PREDICTED: 70 kDa peptidyl-prolyl isomerase-like [Pyrus x bretschneideri]
Pbr014960.1	1224	95	23	28.94	7.14	-2.019068943	Down	1.66E-11	3.95E-10	-	Pbr014960.1	-	-	-	-	gi|694393592|ref|XP_009372227.1|/9.48072e-167/PREDICTED: ninja-family protein 2-like [Pyrus x bretschneideri]
Pbr029392.1	1416	72.1	17.48	18.83	4.65	-2.017730379	Down	3.25E-09	6.32E-08	-	Pbr029392.1	K14494|1|1e-60|232|pop:POPTR_645273|DELLA protein	-	-	-	gi|694421368|ref|XP_009338539.1|/0/PREDICTED: scarecrow-like protein 3 [Pyrus x bretschneideri]
Pbr011828.1	2874	40.9	9.96	5.12	1.27	-2.011315313	Down	7.54E-06	9.57E-05	-	Pbr011828.1	K00924|1|1e-143|509|osa:4333912|[EC:2.7.1.-]	GO:0016020//membrane	GO:0004672//protein kinase activity;GO:0000166//nucleotide binding	-	gi|694388230|ref|XP_009369830.1|/0/PREDICTED: probable receptor protein kinase TMK1 [Pyrus x bretschneideri]
Pbr006803.1	1230	194.21	47.35	58.87	14.63	-2.008602858	Down	5.05E-22	2.15E-20	-	Pbr006803.1	K13496|1|5e-07|53.9|ath:AT2G36780|UDP-glucosyl transferase 73C [EC:2.4.1.-];K13495|2|9e-07|53.1|osa:4344177|cis-zeatin O-glucosyltransferase [EC:2.4.1.215]	-	GO:0016757//transferase activity, transferring glycosyl groups	-	gi|694379130|ref|XP_009365774.1|/1.32403e-75/PREDICTED: UDP-glycosyltransferase 73D1-like [Pyrus x bretschneideri]
Pbr036161.1	1254	41	10	12.17	3.03	-2.005939469	Down	1.22E-05	0.000149678	-	Pbr036161.1	K01206|1|7e-135|478|ath:AT1G67830|alpha-L-fucosidase [EC:3.2.1.51];K00514|3|1e-31|135|rcu:RCOM_1428040|zeta-carotene desaturase [EC:1.3.5.6]	-	GO:0016787//hydrolase activity	GO:0044238//primary metabolic process	gi|694357652|ref|XP_009359341.1|/0/PREDICTED: alpha-L-fucosidase 3-like [Pyrus x bretschneideri]
Pbr038565.1	1119	58.87	14.42	19.74	4.93	-2.001462438	Down	1.53E-07	2.52E-06	-	Pbr038565.1	-	-	GO:0003676//nucleic acid binding	-	gi|694435834|ref|XP_009345059.1|/0/PREDICTED: NAC transcription factor 29-like [Pyrus x bretschneideri]
Pbr020962.2	546	53	13	39.29	9.84	-1.997431947	Down	6.51E-07	9.80E-06	-	Pbr020962.2	-	-	-	-	gi|694404459|ref|XP_009377110.1|/5.07676e-92/PREDICTED: zinc finger protein ZAT11-like [Pyrus x bretschneideri]
Pbr027099.1	1602	76.87	18.93	17.63	4.42	-1.9959142	Down	1.24E-09	2.52E-08	-	Pbr027099.1	K13422|1|4e-14|78.2|gmx:100790854|transcription factor MYC2	GO:0043231//intracellular membrane-bounded organelle	-	-	gi|694396714|ref|XP_009373630.1|/0/PREDICTED: transcription factor ICE1-like [Pyrus x bretschneideri]
Pbr010125.1	1602	76.87	18.93	17.63	4.42	-1.9959142	Down	1.24E-09	2.52E-08	-	Pbr010125.1	K13422|1|4e-14|78.2|gmx:100790854|transcription factor MYC2	GO:0043231//intracellular membrane-bounded organelle	-	-	gi|694396714|ref|XP_009373630.1|/0/PREDICTED: transcription factor ICE1-like [Pyrus x bretschneideri]
Pbr002681.1	609	175	43	114.48	28.71	-1.995470342	Down	9.11E-20	3.55E-18	-	Pbr002681.1	-	-	-	-	gi|694372641|ref|XP_009363624.1|/1.66094e-34/PREDICTED: uncharacterized protein LOC103953586 [Pyrus x bretschneideri]
Pbr038975.1	1200	138	34	42.94	10.79	-1.992627326	Down	7.45E-16	2.39E-14	-	Pbr038975.1	K01623|1|0.0|721|gmx:100818383|fructose-bisphosphate aldolase, class I [EC:4.1.2.13]	-	GO:0016832//aldehyde-lyase activity	GO:0006007//glucose catabolic process	gi|694436302|ref|XP_009345265.1|/0/PREDICTED: fructose-bisphosphate aldolase 1, chloroplastic-like [Pyrus x bretschneideri]
Pbr015521.1	1176	639	158	203.16	51.22	-1.987837221	Down	1.27E-67	1.41E-65	-	Pbr015521.1	K14497|1|4e-158|555|vvi:100243875|protein phosphatase 2C [EC:3.1.3.16]	GO:0043234//protein complex	GO:0004721//phosphoprotein phosphatase activity;GO:0043169//cation binding	GO:0006464//cellular protein modification process	gi|694322903|ref|XP_009352549.1|/0/PREDICTED: protein phosphatase 2C 56-like [Pyrus x bretschneideri]
Pbr016212.1	1035	178	44	64.89	16.36	-1.987823418	Down	5.64E-20	2.22E-18	-	Pbr016212.1	K09510|1|4e-141|499|rcu:RCOM_1673240|DnaJ homolog subfamily B member 4	-	GO:0005515//protein binding	GO:0044267//cellular protein metabolic process	gi|694323588|ref|XP_009352856.1|/6.51326e-163/PREDICTED: dnaJ homolog subfamily B member 1-like [Pyrus x bretschneideri]
Pbr028766.1	513	89	22	70.92	17.9	-1.986232949	Down	1.11E-10	2.47E-09	-	Pbr028766.1	K13148|1|2e-07|53.1|rcu:RCOM_0598050|integrator complex subunit 11 [EC:3.1.27.-];K15692|2|8e-07|51.2|smo:SELMODRAFT_66937|E3 ubiquitin-protein ligase RNF13 [EC:6.3.2.19];K10601|3|1e-06|50.8|smo:SELMODRAFT_114410|E3 ubiquitin-protein ligase synoviolin [EC:6.3.2.19]	-	GO:0046872//metal ion binding	-	gi|694331035|ref|XP_009356200.1|/9.83495e-73/PREDICTED: E3 ubiquitin-protein ligase RHA2A-like [Pyrus x bretschneideri]
Pbr020567.1	1083	864	214	299.99	75.76	-1.985406174	Down	1.16E-90	1.68E-88	-	Pbr020567.1	-	-	-	-	gi|694403836|ref|XP_009376830.1|/2.89528e-100/PREDICTED: uncharacterized protein LOC103965488 [Pyrus x bretschneideri]
Pbr037512.1	1614	1052.55	262.46	239.53	60.88	-1.976166094	Down	2.00E-109	3.70E-107	-	Pbr037512.1	K08150|1|6e-62|236|vvi:100268023|MFS transporter, SP family, solute carrier family 2 (myo-inositol transporter), member 13	GO:0031224//intrinsic to membrane	GO:0022857//transmembrane transporter activity	GO:0006810//transport	gi|694434425|ref|XP_009344433.1|/0/PREDICTED: putative polyol transporter 1 [Pyrus x bretschneideri]
Pbr000725.1	525	40	10	31.03	7.92	-1.970091361	Down	1.96E-05	0.000230161	-	Pbr000725.1	-	-	-	-	gi|694315400|ref|XP_009375496.1|/2.9795e-83/PREDICTED: uncharacterized protein LOC103964294 [Pyrus x bretschneideri]
Pbr007449.1	825	58.84	14.8	27.44	7.04	-1.962633148	Down	1.53E-07	2.52E-06	-	Pbr007449.1	K14431|1|2e-10|47.8|osa:4326907|transcription factor TGA	-	-	-	gi|658031477|ref|XP_008351209.1|/1.60237e-89/PREDICTED: transcription factor TGA7-like [Malus domestica]
Pbr006298.1	1038	49.61	12.5	18.03	4.63	-1.961315298	Down	1.72E-06	2.41E-05	-	Pbr006298.1	K10808|1|8e-171|597|rcu:RCOM_0678140|ribonucleoside-diphosphate reductase subunit M2 [EC:1.17.4.1]	-	GO:0046872//metal ion binding;GO:0016728	GO:0009132//nucleoside diphosphate metabolic process	gi|694379174|ref|XP_009365793.1|/0/PREDICTED: ribonucleoside-diphosphate reductase small chain A-like [Pyrus x bretschneideri]
Pbr041073.1	1815	75	19	15.1	3.9	-1.95300252	Down	5.06E-09	9.68E-08	-	Pbr041073.1	K03234|1|0.0|1163|rcu:RCOM_1068970|elongation factor 2	-	-	-	gi|645239308|ref|XP_008226066.1|/0/PREDICTED: elongation factor 2 [Prunus mume]
Pbr035142.1	282	511	129	856.7	221.54	-1.951222881	Down	2.26E-53	1.94E-51	-	Pbr035142.1	K01761|1|1e-33|139|vvi:100253026|methionine-gamma-lyase [EC:4.4.1.11]	-	GO:0048037//cofactor binding	GO:0019752//carboxylic acid metabolic process	gi|694355346|ref|XP_009358710.1|/2.74072e-40/PREDICTED: methionine gamma-lyase-like [Pyrus x bretschneideri]
Pbr004165.1	432	237	60	231.45	59.88	-1.950554436	Down	1.53E-25	7.25E-24	-	Pbr004165.1	-	-	-	-	gi|595793269|ref|XP_007200383.1|/4.9277e-10/hypothetical protein PRUPE_ppa012458mg [Prunus persica]
Pbr010503.2	1248	291	74	86.85	22.52	-1.947319022	Down	6.98E-31	3.89E-29	-	Pbr010503.2	K09561|1|1e-05|49.7|vcn:VOLCADRAFT_67840|STIP1 homology and U-box containing protein 1 [EC:6.3.2.19]	-	-	-	gi|694385303|ref|XP_009368480.1|/0/PREDICTED: U-box domain-containing protein 29-like [Pyrus x bretschneideri]
Pbr010545.1	1230	36.76	9.35	11.14	2.89	-1.946607835	Down	5.25E-05	0.000572275	-	Pbr010545.1	-	-	GO:0003824//catalytic activity	GO:0008152//metabolic process	gi|694385400|ref|XP_009368522.1|/0/PREDICTED: SNF1-related protein kinase regulatory subunit gamma-1-like [Pyrus x bretschneideri]
Pbr000324.1	939	739	188	299.25	77.64	-1.946479224	Down	7.42E-76	9.21E-74	-	Pbr000324.1	K00422|1|2e-48|190|vvi:100256583|polyphenol oxidase [EC:1.10.3.1]	-	-	-	gi|658027587|ref|XP_008349220.1|/1.41602e-65/PREDICTED: polyphenol oxidase, chloroplastic-like [Malus domestica]
Pbr026354.1	759	129	33	65.94	17.21	-1.93790679	Down	1.97E-14	5.82E-13	-	Pbr026354.1	K11094|1|4e-55|212|aly:ARALYDRAFT_320780|U2 small nuclear ribonucleoprotein B''	-	-	-	gi|694415058|ref|XP_009335718.1|/6.33308e-97/PREDICTED: U1 small nuclear ribonucleoprotein A-like [Pyrus x bretschneideri]
Pbr019189.1	927	78	20	32.03	8.38	-1.934401649	Down	3.08E-09	6.00E-08	-	Pbr019189.1	K06215|1|5e-118|422|pop:POPTR_548840|pyridoxine biosynthesis protein [EC:4.-.-.-]	-	-	GO:0009108//coenzyme biosynthetic process	gi|694325367|ref|XP_009353629.1|/1.94513e-160/PREDICTED: probable pyridoxal biosynthesis protein PDX1.2 [Pyrus x bretschneideri]
Pbr027613.1	507	66	17	53.32	14.03	-1.926161771	Down	5.53E-08	9.47E-07	-	Pbr027613.1	-	-	-	-	gi|694417928|ref|XP_009336992.1|/7.89543e-83/PREDICTED: uncharacterized protein LOC103929514 [Pyrus x bretschneideri]
Pbr000058.1	1593	351	91.01	80.98	21.4	-1.919954846	Down	2.99E-36	1.91E-34	-	Pbr000058.1	K14445|1|0.0|863|vvi:100255398|solute carrier family 13 (sodium-dependent dicarboxylate transporter), member 2/3/5	GO:0044464//cell part	-	GO:0030001//metal ion transport	gi|694309040|ref|XP_009352419.1|/0/PREDICTED: tonoplast dicarboxylate transporter-like [Pyrus x bretschneideri]
Pbr024864.1	804	912	238	437.49	116.47	-1.909291643	Down	6.76E-91	9.97E-89	-	Pbr024864.1	-	-	-	-	gi|694412637|ref|XP_009334627.1|/5.1508e-124/PREDICTED: LOW QUALITY PROTEIN: NAC domain-containing protein 72, partial [Pyrus x bretschneideri]
Pbr020257.1	1554	42	11	9.95	2.65	-1.908704166	Down	1.88E-05	0.000221711	-	Pbr020257.1	K00517|1|1e-159|561|ath:AT3G56630|[EC:1.14.-.-];K13407|3|7e-114|409|pop:POPTR_588365|cytochrome P450, family 94, subfamily A, polypeptide 1 (fatty acid omega-hydroxylase) [EC:1.14.-.-]	-	GO:0005506//iron ion binding	-	gi|694319396|ref|XP_009346889.1|/0/PREDICTED: cytochrome P450 94A2-like [Pyrus x bretschneideri]
Pbr005752.2	1359	826	216	225.25	60.04	-1.907531224	Down	2.51E-82	3.36E-80	-	Pbr005752.2	-	-	-	-	gi|694316499|ref|XP_009334229.1|/0/PREDICTED: uncharacterized protein LOC103927052 [Pyrus x bretschneideri]
Pbr027848.1	1230	42	11	12.73	3.4	-1.904625768	Down	1.88E-05	0.000221621	-	Pbr027848.1	-	-	-	-	gi|694330068|ref|XP_009355751.1|/0/PREDICTED: uncharacterized protein LOC103946707 [Pyrus x bretschneideri]
Pbr020255.1	2100	506	133	87.54	23.45	-1.900354461	Down	7.59E-51	6.31E-49	-	Pbr020255.1	-	-	GO:0004091//carboxylesterase activity	GO:0044238//primary metabolic process	gi|694319391|ref|XP_009346870.1|/0/PREDICTED: uncharacterized protein LOC103938574 [Pyrus x bretschneideri]
Pbr032991.1	1362	129	34	35.1	9.43	-1.896141355	Down	4.75E-14	1.36E-12	-	Pbr032991.1	K07513|1|2e-179|626|pop:POPTR_816771|acetyl-CoA acyltransferase 1 [EC:2.3.1.16]	-	-	-	gi|694314444|ref|XP_009371217.1|/0/PREDICTED: 3-ketoacyl-CoA thiolase 2, peroxisomal [Pyrus x bretschneideri]
Pbr008070.1	2529	36.39	9.59	5.2	1.4	-1.893084796	Down	5.25E-05	0.00057206	-	Pbr008070.1	-	GO:0031224//intrinsic to membrane	GO:0004553//hydrolase activity, hydrolyzing O-glycosyl compounds	GO:0006678//glucosylceramide metabolic process	gi|694451204|ref|XP_009350832.1|/0/PREDICTED: non-lysosomal glucosylceramidase-like isoform X2 [Pyrus x bretschneideri]
Pbr029439.1	945	943	249	379.22	102.12	-1.892769611	Down	7.94E-93	1.21E-90	-	Pbr029439.1	-	-	-	GO:0009414//response to water deprivation	gi|694421905|ref|XP_009338784.1|/5.60312e-78/PREDICTED: desiccation protectant protein Lea14 homolog [Pyrus x bretschneideri]
Pbr007396.1	1224	64	17	19.5	5.28	-1.884864289	Down	1.39E-07	2.30E-06	-	Pbr007396.1	K00517|1|2e-57|221|ath:AT3G48360|[EC:1.14.-.-];K04498|3|5e-15|80.5|ppp:PHYPADRAFT_10108|E1A/CREB-binding protein [EC:2.3.1.48]	-	-	-	gi|694380171|ref|XP_009366232.1|/0/PREDICTED: BTB/POZ and TAZ domain-containing protein 3-like [Pyrus x bretschneideri]
Pbr027699.1	1410	49	13	12.85	3.48	-1.884609148	Down	4.24E-06	5.67E-05	-	Pbr027699.1	K03453|1|3e-16|84.7|vcn:VOLCADRAFT_102664|bile acid:Na+ symporter, BASS family	-	-	-	gi|694418149|ref|XP_009337093.1|/0/PREDICTED: uncharacterized protein LOC103929596 [Pyrus x bretschneideri]
Pbr016594.1	1098	157	42	53.71	14.65	-1.874290057	Down	1.47E-16	4.93E-15	-	Pbr016594.1	K01834|1|1e-06|52.4|vvi:100245371|2,3-bisphosphoglycerate-dependent phosphoglycerate mutase [EC:5.4.2.1]	-	-	-	gi|694397004|ref|XP_009373766.1|/2.95137e-108/PREDICTED: protein app1-like [Pyrus x bretschneideri]
Pbr041771.1	342	45	12	58.64	16	-1.873813198	Down	1.12E-05	0.00013878	-	Pbr041771.1	-	-	GO:0005488//binding	GO:0051234//establishment of localization;GO:0010876//lipid localization	gi|694440153|ref|XP_009346912.1|/1.50426e-59/PREDICTED: non-specific lipid-transfer protein [Pyrus x bretschneideri]
Pbr009460.1	465	38.4	10.27	34.35	9.39	-1.871113036	Down	5.03E-05	0.000549198	-	Pbr009460.1	K13993|1|4e-54|207|vvi:100263355|HSP20 family protein	-	-	-	gi|694318797|ref|XP_009344328.1|/2.53501e-65/PREDICTED: 18.1 kDa class I heat shock protein-like [Pyrus x bretschneideri]
Pbr011201.1	1593	1751	470	403.98	110.52	-1.869976403	Down	6.57E-168	2.43E-165	-	Pbr011201.1	K01177|1|4e-90|330|sbi:SORBI_01g028700|beta-amylase [EC:3.2.1.2]	-	-	-	gi|694386658|ref|XP_009369103.1|/0/PREDICTED: inactive beta-amylase 9-like [Pyrus x bretschneideri]
Pbr005046.1	759	384	103	196.29	53.72	-1.869455467	Down	3.27E-38	2.17E-36	-	Pbr005046.1	K09873|1|7e-98|354|ath:AT2G36830|aquaporin TIP	GO:0031224//intrinsic to membrane	-	GO:0006810//transport	gi|694447088|ref|XP_009349744.1|/2.82308e-121/PREDICTED: aquaporin TIP1-1-like [Pyrus x bretschneideri]
Pbr012195.1	1398	63	17	16.67	4.59	-1.860688046	Down	2.20E-07	3.52E-06	-	Pbr012195.1	-	-	-	-	gi|694320938|ref|XP_009351641.1|/0/PREDICTED: transcription factor bHLH68 [Pyrus x bretschneideri]
Pbr000473.1	459	37	10	33.61	9.28	-1.856693832	Down	8.00E-05	0.000835639	-	Pbr000473.1	-	-	-	-	gi|694310044|ref|XP_009348496.1|/4.56455e-32/PREDICTED: 50S ribosomal protein L34, chloroplastic-like [Pyrus x bretschneideri]
Pbr004166.1	384	1143	309	1288.44	356.13	-1.855149478	Down	1.87E-109	3.48E-107	-	Pbr004166.1	-	-	-	-	gi|595793269|ref|XP_007200383.1|/4.41262e-06/hypothetical protein PRUPE_ppa012458mg [Prunus persica]
Pbr040068.1	1584	48	13	11.14	3.08	-1.854746977	Down	6.71E-06	8.65E-05	-	Pbr040068.1	-	-	-	-	gi|694364448|ref|XP_009361294.1|/0/PREDICTED: growth-regulating factor 6 [Pyrus x bretschneideri]
Pbr030107.1	1443	276	75	70.65	19.57	-1.852045805	Down	1.49E-27	7.55E-26	-	Pbr030107.1	K00012|1|0.0|890|osa:4352147|UDPglucose 6-dehydrogenase [EC:1.1.1.22]	GO:0031410//cytoplasmic vesicle	GO:0016614//oxidoreductase activity, acting on CH-OH group of donors;GO:0000166//nucleotide binding	GO:0008152//metabolic process	gi|694422550|ref|XP_009339103.1|/0/PREDICTED: UDP-glucose 6-dehydrogenase 5 [Pyrus x bretschneideri]
Pbr011738.2	1725	154	42	32.69	9.09	-1.846497178	Down	5.65E-16	1.83E-14	-	Pbr011738.2	K13420|1|9e-24|110|rcu:RCOM_0633880|LRR receptor-like serine/threonine-protein kinase FLS2 [EC:2.7.11.1]	-	-	-	gi|694388106|ref|XP_009369776.1|/0/PREDICTED: plant intracellular Ras-group-related LRR protein 4-like [Pyrus x bretschneideri]
Pbr000734.1	1050	110	30	39.48	10.98	-1.846243935	Down	8.29E-12	2.03E-10	-	Pbr000734.1	-	-	-	-	gi|694315416|ref|XP_009375571.1|/0/PREDICTED: F-box/kelch-repeat protein At1g15670-like [Pyrus x bretschneideri]
Pbr016375.1	1290	44	12	12.68	3.53	-1.844814657	Down	1.78E-05	0.000211719	-	Pbr016375.1	K00924|1|4e-119|426|ath:AT4G35600|[EC:2.7.1.-]	-	GO:0004713//protein tyrosine kinase activity;GO:0032559	GO:0006464//cellular protein modification process	gi|694396232|ref|XP_009373402.1|/0/PREDICTED: probable serine/threonine-protein kinase NAK [Pyrus x bretschneideri]
Pbr009492.1	987	117	32	44.89	12.52	-1.842159534	Down	1.94E-12	4.97E-11	-	Pbr009492.1	K02370|1|2e-26|118|ppp:PHYPADRAFT_146391|alpha-1,4-N-acetylglucosaminyltransferase EXTL3 [EC:2.4.1.223 2.4.1.224]	GO:0005789//endoplasmic reticulum membrane	GO:0016757//transferase activity, transferring glycosyl groups	-	gi|694318856|ref|XP_009344563.1|/0/PREDICTED: exostosin-2-like [Pyrus x bretschneideri]
Pbr007220.1	840	105.58	28.93	48.27	13.49	-1.839236478	Down	1.44E-11	3.44E-10	-	Pbr007220.1	K03695|1|2e-109|393|bdi:100825913|ATP-dependent Clp protease ATP-binding subunit ClpB	-	GO:0016462//pyrophosphatase activity;GO:0032559	GO:0050896//response to stimulus;GO:0043170	gi|694317492|ref|XP_009338488.1|/9.82565e-137/PREDICTED: LOW QUALITY PROTEIN: chaperone protein ClpB1-like [Pyrus x bretschneideri]
Pbr000563.1	429	40	11	39.39	11.07	-1.831174195	Down	4.74E-05	0.000519859	-	Pbr000563.1	-	-	-	-	gi|694310249|ref|XP_009352010.1|/1.56691e-48/PREDICTED: uncharacterized protein LOC103943423 [Pyrus x bretschneideri]
Pbr030601.1	993	989.63	273.88	377.21	106.46	-1.825056452	Down	6.60E-93	1.01E-90	-	Pbr030601.1	K13420|1|4e-28|123|vvi:100253808|LRR receptor-like serine/threonine-protein kinase FLS2 [EC:2.7.11.1]	GO:0005576//extracellular region;GO:0030312//external encapsulating structure	-	-	gi|694332737|ref|XP_009356991.1|/0/PREDICTED: polygalacturonase inhibitor [Pyrus x bretschneideri]
Pbr042289.1	612	65	18	42.29	11.95	-1.823305942	Down	2.07E-07	3.33E-06	-	Pbr042289.1	K03809|1|1e-81|300|pop:POPTR_663306|Trp repressor binding protein	-	GO:0000166//nucleotide binding;GO:0003824//catalytic activity	-	gi|694398142|ref|XP_009374262.1|/1.39122e-113/PREDICTED: minor allergen Alt a 7 [Pyrus x bretschneideri]
Pbr030533.1	918	462	128	191.73	54.18	-1.823243795	Down	3.75E-44	2.75E-42	-	Pbr030533.1	K01097|1|2e-12|71.6|ppp:PHYPADRAFT_170201|N-acylneuraminate-9-phosphatase [EC:3.1.3.29];K00861|3|2e-06|51.2|aly:ARALYDRAFT_914528|riboflavin kinase [EC:2.7.1.26]	-	GO:0016791//phosphatase activity	-	gi|694423555|ref|XP_009339578.1|/9.21685e-179/PREDICTED: haloacid dehalogenase-like hydrolase domain-containing protein 3 [Pyrus x bretschneideri]
Pbr033383.1	693	285	79	161.19	45.59	-1.82197293	Down	7.75E-28	3.96E-26	-	Pbr033383.1	-	-	-	-	gi|694427976|ref|XP_009341585.1|/1.74725e-124/PREDICTED: transcription factor DIVARICATA [Pyrus x bretschneideri]
Pbr028844.1	1776	559.6	155.66	115.24	32.67	-1.818603206	Down	5.02E-53	4.27E-51	-	Pbr028844.1	K14638|1|1e-136|484|vvi:100262103|solute carrier family 15 (peptide/histidine transporter), member 3/4	-	-	-	gi|694331201|ref|XP_009356281.1|/0/PREDICTED: protein NRT1/ PTR FAMILY 3.1-like [Pyrus x bretschneideri]
Pbr019856.1	1134	218	61	72.05	20.56	-1.809158166	Down	1.90E-21	7.89E-20	-	Pbr019856.1	-	-	GO:0003677//DNA binding	GO:0006351//transcription, DNA-dependent	gi|694312390|ref|XP_009362078.1|/0/PREDICTED: heat shock factor protein HSF30 [Pyrus x bretschneideri]
Pbr039424.1	630	203.27	56.93	127.97	36.58	-1.806678659	Down	2.31E-20	9.24E-19	-	Pbr039424.1	-	-	-	-	gi|694436822|ref|XP_009345500.1|/4.79993e-120/PREDICTED: uncharacterized protein LOC103937297 [Pyrus x bretschneideri]
Pbr033256.1	795	82.03	23	39.84	11.4	-1.805183823	Down	6.56E-09	1.24E-07	-	Pbr033256.1	K08914|1|2e-143|506|vvi:100260599|light-harvesting complex II chlorophyll a/b binding protein 3	-	-	-	gi|694429895|ref|XP_009342455.1|/3.13523e-150/PREDICTED: chlorophyll a-b binding protein 13, chloroplastic [Pyrus x bretschneideri]
Pbr042888.1	474	366	103	320.01	92	-1.798411222	Down	9.53E-35	5.84E-33	-	Pbr042888.1	-	-	-	-	gi|694355653|ref|XP_009358797.1|/1.77748e-77/PREDICTED: uncharacterized protein LOC103949410 isoform X2 [Pyrus x bretschneideri]
Pbr007289.1	852	184	52	82.83	23.88	-1.794350552	Down	3.77E-18	1.36E-16	-	Pbr007289.1	K10610|1|2e-24|110|ota:Ot10g03450|DNA damage-binding protein 1;K03671|2|5e-10|63.2|sbi:SORBI_09g024960|thioredoxin 1	-	GO:0015036//disulfide oxidoreductase activity	GO:0018904;GO:0019725//cellular homeostasis	gi|694317631|ref|XP_009339051.1|/4.75381e-163/PREDICTED: thioredoxin-like 1-2, chloroplastic [Pyrus x bretschneideri]
Pbr004361.1	1011	46	13	17.2	4.96	-1.793996539	Down	1.66E-05	0.000198964	-	Pbr004361.1	K12126|1|1e-09|62.0|aly:ARALYDRAFT_471048|phytochrome-interacting factor 3	-	-	-	gi|694375782|ref|XP_009364494.1|/8.61255e-104/PREDICTED: transcription factor UNE12 isoform X2 [Pyrus x bretschneideri]
Pbr013960.1	2094	141	40	24.47	7.07	-1.791231981	Down	3.44E-14	9.96E-13	-	Pbr013960.1	-	-	-	-	gi|694391608|ref|XP_009371318.1|/0/PREDICTED: methyl-CpG-binding domain-containing protein 13 isoform X1 [Pyrus x bretschneideri]
Pbr013283.1	1743	318.4	90.34	66.86	19.33	-1.790301717	Down	3.21E-30	1.76E-28	-	Pbr013283.1	K14638|1|2e-132|471|mtr:MTR_4g015080|solute carrier family 15 (peptide/histidine transporter), member 3/4	-	-	-	gi|694311202|ref|XP_009356666.1|/0/PREDICTED: protein NRT1/ PTR FAMILY 3.1-like [Pyrus x bretschneideri]
Pbr038271.1	2094	42	12	7.29	2.12	-1.78185455	Down	4.40E-05	0.000485144	-	Pbr038271.1	K04733|1|5e-52|204|smo:SELMODRAFT_159261|interleukin-1 receptor-associated kinase 4 [EC:2.7.11.1];K13430|3|3e-50|198|vvi:100254113|serine/threonine-protein kinase PBS1 [EC:2.7.11.1]	-	-	-	gi|694317959|ref|XP_009340621.1|/0/PREDICTED: L-type lectin-domain containing receptor kinase IX.1-like [Pyrus x bretschneideri]
Pbr011581.1	1416	69.99	20	18.28	5.32	-1.78076792	Down	1.80E-07	2.92E-06	-	Pbr011581.1	K13691|1|2e-52|204|gmx:100787483|pathogen-inducible salicylic acid glucosyltransferase [EC:2.4.1.-]	-	-	-	gi|694387624|ref|XP_009369556.1|/0/PREDICTED: UDP-glycosyltransferase 87A1-like isoform X2 [Pyrus x bretschneideri]
Pbr029788.1	1974	69.22	20	12.77	3.76	-1.763953958	Down	1.80E-07	2.92E-06	-	Pbr029788.1	K02516|1|0.0|1084|vvi:100242249|protein arginine N-methyltransferase 5 [EC:2.1.1.125]	-	-	-	gi|694422043|ref|XP_009338852.1|/0/PREDICTED: protein arginine N-methyltransferase 1.5-like isoform X1 [Pyrus x bretschneideri]
Pbr014160.1	1056	134.1	38.73	47.84	14.09	-1.763545778	Down	1.47E-13	4.07E-12	-	Pbr014160.1	K13426|1|2e-15|81.3|vvi:100251862|WRKY transcription factor 29;K13424|4|2e-13|74.7|ath:AT2G38470|WRKY transcription factor 33	-	-	-	gi|694322553|ref|XP_009352393.1|/1.14203e-178/PREDICTED: probable WRKY transcription factor 53 [Pyrus x bretschneideri]
Pbr004470.1	783	535.04	155	264.25	78.1	-1.758509018	Down	1.75E-48	1.41E-46	-	Pbr004470.1	-	-	-	-	gi|694446032|ref|XP_009349408.1|/3.37301e-141/PREDICTED: uncharacterized protein LOC103940956 [Pyrus x bretschneideri]
Pbr015939.1	1563	300	87	70.61	20.87	-1.758441916	Down	7.22E-28	3.69E-26	-	Pbr015939.1	K13424|1|7e-135|479|pop:POPTR_577093|WRKY transcription factor 33	-	GO:0003677//DNA binding;GO:0001071//nucleic acid binding transcription factor activity	GO:0010467//gene expression	gi|694395564|ref|XP_009373102.1|/0/PREDICTED: probable WRKY transcription factor 33 [Pyrus x bretschneideri]
Pbr002682.1	816	153.36	44.5	72.38	21.42	-1.756632628	Down	4.55E-15	1.41E-13	-	Pbr002682.1	-	-	-	-	gi|694384161|ref|XP_009368001.1|/1.20516e-51/PREDICTED: uncharacterized protein LOC103957542 [Pyrus x bretschneideri]
[truncated: 463 more rows]
