# Supplementary material for: Transcriptome and phytohormone analysis reveals a comprehensive phytohormone and pathogen defence response in pear self-/cross-pollination
Source: Plant Cell Rep. 2017 Sep 8;36(11):1785–99. doi: 10.1007/s00299-017-2194-0 (PMC5658469; doi:10.1007/s00299-017-2194-0)
Supplement: Supplementary file 2 — Supplementary material 2 (XLS 774 kb) Additional file 2. RNA-seq data of all counts for and DSC (UP vs. CP) [file 299_2017_2194_MOESM2_ESM.xls]

geneID	geneLength	UP-Expression	CP-Expression	UP-FPKM	CP-FPKM	log2 Ratio(DH/DU)	Up-Down-Regulation(CP/UP)	P-value	FDR	Symbol	Description	KEGG Orthology	GO Component	GO Function	GO Process	Blast nr										geneID	geneLength	S1-Expression	S2-Expression	S1-FPKM	S2-FPKM	log2 Ratio(S2/S1)	Up-Down-Regulation(S2/S1)	P-value	FDR	Symbol	Description	KEGG Orthology	GO Component	GO Function	GO Process	Blast nr
Pbr030277.1	249	0	48	0.001	97.13	16.56762934	Up	2.79E-15	8.81E-14	-	Pbr030277.1	-	-	-	-	-									Pbr039133.1	Pbr039133.1	2643	63	1632	8.6	225.02	4.709572765	Up	0	0	-	Pbr039133.1	K01728|1|2e-157|555|rcu:RCOM_0697960|pectate lyase [EC:4.2.2.2]	-	-	-	gi|694361356|ref|XP_009360393.1|/0/PREDICTED: probable pectate lyase 3 [Pyrus x bretschneideri]
Pbr026340.1	1638	0	358.26	0.001	81.14	16.30812568	Up	2.89E-109	7.26E-107	-	Pbr026340.1	K01213|1|2e-82|305|pop:POPTR_552472|galacturan 1,4-alpha-galacturonidase [EC:3.2.1.67]	-	-	-	gi|694408071|ref|XP_009378748.1|/0/PREDICTED: exopolygalacturonase-like [Pyrus x bretschneideri]									Pbr028076.1	Pbr028076.1	2691	77	16	10.31	2.17	-2.248277385	Down	7.86E-11	1.77E-09	-	Pbr028076.1	K14486|1|0.0|1221|rcu:RCOM_1597120|auxin response factor	-	-	-	gi|694419406|ref|XP_009337659.1|/0/PREDICTED: auxin response factor 5-like isoform X1 [Pyrus x bretschneideri]
Pbr022713.1	1638	0	358.26	0.001	81.14	16.30812568	Up	2.89E-109	7.20E-107	-	Pbr022713.1	K01213|1|2e-82|305|pop:POPTR_552472|galacturan 1,4-alpha-galacturonidase [EC:3.2.1.67]	-	-	-	gi|694408071|ref|XP_009378748.1|/0/PREDICTED: exopolygalacturonase-like [Pyrus x bretschneideri]									Pbr019035.2	Pbr019035.2	2010	82	29	14.85	5.31	-1.483679165	Down	4.31E-07	6.39E-06	-	Pbr019035.2	K14491|1|0.0|676|vvi:100250889|two-component response regulator ARR-B family	-	-	-	gi|694451263|ref|XP_009350850.1|/0/PREDICTED: two-component response regulator ARR12-like [Pyrus x bretschneideri]
Pbr032371.1	390	0	38	0.001	42.61	15.37890443	Up	3.00E-12	7.62E-11	-	Pbr032371.1	-	-	-	-	gi|694352043|ref|XP_009357725.1|/8.69991e-47/PREDICTED: glucan endo-1,3-beta-glucosidase-like [Pyrus x bretschneideri]									Pbr004446.2	Pbr004446.2	885	129.42	40.96	55.89	17.89	-1.643436788	Down	4.11E-12	1.03E-10	-	Pbr004446.2	K11276|1|1e-52|204|gmx:100792094|nucleophosmin 1	-	-	-	gi|694445856|ref|XP_009349333.1|/5.70784e-114/PREDICTED: histone deacetylase HDT1-like [Pyrus x bretschneideri]
Pbr042766.1	264	0	20.19	0.001	37.63	15.19959567	Up	8.60E-07	1.22E-05	-	Pbr042766.1	-	-	-	-	gi|694437961|ref|XP_009345976.1|/1.99483e-35/PREDICTED: defensin-like protein 2 [Pyrus x bretschneideri]									Pbr004805.1	Pbr004805.1	864	265.58	84.04	117.74	37.69	-1.643350833	Down	9.05E-23	4.26E-21	-	Pbr004805.1	K11276|1|3e-46|183|gmx:100792094|nucleophosmin 1;K14826|4|4e-06|50.4|ath:AT4G25340|FK506-binding nuclear protein [EC:5.2.1.8]	-	-	-	gi|694445856|ref|XP_009349333.1|/4.19577e-106/PREDICTED: histone deacetylase HDT1-like [Pyrus x bretschneideri]
Pbr021318.1	360	0	28.64	0.001	35.48	15.11471839	Up	3.23E-09	6.22E-08	-	Pbr021318.1	K06875|1|5e-46|180|vvi:100245316|programmed cell death protein 5	-	-	-	gi|694325785|ref|XP_009353825.1|/6.43293e-50/PREDICTED: DNA-binding protein DDB_G0278111-like [Pyrus x bretschneideri]									Pbr012170.1	Pbr012170.1	1479	82	32	20.45	8.07	-1.341460265	Down	2.79E-06	3.64E-05	-	Pbr012170.1	-	GO:0044464//cell part	GO:0046914//transition metal ion binding	-	gi|694320867|ref|XP_009351608.1|/0/PREDICTED: protein SHOOT GRAVITROPISM 5 [Pyrus x bretschneideri]
Pbr004348.1	555	0	47	0.001	34.62	15.0793181	Up	5.61E-15	1.74E-13	-	Pbr004348.1	-	-	-	-	gi|657992840|ref|XP_008388682.1|/1.50223e-86/PREDICTED: uncharacterized protein LOC103451035 [Malus domestica]									Pbr019738.1	Pbr019738.1	675	566	234	329.68	137.94	-1.257025497	Down	5.49E-32	3.72E-30	-	Pbr019738.1	-	-	-	-	gi|694312011|ref|XP_009360529.1|/1.15417e-85/PREDICTED: zinc finger protein ZAT10-like [Pyrus x bretschneideri]
Pbr040132.1	252	0	16.81	0.001	33.45	15.02971859	Up	1.40E-05	0.000160569	-	Pbr040132.1	-	-	-	-	gi|15617412|dbj|BAB64930.1|/2.2321e-34/defensin-like protein [Pyrus pyrifolia]									Pbr020098.1	Pbr020098.1	1569	58	13	13.6	3.08	-2.142604395	Down	4.79E-08	8.10E-07	-	Pbr020098.1	-	-	-	-	gi|694312983|ref|XP_009364602.1|/7.53676e-162/PREDICTED: zinc finger protein NUTCRACKER-like [Pyrus x bretschneideri]
Pbr004543.1	2058	0	178	0.001	31.78	14.9558315	Up	1.08E-54	1.27E-52	-	Pbr004543.1	K01188|1|2e-154|544|sbi:SORBI_06g019840|beta-glucosidase [EC:3.2.1.21]	-	-	-	gi|694376799|ref|XP_009364764.1|/0/PREDICTED: beta-glucosidase 12-like [Pyrus x bretschneideri]									Pbr020962.2	Pbr020962.2	546	53	6	39.29	4.5	-3.126165261	Down	1.23E-10	2.74E-09	-	Pbr020962.2	-	-	-	-	gi|694404459|ref|XP_009377110.1|/5.07676e-92/PREDICTED: zinc finger protein ZAT11-like [Pyrus x bretschneideri]
Pbr010958.1	636	0	46.5	0.001	29.31	14.83910535	Up	1.13E-14	3.39E-13	-	Pbr010958.1	-	-	-	-	gi|694386917|ref|XP_009369228.1|/3.16484e-87/PREDICTED: PRA1 family protein B1-like [Pyrus x bretschneideri]									Pbr025748.1	Pbr025748.1	741	167	13	87.66	6.9	-3.667250412	Down	3.50E-35	2.55E-33	-	Pbr025748.1	-	-	-	-	gi|694414319|ref|XP_009335384.1|/3.90951e-96/PREDICTED: zinc finger protein ZAT10-like [Pyrus x bretschneideri]
Pbr007539.2	687	0	50.05	0.001	28.93	14.8202787	Up	6.90E-16	2.28E-14	-	Pbr007539.2	K09377|1|4e-75|278|vvi:100263273|cysteine and glycine-rich protein	-	GO:0046914//transition metal ion binding	-	gi|694386529|ref|XP_009369042.1|/1.66783e-103/PREDICTED: pollen-specific protein SF3-like [Pyrus x bretschneideri]									Pbr027978.1	Pbr027978.1	498	50	12	41.25	10.03	-2.040072513	Down	9.06E-07	1.28E-05	-	Pbr027978.1	K11276|1|3e-21|99.4|gmx:100792094|nucleophosmin 1	-	-	-	gi|694418841|ref|XP_009337401.1|/2.56527e-59/PREDICTED: histone deacetylase HDT1-like isoform X1 [Pyrus x bretschneideri]
Pbr023719.1	363	0	23	0.001	28.2	14.78340754	Up	1.06E-07	1.72E-06	-	Pbr023719.1	-	-	-	-	gi|694410485|ref|XP_009333653.1|/1.69907e-26/PREDICTED: late embryogenesis abundant protein 1-like [Pyrus x bretschneideri]									Pbr029706.1	Pbr029706.1	1470	209	93	52.46	23.6	-1.152430948	Down	2.68E-11	6.29E-10	-	Pbr029706.1	-	-	-	-	gi|694332034|ref|XP_009356670.1|/0/PREDICTED: zinc finger protein NUTCRACKER-like [Pyrus x bretschneideri]
Pbr021154.1	408	0	25.41	0.001	26.96	14.71853288	Up	2.62E-08	4.58E-07	-	Pbr021154.1	-	-	-	-	gi|657998106|ref|XP_008391440.1|/1.89246e-57/PREDICTED: uncharacterized protein ECU03_1610 [Malus domestica]									Pbr033995.1	Pbr033995.1	522	22	1	17.18	0.79	-4.442733573	Down	3.32E-06	4.28E-05	-	Pbr033995.1	-	-	-	-	gi|694354081|ref|XP_009358331.1|/2.09571e-81/PREDICTED: zinc finger protein ZAT12-like [Pyrus x bretschneideri]
Pbr016393.1	393	0	24.01	0.001	26.68	14.70347105	Up	5.27E-08	8.88E-07	-	Pbr016393.1	-	-	GO:0005515//protein binding	GO:0044267//cellular protein metabolic process	gi|694396040|ref|XP_009373318.1|/1.47551e-54/PREDICTED: protein SSUH2 homolog [Pyrus x bretschneideri]									Pbr042596.1	Pbr042596.1	591	381	15	257.9	10.28	-4.648899603	Down	2.20E-92	4.60E-90	-	Pbr042596.1	-	-	-	-	gi|694441386|ref|XP_009347446.1|/2.70588e-95/PREDICTED: zinc finger protein ZAT12-like [Pyrus x bretschneideri]
Pbr030479.1	1218	0	81	0.001	25.08	14.61424973	Up	2.76E-25	1.46E-23	-	Pbr030479.1	-	-	-	-	gi|694423370|ref|XP_009339490.1|/0/PREDICTED: UPF0496 protein 4-like [Pyrus x bretschneideri]									Pbr008285.1	Pbr008285.1	1029	127	47	46.59	17.43	-1.418447761	Down	1.10E-09	2.21E-08	-	Pbr008285.1	K06185|1|3e-37|154|ota:Ot05g02490|ATP-binding cassette, subfamily F, member 2	-	GO:0046872//metal ion binding	-	gi|658004221|ref|XP_008337225.1|/4.20176e-146/PREDICTED: zinc finger CCCH domain-containing protein 11-like [Malus domestica]
Pbr013556.1	1095	0	72	0.001	24.98	14.60848586	Up	1.48E-22	6.85E-21	-	Pbr013556.1	-	-	-	-	gi|694321636|ref|XP_009351974.1|/0/PREDICTED: calumenin [Pyrus x bretschneideri]									Pbr019807.1	Pbr019807.1	1122	47	9	15.71	3.04	-2.369539952	Down	1.84E-07	2.90E-06	-	Pbr019807.1	K15172|1|5e-28|123|vcn:VOLCADRAFT_106802|transcription elongation factor SPT5	-	-	-	gi|694312232|ref|XP_009361457.1|/0/PREDICTED: zinc finger CCCH domain-containing protein 23-like [Pyrus x bretschneideri]
Pbr010741.1	1278	0	83.11	0.001	24.45	14.57754684	Up	6.83E-26	3.69E-24	-	Pbr010741.1	-	-	GO:0003824//catalytic activity	-	gi|694386351|ref|XP_009368962.1|/0/PREDICTED: probable inactive purple acid phosphatase 29 [Pyrus x bretschneideri]									Pbr033729.1	Pbr033729.1	2112	251	56	43.17	9.73	-2.149517383	Down	2.01E-30	1.27E-28	-	Pbr033729.1	K15172|1|7e-29|127|vcn:VOLCADRAFT_106802|transcription elongation factor SPT5	-	-	-	gi|694422171|ref|XP_009338915.1|/0/PREDICTED: zinc finger CCCH domain-containing protein 66-like [Pyrus x bretschneideri]
Pbr010591.1	324	0	17	0.001	24.1	14.55674553	Up	6.98E-06	8.51E-05	-	Pbr010591.1	-	-	-	-	gi|694386010|ref|XP_009368814.1|/8.45398e-42/PREDICTED: early nodulin-93-like [Pyrus x bretschneideri]									Pbr003453.1	Pbr003453.1	2595	134.63	54.21	18.72	7.62	-1.296717532	Down	5.14E-09	9.72E-08	-	Pbr003453.1	-	-	-	-	gi|694444790|ref|XP_009348884.1|/0/PREDICTED: calmodulin-binding transcription activator 5-like [Pyrus x bretschneideri]
Pbr021766.1	456	0	25	0.001	23.19	14.5012152	Up	2.62E-08	4.58E-07	-	Pbr021766.1	-	GO:0043231//intracellular membrane-bounded organelle	GO:0003677//DNA binding;GO:0001071//nucleic acid binding transcription factor activity	GO:0006351//transcription, DNA-dependent	gi|694406145|ref|XP_009377898.1|/1.23608e-61/PREDICTED: homeobox protein HD1-like [Pyrus x bretschneideri]									Pbr005884.1	Pbr005884.1	909	57	128	23.91	54.31	1.183603733	Up	9.46E-08	1.55E-06	-	Pbr005884.1	K12135|1|1e-14|79.0|ath:AT5G15840|zinc finger protein CONSTANS	-	-	-	gi|694316827|ref|XP_009335579.1|/4.3757e-157/PREDICTED: probable salt tolerance-like protein At1g75540 [Pyrus x bretschneideri]
Pbr025452.1	759	0	40	0.001	20.69	14.33664602	Up	7.43E-13	1.97E-11	-	Pbr025452.1	-	-	-	-	gi|694413229|ref|XP_009334887.1|/1.07526e-112/PREDICTED: protein MIZU-KUSSEI 1 [Pyrus x bretschneideri]									Pbr020473.1	Pbr020473.1	867	102	49	45.05	21.89	-1.041255152	Down	1.85E-05	0.000205905	-	Pbr020473.1	K12135|1|1e-15|81.6|ath:AT5G15840|zinc finger protein CONSTANS	-	-	-	gi|694403593|ref|XP_009376736.1|/4.42806e-172/PREDICTED: probable salt tolerance-like protein At1g78600 [Pyrus x bretschneideri]
Pbr027252.1	1638	0	82.54	0.001	18.69	14.18997895	Up	1.37E-25	7.33E-24	-	Pbr027252.1	-	-	-	-	gi|694416962|ref|XP_009336579.1|/0/PREDICTED: phosphatidylinositol 4-kinase gamma 8-like [Pyrus x bretschneideri]									Pbr008854.1	Pbr008854.1	666	89	23	52.63	13.76	-1.935404925	Down	2.07E-10	4.50E-09	-	Pbr008854.1	-	-	-	-	gi|694383120|ref|XP_009367531.1|/1.05263e-115/PREDICTED: dof zinc finger protein DOF3.1-like [Pyrus x bretschneideri]
Pbr042517.1	480	0	21.3	0.001	18.59	14.18223915	Up	4.28E-07	6.36E-06	-	Pbr042517.1	-	-	-	GO:0006950//response to stress	gi|694368023|ref|XP_009362317.1|/4.90606e-86/PREDICTED: major allergen Mal d 1-like [Pyrus x bretschneideri]									Pbr011427.1	Pbr011427.1	1398	222	109	58.76	29.16	-1.010843676	Down	6.67E-10	1.37E-08	-	Pbr011427.1	-	-	-	-	gi|694387034|ref|XP_009369285.1|/0/PREDICTED: cyclic dof factor 3-like [Pyrus x bretschneideri]
Pbr042316.1	558	0	22	0.001	16.1	13.97477307	Up	2.13E-07	3.31E-06	-	Pbr042316.1	-	-	-	-	gi|694440128|ref|XP_009346901.1|/3.51003e-91/PREDICTED: uncharacterized protein LOC103938602 [Pyrus x bretschneideri]									Pbr000398.1	Pbr000398.1	759	406.18	163.28	207.63	84.44	-1.298016427	Down	1.52E-24	7.71E-23	-	Pbr000398.1	K09286|1|2e-22|104|ath:AT5G44210|EREBP-like factor;K03021|5|9e-19|92.0|smo:SELMODRAFT_443461|DNA-directed RNA polymerase III subunit RPC2 [EC:2.7.7.6]	-	-	-	gi|694309912|ref|XP_009343073.1|/3.35031e-106/PREDICTED: ethylene-responsive transcription factor 4-like [Pyrus x bretschneideri]
Pbr028932.1	387	0	14	0.001	15.85	13.95219522	Up	5.67E-05	0.000564943	-	Pbr028932.1	-	-	-	-	gi|595833761|ref|XP_007206730.1|/3.1048e-44/hypothetical protein PRUPE_ppa024789mg [Prunus persica]									Pbr002083.1	Pbr002083.1	2139	142.44	58.31	24.18	10	-1.273814245	Down	2.75E-09	5.35E-08	-	Pbr002083.1	K09286|1|9e-35|147|rcu:RCOM_0546450|EREBP-like factor	GO:0044464//cell part	GO:0043167//ion binding;GO:0008422//beta-glucosidase activity	GO:0044238//primary metabolic process	gi|694443435|ref|XP_009348307.1|/0/PREDICTED: glucan endo-1,3-beta-glucosidase 7-like [Pyrus x bretschneideri]
Pbr023165.1	447	0	16	0.001	15.2	13.8917837	Up	1.40E-05	0.000159936	-	Pbr023165.1	K14488|1|9e-27|117|vvi:100247885|SAUR family protein	-	-	-	gi|694409231|ref|XP_009379257.1|/4.00122e-76/PREDICTED: uncharacterized protein LOC103967688 [Pyrus x bretschneideri]									Pbr002108.1	Pbr002108.1	612	20.08	71.98	13.06	47.4	1.859732162	Up	3.55E-08	6.12E-07	-	Pbr002108.1	K09286|1|1e-09|61.2|rcu:RCOM_0295580|EREBP-like factor	-	-	-	gi|694443471|ref|XP_009348323.1|/1.83393e-81/PREDICTED: ethylene-responsive transcription factor WIN1-like [Pyrus x bretschneideri]
Pbr005097.1	3462	0	143	0.001	14.95	13.86785786	Up	4.40E-44	4.20E-42	-	Pbr005097.1	K10406|1|1e-82|306|cme:CMT097C|kinesin family member C2/C3	-	-	-	gi|694377224|ref|XP_009364926.1|/0/PREDICTED: kinesin-4-like [Pyrus x bretschneideri]									Pbr006526.1	Pbr006526.1	825	142	28	66.22	13.21	-2.325636544	Down	1.54E-19	6.31E-18	-	Pbr006526.1	K09286|1|9e-17|85.5|vvi:100248027|EREBP-like factor	-	-	-	gi|694449436|ref|XP_009350374.1|/2.77121e-128/PREDICTED: ethylene-responsive transcription factor ERF109-like [Pyrus x bretschneideri]
Pbr026679.1	768	0	28	0.001	14.29	13.8027183	Up	3.23E-09	6.21E-08	-	Pbr026679.1	-	-	-	-	gi|694416035|ref|XP_009336157.1|/2.53202e-117/PREDICTED: CRIB domain-containing protein RIC6-like [Pyrus x bretschneideri]									Pbr007473.1	Pbr007473.1	972	546	185	212.98	72.98	-1.545144904	Down	1.40E-41	1.23E-39	-	Pbr007473.1	K09286|1|3e-53|207|vvi:100245515|EREBP-like factor	-	-	-	gi|694380473|ref|XP_009366366.1|/3.49914e-139/PREDICTED: ethylene-responsive transcription factor ERF060 [Pyrus x bretschneideri]
Pbr038602.1	471	0	15	0.001	13.39	13.70886834	Up	2.82E-05	0.000302139	-	Pbr038602.1	-	-	GO:0005488//binding	-	gi|658045616|ref|XP_008358490.1|/3.05001e-82/PREDICTED: probable E3 ubiquitin-protein ligase RHA2B [Malus domestica]									Pbr010949.1	Pbr010949.1	1248	471	46	140.57	13.88	-3.340209259	Down	3.51E-89	7.00E-87	-	Pbr010949.1	K09286|1|3e-29|127|aly:ARALYDRAFT_487335|EREBP-like factor	-	-	GO:0006351//transcription, DNA-dependent	gi|694386907|ref|XP_009369224.1|/4.36936e-175/PREDICTED: dehydration-responsive element-binding protein 2A-like [Pyrus x bretschneideri]
Pbr001260.1	840	0	28.57	0.001	13.21	13.68934285	Up	3.23E-09	6.22E-08	-	Pbr001260.1	-	-	-	-	gi|694429377|ref|XP_009342216.1|/4.43104e-121/PREDICTED: uncharacterized protein LOC103934208 [Pyrus x bretschneideri]									Pbr011145.1	Pbr011145.1	1092	929	393	319.71	136.76	-1.225117542	Down	2.19E-49	2.29E-47	-	Pbr011145.1	K09286|1|5e-64|243|rcu:RCOM_1034530|EREBP-like factor	-	-	-	gi|292668921|gb|ADE41115.1|/1.70364e-132/AP2 domain class transcription factor [Malus domestica]
Pbr020781.1	882	0	24.85	0.001	10.89	13.41071633	Up	5.27E-08	8.88E-07	-	Pbr020781.1	K01674|1|2e-75|280|pop:POPTR_589499|carbonic anhydrase [EC:4.2.1.1]	-	-	-	gi|657983802|ref|XP_008383978.1|/2.9944e-131/PREDICTED: bifunctional monodehydroascorbate reductase and carbonic anhydrase nectarin-3-like [Malus domestica]									Pbr012685.1	Pbr012685.1	930	55	19.01	22.51	7.87	-1.516130516	Down	2.70E-05	0.000290734	-	Pbr012685.1	K09286|1|4e-43|173|pop:POPTR_588763|EREBP-like factor	-	-	-	gi|694389622|ref|XP_009370423.1|/5.18332e-137/PREDICTED: ethylene-responsive transcription factor ERF105-like [Pyrus x bretschneideri]
Pbr039425.1	2811	0	82.85	0.001	10.72	13.38801729	Up	1.37E-25	7.34E-24	-	Pbr039425.1	K08286|1|7e-25|114|ath:AT4G28490|protein-serine/threonine kinase [EC:2.7.11.-]	-	-	-	gi|694450940|ref|XP_009350755.1|/0/PREDICTED: pollen-specific leucine-rich repeat extensin-like protein 3 [Pyrus x bretschneideri]									Pbr015698.1	Pbr015698.1	930	79	33.99	32.33	14.07	-1.200251179	Down	1.45E-05	0.000165389	-	Pbr015698.1	K09286|1|7e-43|172|pop:POPTR_588763|EREBP-like factor	-	-	-	gi|694394953|ref|XP_009372829.1|/3.96873e-137/PREDICTED: ethylene-responsive transcription factor ERF105-like [Pyrus x bretschneideri]
Pbr036152.1	1023	0	27	0.001	10.08	13.29920802	Up	6.49E-09	1.21E-07	-	Pbr036152.1	K00430|1|7e-71|265|aly:ARALYDRAFT_488648|peroxidase [EC:1.11.1.7]	-	-	-	gi|694357645|ref|XP_009359339.1|/0/PREDICTED: peroxidase 57-like [Pyrus x bretschneideri]									Pbr016185.1	Pbr016185.1	615	67	10	43.35	6.55	-2.726465182	Down	1.29E-11	3.11E-10	-	Pbr016185.1	K14516|1|4e-24|109|rcu:RCOM_1007740|ethylene-responsive transcription factor 1;K14517|2|4e-23|105|ath:AT5G47220|ethylene-responsive transcription factor 2;K09286|3|9e-23|104|ath:AT4G17500|EREBP-like factor	-	-	-	gi|694323523|ref|XP_009352827.1|/7.05604e-81/PREDICTED: pathogenesis-related genes transcriptional activator PTI5-like [Pyrus x bretschneideri]
Pbr036781.1	708	0	18	0.001	10.06	13.29634268	Up	3.47E-06	4.46E-05	-	Pbr036781.1	K06890|1|3e-50|196|pop:POPTR_564874|	-	-	-	gi|694433287|ref|XP_009343941.1|/4.10628e-100/PREDICTED: BI1-like protein [Pyrus x bretschneideri]									Pbr018641.1	Pbr018641.1	753	111.83	48.71	57.67	25.41	-1.182424647	Down	6.21E-07	9.02E-06	-	Pbr018641.1	K09286|1|6e-15|79.3|ath:AT1G43160|EREBP-like factor	-	-	-	gi|694325096|ref|XP_009353514.1|/2.88843e-102/PREDICTED: ethylene-responsive transcription factor ERF113-like [Pyrus x bretschneideri]
Pbr035805.1	1101	0	29	0.001	10	13.28771238	Up	1.61E-09	3.20E-08	-	Pbr035805.1	K04733|1|2e-64|244|smo:SELMODRAFT_33807|interleukin-1 receptor-associated kinase 4 [EC:2.7.11.1];K13430|2|4e-64|243|rcu:RCOM_1078760|serine/threonine-protein kinase PBS1 [EC:2.7.11.1]	-	GO:0004672//protein kinase activity;GO:0032559	GO:0006464//cellular protein modification process	gi|694314016|ref|XP_009369324.1|/0/PREDICTED: probable protein kinase At2g41970 [Pyrus x bretschneideri]									Pbr019494.1	Pbr019494.1	1341	689	247	190.55	69.06	-1.464247369	Down	3.64E-48	3.73E-46	-	Pbr019494.1	K09286|1|2e-11|68.9|ath:AT1G43160|EREBP-like factor	-	-	-	gi|694403217|ref|XP_009376561.1|/2.13237e-130/PREDICTED: ethylene-responsive transcription factor ABR1-like [Pyrus x bretschneideri]
Pbr021033.1	837	0	21	0.001	9.75	13.2511865	Up	4.28E-07	6.37E-06	-	Pbr021033.1	-	-	-	-	gi|657953468|ref|XP_008362824.1|/1.19484e-113/PREDICTED: uncharacterized protein LOC103426513 [Malus domestica]									Pbr019669.1	Pbr019669.1	558	241	85	174.23	62.22	-1.485542758	Down	2.88E-18	1.10E-16	-	Pbr019669.1	K09286|1|8e-46|181|rcu:RCOM_1589590|EREBP-like factor	GO:0043231//intracellular membrane-bounded organelle	GO:0003676//nucleic acid binding;GO:0001071//nucleic acid binding transcription factor activity	GO:0006351//transcription, DNA-dependent	gi|694311886|ref|XP_009359912.1|/4.45051e-78/PREDICTED: ethylene-responsive transcription factor ERF011 [Pyrus x bretschneideri]
Pbr017777.1	702	0	17	0.001	9.59	13.2273151	Up	6.98E-06	8.52E-05	-	Pbr017777.1	K08488|1|4e-09|59.7|ath:AT1G32270|syntaxin 7	-	-	-	gi|694399272|ref|XP_009374769.1|/2.52525e-102/PREDICTED: protein YLS9-like [Pyrus x bretschneideri]									Pbr021011.1	Pbr021011.1	1191	36.83	2	11.55	0.63	-4.196397213	Down	3.38E-09	6.46E-08	-	Pbr021011.1	K09286|1|3e-20|97.8|ath:AT1G43160|EREBP-like factor	-	-	-	gi|694430673|ref|XP_009342801.1|/1.3673e-170/PREDICTED: ethylene-responsive transcription factor ABR1-like isoform X1 [Pyrus x bretschneideri]
Pbr016736.1	2733	0	66.31	0.001	8.83	13.10819772	Up	9.73E-21	4.14E-19	-	Pbr016736.1	K11643|1|4e-07|55.8|smo:SELMODRAFT_158748|chromodomain-helicase-DNA-binding protein 4 [EC:3.6.4.12]	-	-	-	gi|694397245|ref|XP_009373881.1|/0/PREDICTED: uncharacterized protein LOC103962835 isoform X2 [Pyrus x bretschneideri]									Pbr021047.1	Pbr021047.1	849	15	0	6.78	0.001	-12.72706956	Down	3.30E-05	0.000348827	-	Pbr021047.1	K09286|1|3e-30|130|pop:POPTR_571923|EREBP-like factor	-	-	-	gi|694404771|ref|XP_009377254.1|/4.43099e-153/PREDICTED: ethylene-responsive transcription factor CRF4 [Pyrus x bretschneideri]
Pbr024961.1	960	0	22	0.001	8.8	13.10328781	Up	2.13E-07	3.31E-06	-	Pbr024961.1	-	-	-	-	gi|694412665|ref|XP_009334640.1|/6.04921e-136/PREDICTED: rhomboid-like protease 2 [Pyrus x bretschneideri]									Pbr023902.1	Pbr023902.1	984	200	88	76.99	34.26	-1.168145919	Down	4.37E-11	1.01E-09	-	Pbr023902.1	K09286|1|5e-49|192|gmx:100800788|EREBP-like factor	-	-	-	gi|694410584|ref|XP_009333696.1|/4.3859e-121/PREDICTED: ethylene-responsive transcription factor 5-like [Pyrus x bretschneideri]
Pbr036051.1	732	0	16	0.001	8.61	13.07179752	Up	1.40E-05	0.000160506	-	Pbr036051.1	-	-	-	-	gi|595941225|ref|XP_007215860.1|/1.15303e-76/hypothetical protein PRUPE_ppa010455mg [Prunus persica]									Pbr024123.1	Pbr024123.1	1191	67.17	4	21.07	1.27	-4.052289912	Down	6.33E-16	2.11E-14	-	Pbr024123.1	K09286|1|3e-20|97.8|ath:AT1G43160|EREBP-like factor	-	-	-	gi|694430673|ref|XP_009342801.1|/1.19504e-174/PREDICTED: ethylene-responsive transcription factor ABR1-like isoform X1 [Pyrus x bretschneideri]
Pbr025026.1	780	0	17	0.001	8.53	13.05833003	Up	6.98E-06	8.51E-05	-	Pbr025026.1	-	-	-	-	gi|596258217|ref|XP_007224848.1|/4.19797e-51/hypothetical protein PRUPE_ppa023093mg, partial [Prunus persica]									Pbr030208.1	Pbr030208.1	507	61.66	14.21	49.82	11.63	-2.098873925	Down	2.95E-08	5.12E-07	-	Pbr030208.1	K09286|1|1e-22|103|aly:ARALYDRAFT_897795|EREBP-like factor	-	-	-	gi|694332454|ref|XP_009356864.1|/1.7712e-58/PREDICTED: ethylene-responsive transcription factor 4-like [Pyrus x bretschneideri]
Pbr041116.1	2175	0	50	0.001	8.43	13.04131692	Up	6.90E-16	2.28E-14	-	Pbr041116.1	-	-	-	-	gi|658057023|ref|XP_008364272.1|/0/PREDICTED: patellin-4-like [Malus domestica]									Pbr032608.1	Pbr032608.1	1356	144	16	39.36	4.42	-3.154611946	Down	6.53E-27	3.64E-25	-	Pbr032608.1	K09286|1|3e-46|184|ath:AT4G28140|EREBP-like factor	-	-	-	gi|694352357|ref|XP_009357820.1|/0/PREDICTED: ethylene-responsive transcription factor ERF053-like [Pyrus x bretschneideri]
Pbr040901.1	1269	0	28.2	0.001	8.36	13.02928723	Up	3.23E-09	6.22E-08	-	Pbr040901.1	-	-	GO:0003824//catalytic activity	-	gi|694439603|ref|XP_009346673.1|/0/PREDICTED: tubby-like F-box protein 3 [Pyrus x bretschneideri]									Pbr032764.1	Pbr032764.1	690	32	4	18.19	2.3	-2.983439777	Down	1.25E-06	1.73E-05	-	Pbr032764.1	K09286|1|1e-53|207|ath:AT4G25480|EREBP-like factor	GO:0043231//intracellular membrane-bounded organelle	GO:0003676//nucleic acid binding;GO:0001071//nucleic acid binding transcription factor activity	GO:0006351//transcription, DNA-dependent	gi|694427267|ref|XP_009341269.1|/8.90876e-113/PREDICTED: dehydration-responsive element-binding protein 1A [Pyrus x bretschneideri]
Pbr039799.1	2259	0	50.97	0.001	8.26	13.01192607	Up	6.90E-16	2.28E-14	-	Pbr039799.1	K01126|1|8e-21|100|smo:SELMODRAFT_108000|glycerophosphoryl diester phosphodiesterase [EC:3.1.4.46]	-	GO:0008081//phosphoric diester hydrolase activity	GO:0019400	gi|694363726|ref|XP_009361078.1|/0/PREDICTED: probable glycerophosphoryl diester phosphodiesterase 2 [Pyrus x bretschneideri]									Pbr034761.1	Pbr034761.1	1335	46	8	12.78	2.25	-2.50589093	Down	9.79E-08	1.60E-06	-	Pbr034761.1	K09286|1|9e-48|189|ath:AT4G28140|EREBP-like factor	-	-	-	gi|694430336|ref|XP_009342655.1|/0/PREDICTED: ethylene-responsive transcription factor ERF054-like [Pyrus x bretschneideri]
Pbr002924.1	726	0	15	0.001	8.15	12.99258434	Up	2.82E-05	0.000301915	-	Pbr002924.1	-	-	-	-	gi|694373575|ref|XP_009363905.1|/4.03086e-74/PREDICTED: uncharacterized protein LOC103953835 [Pyrus x bretschneideri]									Pbr037414.1	Pbr037414.1	624	70	22	44.55	14.17	-1.652585673	Down	4.45E-07	6.58E-06	-	Pbr037414.1	K09286|1|2e-22|103|aly:ARALYDRAFT_470149|EREBP-like factor	-	-	-	gi|694359040|ref|XP_009359712.1|/5.73106e-118/PREDICTED: ethylene-responsive transcription factor ERF017-like [Pyrus x bretschneideri]
Pbr002445.1	1014	0	21.35	0.001	8.05	12.97477307	Up	4.28E-07	6.36E-06	-	Pbr002445.1	K06664|1|3e-135|479|pop:POPTR_645972|peroxin-2	-	GO:0046872//metal ion binding	-	gi|694315955|ref|XP_009377825.1|/6.31484e-155/PREDICTED: peroxisome biogenesis protein 2-like [Pyrus x bretschneideri]									Pbr037846.1	Pbr037846.1	750	199	49	103.07	25.68	-2.004907369	Down	1.65E-22	7.60E-21	-	Pbr037846.1	K09286|1|1e-14|78.2|ath:AT1G43160|EREBP-like factor	-	-	-	gi|694359614|ref|XP_009359875.1|/8.07432e-97/PREDICTED: ethylene-responsive transcription factor ERF113-like isoform X2 [Pyrus x bretschneideri]
Pbr005877.2	3447	0	74	0.001	7.77	12.92369888	Up	3.65E-23	1.76E-21	-	Pbr005877.2	K11498|1|9e-80|297|ath:AT3G10180|centromeric protein E	-	-	-	gi|694317107|ref|XP_009336747.1|/0/PREDICTED: kinesin-like protein NACK1 [Pyrus x bretschneideri]									Pbr007879.1	Pbr007879.1	1017	103	9	38.26	3.38	-3.500741722	Down	2.01E-21	8.84E-20	-	Pbr007879.1	K14491|1|1e-12|72.0|olu:OSTLU_5500|two-component response regulator ARR-B family	-	-	-	gi|694381426|ref|XP_009366793.1|/9.45991e-159/PREDICTED: uncharacterized protein LOC103956513 isoform X1 [Pyrus x bretschneideri]
Pbr042055.1	1380	0	28	0.001	7.59	12.88988417	Up	3.23E-09	6.21E-08	-	Pbr042055.1	-	-	GO:0016491//oxidoreductase activity	-	gi|694367949|ref|XP_009362291.1|/0/PREDICTED: reticuline oxidase-like protein [Pyrus x bretschneideri]									Pbr027474.1	Pbr027474.1	1131	115	32	38.12	10.72	-1.830243213	Down	3.33E-12	8.42E-11	-	Pbr027474.1	K14491|1|4e-14|77.4|vvi:100259369|two-component response regulator ARR-B family	-	-	-	gi|694417036|ref|XP_009336613.1|/7.17805e-166/PREDICTED: uncharacterized protein LOC103929184 [Pyrus x bretschneideri]
Pbr038855.1	936	0	16	0.001	6.58	12.68387187	Up	1.40E-05	0.000159999	-	Pbr038855.1	K07375|1|4e-115|412|vvi:100265052|tubulin beta	GO:0032991//macromolecular complex;GO:0015630//microtubule cytoskeleton	GO:0017111//nucleoside-triphosphatase activity;GO:0032561//guanyl ribonucleotide binding	GO:0043623//cellular protein complex assembly;GO:0009207;GO:0007017//microtubule-based process	gi|675351847|gb|KFM24287.1|/4.30727e-123/Tubulin beta-1 chain [Auxenochlorella protothecoides]									Pbr018920.1	Pbr018920.1	2079	77	28	13.46	4.95	-1.44317798	Down	1.61E-06	2.19E-05	-	Pbr018920.1	K14494|1|1e-45|182|ppp:PHYPADRAFT_235432|DELLA protein	-	-	-	gi|658046706|ref|XP_008359011.1|/0/PREDICTED: scarecrow-like protein 14 [Malus domestica]
Pbr002637.1	1185	0	20	0.001	6.38	12.63934071	Up	8.60E-07	1.22E-05	-	Pbr002637.1	-	-	-	-	gi|694444145|ref|XP_009348611.1|/0/PREDICTED: F-box/kelch-repeat protein At3g06240-like [Pyrus x bretschneideri]									Pbr027347.1	Pbr027347.1	1752	233	93	48.67	19.63	-1.309972602	Down	7.31E-15	2.23E-13	-	Pbr027347.1	K14494|1|5e-59|227|rcu:RCOM_0826140|DELLA protein	-	-	-	gi|694329613|ref|XP_009355562.1|/0/PREDICTED: scarecrow-like protein 21 [Pyrus x bretschneideri]
Pbr031570.1	1080	0	18	0.001	6.34	12.63026713	Up	3.47E-06	4.46E-05	-	Pbr031570.1	-	-	-	-	gi|694349196|ref|XP_009357352.1|/1.6068e-159/PREDICTED: uncharacterized protein LOC103948079 [Pyrus x bretschneideri]									Pbr028415.1	Pbr028415.1	1416	89.9	8.01	23.47	2.11	-3.475502938	Down	1.63E-18	6.28E-17	-	Pbr028415.1	K14494|1|1e-60|232|pop:POPTR_645273|DELLA protein	-	-	-	gi|694330766|ref|XP_009356076.1|/0/PREDICTED: scarecrow-like protein 3 [Pyrus x bretschneideri]
Pbr004405.1	876	0	14	0.001	6.18	12.59339112	Up	5.67E-05	0.00056592	-	Pbr004405.1	K10779|1|8e-09|59.3|smo:SELMODRAFT_443867|transcriptional regulator ATRX [EC:3.6.4.12]	-	-	-	gi|694376007|ref|XP_009364553.1|/5.56582e-138/PREDICTED: late embryogenesis abundant protein D-34-like [Pyrus x bretschneideri]									Pbr029392.1	Pbr029392.1	1416	72.1	6.99	18.83	1.85	-3.347435824	Down	1.39E-15	4.51E-14	-	Pbr029392.1	K14494|1|1e-60|232|pop:POPTR_645273|DELLA protein	-	-	-	gi|694421368|ref|XP_009338539.1|/0/PREDICTED: scarecrow-like protein 3 [Pyrus x bretschneideri]
Pbr025577.1	2028	0	34	0.001	6.16	12.58871464	Up	4.90E-11	1.12E-09	-	Pbr025577.1	K10576|1|1e-40|166|vvi:100250088|ubiquitin-conjugating enzyme E2 H [EC:6.3.2.19];K13415|3|8e-36|150|rcu:RCOM_0478150|protein brassinosteroid insensitive 1 [EC:2.7.10.1 2.7.11.1]	-	GO:0016772//transferase activity, transferring phosphorus-containing groups	GO:0009987//cellular process	gi|694413432|ref|XP_009334978.1|/0/PREDICTED: probably inactive leucine-rich repeat receptor-like protein kinase At1g50610 [Pyrus x bretschneideri]									Pbr040573.1	Pbr040573.1	1749	26.5	0	5.54	0.001	-12.43567026	Down	1.70E-08	3.03E-07	-	Pbr040573.1	K14494|1|8e-58|223|rcu:RCOM_0826140|DELLA protein	-	-	-	gi|694439135|ref|XP_009346474.1|/0/PREDICTED: chitin-inducible gibberellin-responsive protein 1-like [Pyrus x bretschneideri]
Pbr021305.1	1404	0	23.11	0.001	6.15	12.5863707	Up	1.06E-07	1.72E-06	-	Pbr021305.1	K14423|1|2e-16|85.5|aly:ARALYDRAFT_329352|4,4-dimethyl-9beta,19-cyclopropylsterol-4alpha-methyl oxidase [EC:1.14.13.72];K06674|2|1e-10|66.2|vcn:VOLCADRAFT_106052|structural maintenance of chromosome 2	-	-	-	gi|694405597|ref|XP_009377643.1|/0/PREDICTED: probable protein S-acyltransferase 1 [Pyrus x bretschneideri]									Pbr040068.1	Pbr040068.1	1584	48	11	11.14	2.58	-2.110306262	Down	9.14E-07	1.29E-05	-	Pbr040068.1	-	-	-	-	gi|694364448|ref|XP_009361294.1|/0/PREDICTED: growth-regulating factor 6 [Pyrus x bretschneideri]
Pbr037098.1	1188	0	18.94	0.001	6.02	12.55554777	Up	3.47E-06	4.45E-05	-	Pbr037098.1	-	-	-	-	gi|694433703|ref|XP_009344125.1|/0/PREDICTED: F-box/kelch-repeat protein At3g06240-like [Pyrus x bretschneideri]									Pbr040074.1	Pbr040074.1	696	288	88	162.1	50.12	-1.693425771	Down	1.13E-25	6.03E-24	-	Pbr040074.1	K09338|1|6e-34|142|ath:AT3G61890|homeobox-leucine zipper protein	GO:0043231//intracellular membrane-bounded organelle	GO:0003677//DNA binding;GO:0001071//nucleic acid binding transcription factor activity	GO:0006351//transcription, DNA-dependent	gi|694364481|ref|XP_009361303.1|/3.68647e-114/PREDICTED: homeobox-leucine zipper protein ATHB-12-like [Pyrus x bretschneideri]
Pbr010263.1	996	0	15.22	0.001	5.85	12.51422091	Up	2.82E-05	0.000301357	-	Pbr010263.1	K03798|1|6e-14|76.6|rcu:RCOM_0340700|cell division protease FtsH [EC:3.4.24.-];K15271|3|4e-10|63.9|rcu:RCOM_1095670|ATP-dependent DNA helicase HFM1/MER3 [EC:3.6.4.12]	-	-	-	gi|657960758|ref|XP_008371959.1|/1.4039e-90/PREDICTED: pentatricopeptide repeat-containing protein At3g46790, chloroplastic-like [Malus domestica]									Pbr013533.1	Pbr013533.1	711	138	47	75.85	26.14	-1.536890039	Down	1.48E-11	3.55E-10	-	Pbr013533.1	K09338|1|8e-32|135|ath:AT3G61890|homeobox-leucine zipper protein	GO:0043231//intracellular membrane-bounded organelle	GO:0003677//DNA binding;GO:0001071//nucleic acid binding transcription factor activity	GO:0006351//transcription, DNA-dependent	gi|694321559|ref|XP_009351938.1|/8.31046e-117/PREDICTED: homeobox-leucine zipper protein ATHB-7-like [Pyrus x bretschneideri]
Pbr032638.1	1494	0	23	0.001	5.74	12.48683502	Up	1.06E-07	1.72E-06	-	Pbr032638.1	K00938|1|7e-179|625|vvi:100242124|phosphomevalonate kinase [EC:2.7.4.2]	-	GO:0016301//kinase activity;GO:0000166//nucleotide binding	-	gi|694352460|ref|XP_009357853.1|/0/PREDICTED: phosphomevalonate kinase-like [Pyrus x bretschneideri]									Pbr018403.1	Pbr018403.1	897	45	1	19.15	0.43	-5.476863922	Down	8.51E-13	2.25E-11	-	Pbr018403.1	K09338|1|2e-33|140|ath:AT3G61890|homeobox-leucine zipper protein	GO:0043231//intracellular membrane-bounded organelle	GO:0003677//DNA binding;GO:0001071//nucleic acid binding transcription factor activity	GO:0006351//transcription, DNA-dependent	gi|657968943|ref|XP_008376185.1|/7.53234e-64/PREDICTED: uncharacterized membrane protein At1g16860-like [Malus domestica]
Pbr039694.1	1248	0	19	0.001	5.73	12.48431942	Up	1.73E-06	2.33E-05	-	Pbr039694.1	-	-	GO:0005092//GDP-dissociation inhibitor activity	GO:0006810//transport;GO:0033124//regulation of GTP catabolic process	gi|694437356|ref|XP_009345712.1|/0/PREDICTED: LOW QUALITY PROTEIN: guanosine nucleotide diphosphate dissociation inhibitor At5g09550-like [Pyrus x bretschneideri]									Pbr007829.1	Pbr007829.1	729	410	23	219.16	12.44	-4.138926118	Down	3.16E-92	6.56E-90	-	Pbr007829.1	K09338|1|2e-53|206|aly:ARALYDRAFT_486694|homeobox-leucine zipper protein	-	GO:0003677//DNA binding	GO:0006351//transcription, DNA-dependent	gi|694381056|ref|XP_009366625.1|/1.01967e-125/PREDICTED: homeobox-leucine zipper protein ATHB-12-like [Pyrus x bretschneideri]
Pbr011884.1	1755	0	27	0.001	5.69	12.47421294	Up	6.49E-09	1.21E-07	-	Pbr011884.1	K00423|1|3e-172|603|smo:SELMODRAFT_104957|L-ascorbate oxidase [EC:1.10.3.3]	-	GO:0046914//transition metal ion binding;GO:0016682//oxidoreductase activity, acting on diphenols and related substances as donors, oxygen as acceptor	GO:0008152//metabolic process	gi|694388378|ref|XP_009369900.1|/0/PREDICTED: L-ascorbate oxidase-like [Pyrus x bretschneideri]									Pbr038266.1	Pbr038266.1	519	40	2	31.45	1.59	-4.305961346	Down	2.61E-10	5.57E-09	-	Pbr038266.1	K09338|1|1e-21|100|aly:ARALYDRAFT_477377|homeobox-leucine zipper protein	-	-	-	gi|694317949|ref|XP_009340580.1|/1.62166e-94/PREDICTED: homeobox-leucine zipper protein ATHB-52-like [Pyrus x bretschneideri]
Pbr014290.1	1113	0	16	0.001	5.46	12.41468524	Up	1.40E-05	0.000160379	-	Pbr014290.1	-	-	-	-	gi|658005936|ref|XP_008338122.1|/0/PREDICTED: uncharacterized protein LOC103401178 [Malus domestica]									Pbr017259.1	Pbr017259.1	696	48	9	27.02	5.13	-2.396996944	Down	1.09E-07	1.77E-06	-	Pbr017259.1	K09338|1|5e-34|142|aly:ARALYDRAFT_490960|homeobox-leucine zipper protein	-	-	-	gi|694398075|ref|XP_009374234.1|/7.51461e-75/PREDICTED: homeobox-leucine zipper protein ATHB-40 [Pyrus x bretschneideri]
Pbr016366.1	1128	0	16.18	0.001	5.44	12.40939094	Up	1.40E-05	0.000160189	-	Pbr016366.1	K01188|1|2e-127|453|rcu:RCOM_1769070|beta-glucosidase [EC:3.2.1.21]	-	-	-	gi|694396289|ref|XP_009373430.1|/0/PREDICTED: cyanogenic beta-glucosidase-like, partial [Pyrus x bretschneideri]									Pbr019133.1	Pbr019133.1	2517	427	1005	61.27	145.71	1.249847136	Up	2.35E-55	2.81E-53	-	Pbr019133.1	K09338|1|0.0|1460|aly:ARALYDRAFT_314555|homeobox-leucine zipper protein	GO:0043231//intracellular membrane-bounded organelle	GO:0003677//DNA binding;GO:0001071//nucleic acid binding transcription factor activity	GO:0006351//transcription, DNA-dependent	gi|658309948|ref|NP_001280898.1|/0/homeobox-leucine zipper protein ATHB-15 [Malus domestica]
Pbr032001.1	1179	0	16.91	0.001	5.42	12.40407714	Up	1.40E-05	0.000160315	-	Pbr032001.1	-	-	-	-	gi|694351520|ref|XP_009357557.1|/0/PREDICTED: F-box/kelch-repeat protein At3g23880-like [Pyrus x bretschneideri]									Pbr005379.1	Pbr005379.1	1311	63	19	17.85	5.44	-1.714245518	Down	9.25E-07	1.30E-05	-	Pbr005379.1	-	GO:0043231//intracellular membrane-bounded organelle	GO:0003677//DNA binding;GO:0001071//nucleic acid binding transcription factor activity	GO:0006351//transcription, DNA-dependent	gi|694378012|ref|XP_009365270.1|/0/PREDICTED: heat stress transcription factor A-4b-like [Pyrus x bretschneideri]
Pbr027845.1	993	0	14	0.001	5.4	12.39874369	Up	5.67E-05	0.000565529	-	Pbr027845.1	K00434|1|3e-104|376|vvi:100247405|L-ascorbate peroxidase [EC:1.11.1.11]	-	GO:0004601//peroxidase activity	-	gi|694330059|ref|XP_009355747.1|/5.5673e-156/PREDICTED: putative L-ascorbate peroxidase 6 [Pyrus x bretschneideri]									Pbr019856.1	Pbr019856.1	1134	218	46	72.05	15.37	-2.228881265	Down	8.42E-28	4.86E-26	-	Pbr019856.1	-	-	GO:0003677//DNA binding	GO:0006351//transcription, DNA-dependent	gi|694312390|ref|XP_009362078.1|/0/PREDICTED: heat shock factor protein HSF30 [Pyrus x bretschneideri]
Pbr002853.1	1614	0	22.91	0.001	5.27	12.36358725	Up	2.13E-07	3.31E-06	-	Pbr002853.1	K00517|1|0.0|748|vvi:100246851|[EC:1.14.-.-]	-	GO:0016491//oxidoreductase activity;GO:0005506//iron ion binding	GO:0008152//metabolic process	gi|694372975|ref|XP_009363721.1|/0/PREDICTED: cytochrome P450 77A1-like [Pyrus x bretschneideri]									Pbr025141.1	Pbr025141.1	885	102	27	44.05	11.79	-1.901578301	Down	1.72E-11	4.10E-10	-	Pbr025141.1	-	-	-	-	gi|694313513|ref|XP_009367059.1|/3.21118e-141/PREDICTED: heat shock factor protein HSF24 [Pyrus x bretschneideri]
Pbr021261.1	1203	0	16	0.001	5.02	12.29347165	Up	1.40E-05	0.000160697	-	Pbr021261.1	-	GO:0044464//cell part	GO:0008194//UDP-glycosyltransferase activity	-	gi|694405006|ref|XP_009377363.1|/0/PREDICTED: uncharacterized protein LOC103965977 isoform X2 [Pyrus x bretschneideri]									Pbr031411.1	Pbr031411.1	1551	34.99	8.66	8.3	2.08	-1.996527808	Down	4.80E-05	0.000488401	-	Pbr031411.1	-	-	-	-	gi|694424862|ref|XP_009340197.1|/0/PREDICTED: heat stress transcription factor A-1d-like [Pyrus x bretschneideri]
Pbr037096.1	1206	0	15.92	0.001	4.98	12.28193003	Up	2.82E-05	0.000302251	-	Pbr037096.1	-	-	-	-	gi|694433701|ref|XP_009344124.1|/0/PREDICTED: F-box/kelch-repeat protein At3g23880-like [Pyrus x bretschneideri]									Pbr039282.1	Pbr039282.1	1008	63	20	23.63	7.59	-1.638447839	Down	1.97E-06	2.65E-05	-	Pbr039282.1	-	-	-	-	gi|694436712|ref|XP_009345447.1|/3.21933e-143/PREDICTED: heat stress transcription factor B-2b [Pyrus x bretschneideri]
Pbr017213.1	1602	0	21	0.001	4.87	12.24970606	Up	4.28E-07	6.37E-06	-	Pbr017213.1	K13412|1|0.0|869|pop:POPTR_722938|calcium-dependent protein kinase [EC:2.7.11.1]	-	GO:0046872//metal ion binding;GO:0004672//protein kinase activity;GO:0032559	GO:0006464//cellular protein modification process	gi|694399652|ref|XP_009374937.1|/0/PREDICTED: calcium-dependent protein kinase 8-like isoform X1 [Pyrus x bretschneideri]									Pbr006685.1	Pbr006685.1	1245	90	43	26.93	13.01	-1.049593268	Down	0.000052413	0.00052902	-	Pbr006685.1	K09422|1|6e-98|355|pop:POPTR_581592|myb proto-oncogene protein, plant	-	-	-	gi|694379671|ref|XP_009366014.1|/0/PREDICTED: transcription factor MYB86 [Pyrus x bretschneideri]
Pbr006943.1	1602	0	21	0.001	4.87	12.24970606	Up	4.28E-07	6.36E-06	-	Pbr006943.1	K13412|1|0.0|875|rcu:RCOM_1577820|calcium-dependent protein kinase [EC:2.7.11.1]	-	GO:0046872//metal ion binding;GO:0004674//protein serine/threonine kinase activity;GO:0032559	GO:0006464//cellular protein modification process	gi|694379869|ref|XP_009366097.1|/0/PREDICTED: calcium-dependent protein kinase 8-like [Pyrus x bretschneideri]									Pbr013315.1	Pbr013315.1	897	147	68	62.56	29.27	-1.095817767	Down	8.12E-08	1.34E-06	-	Pbr013315.1	K09422|1|3e-72|270|pop:POPTR_566603|myb proto-oncogene protein, plant	GO:0043231//intracellular membrane-bounded organelle	GO:0003676//nucleic acid binding	-	gi|694311266|ref|XP_009356946.1|/1.73567e-158/PREDICTED: transcription factor MYB21-like [Pyrus x bretschneideri]
Pbr021195.1	1320	0	17	0.001	4.83	12.23780747	Up	6.98E-06	8.50E-05	-	Pbr021195.1	-	-	-	-	gi|657987832|ref|XP_008386082.1|/6.72225e-121/PREDICTED: suppressor protein SRP40-like isoform X1 [Malus domestica]									Pbr014994.1	Pbr014994.1	1059	134	15	47.66	5.39	-3.144421773	Down	4.61E-25	2.40E-23	-	Pbr014994.1	K09422|1|4e-92|336|pop:POPTR_564352|myb proto-oncogene protein, plant	-	-	-	gi|694393270|ref|XP_009372081.1|/8.50776e-174/PREDICTED: transcription factor MYB108 [Pyrus x bretschneideri]
Pbr021176.1	1320	0	17	0.001	4.83	12.23780747	Up	6.98E-06	8.50E-05	-	Pbr021176.1	-	-	-	-	gi|657987832|ref|XP_008386082.1|/6.72225e-121/PREDICTED: suppressor protein SRP40-like isoform X1 [Malus domestica]									Pbr019687.1	Pbr019687.1	948	247	94	98.99	38.1	-1.377491793	Down	8.04E-17	2.82E-15	-	Pbr019687.1	K09422|1|7e-75|278|vvi:100233128|myb proto-oncogene protein, plant	-	-	-	gi|694311931|ref|XP_009360105.1|/6.11396e-141/PREDICTED: transcription factor MYB44-like [Pyrus x bretschneideri]
Pbr017703.1	1182	0	15.01	0.001	4.8	12.22881869	Up	2.82E-05	0.000301245	-	Pbr017703.1	K10781|1|1e-137|488|rcu:RCOM_1505510|fatty acyl-ACP thioesterase B [EC:3.1.2.14 3.1.2.-]	-	GO:0016297//acyl-[acyl-carrier-protein] hydrolase activity	GO:0006631//fatty acid metabolic process	gi|657965150|ref|XP_008374221.1|/0/PREDICTED: palmitoyl-acyl carrier protein thioesterase, chloroplastic-like isoform X2 [Malus domestica]									Pbr033383.1	Pbr033383.1	693	285	64	161.19	36.63	-2.137664638	Down	3.74E-34	2.68E-32	-	Pbr033383.1	-	-	-	-	gi|694427976|ref|XP_009341585.1|/1.74725e-124/PREDICTED: transcription factor DIVARICATA [Pyrus x bretschneideri]
Pbr029553.1	2895	0	38.07	0.001	4.78	12.2227949	Up	3.00E-12	7.62E-11	-	Pbr029553.1	K13422|1|8e-08|58.2|aly:ARALYDRAFT_890840|transcription factor MYC2	-	-	-	gi|694313778|ref|XP_009368308.1|/0/PREDICTED: transcription factor LHW-like [Pyrus x bretschneideri]									Pbr038434.1	Pbr038434.1	1170	12	40	3.84	12.93	1.751544059	Up	7.05E-05	0.00068954	-	Pbr038434.1	K09422|1|2e-116|417|mtr:MTR_6g012690|myb proto-oncogene protein, plant	-	-	-	gi|694362081|ref|XP_009360604.1|/0/PREDICTED: myb-related protein 330-like [Pyrus x bretschneideri]
Pbr027733.1	1995	0	25	0.001	4.61	12.17055104	Up	2.62E-08	4.58E-07	-	Pbr027733.1	K13415|1|1e-36|152|vvi:100252647|protein brassinosteroid insensitive 1 [EC:2.7.10.1 2.7.11.1]	-	GO:0016772//transferase activity, transferring phosphorus-containing groups	GO:0009987//cellular process	gi|694418353|ref|XP_009337188.1|/0/PREDICTED: probable inactive leucine-rich repeat receptor-like protein kinase At5g20690 [Pyrus x bretschneideri]									Pbr038922.1	Pbr038922.1	903	63	9	26.62	3.85	-2.78958022	Down	3.12E-11	7.30E-10	-	Pbr038922.1	K09422|1|5e-85|312|vvi:100242243|myb proto-oncogene protein, plant	-	-	-	gi|694360494|ref|XP_009360147.1|/3.64473e-172/PREDICTED: transcription factor MYB108-like [Pyrus x bretschneideri]
Pbr023205.1	1587	0	18	0.001	4.21	12.03960452	Up	3.47E-06	4.46E-05	-	Pbr023205.1	-	-	-	-	gi|694315627|ref|XP_009376465.1|/0/PREDICTED: uncharacterized protein LOC103965173 [Pyrus x bretschneideri]									Pbr034730.1	Pbr034730.1	1095	90	0	30.88	0.001	-14.91438513	Down	1.26E-27	7.23E-26	-	Pbr034730.1	-	-	GO:0003676//nucleic acid binding	-	gi|694325177|ref|XP_009353549.1|/7.62685e-157/PREDICTED: uncharacterized protein LOC103944815 [Pyrus x bretschneideri]
Pbr035677.1	1620	0	17.88	0.001	4.1	12.00140819	Up	6.98E-06	8.52E-05	-	Pbr035677.1	K01051|1|2e-82|304|vvi:100251413|pectinesterase [EC:3.1.1.11]	-	-	-	gi|694431610|ref|XP_009343213.1|/0/PREDICTED: probable pectinesterase/pectinesterase inhibitor 51 [Pyrus x bretschneideri]									Pbr004500.1	Pbr004500.1	504	108.3	45	88.1	37.08	-1.248500775	Down	3.60E-07	5.42E-06	-	Pbr004500.1	-	-	GO:0003676//nucleic acid binding	-	gi|694446206|ref|XP_009349483.1|/7.20558e-97/PREDICTED: NAC transcription factor 25-like [Pyrus x bretschneideri]
Pbr026041.1	1290	0	14	0.001	4.08	11.99435344	Up	5.67E-05	0.000565138	-	Pbr026041.1	K01206|1|1e-59|228|ath:AT1G67830|alpha-L-fucosidase [EC:3.2.1.51];K00514|3|8e-27|119|rcu:RCOM_1428040|zeta-carotene desaturase [EC:1.3.5.6]	-	GO:0016787//hydrolase activity;GO:0005506//iron ion binding	GO:0044238//primary metabolic process	gi|694414602|ref|XP_009335511.1|/0/PREDICTED: GDSL esterase/lipase At1g09390-like [Pyrus x bretschneideri]									Pbr016935.1	Pbr016935.1	1122	117	37	39.11	12.51	-1.644455747	Down	7.01E-11	1.59E-09	-	Pbr016935.1	-	-	GO:0003676//nucleic acid binding	-	gi|694324283|ref|XP_009353167.1|/0/PREDICTED: NAC transcription factor 29-like [Pyrus x bretschneideri]
Pbr018505.1	1488	0	15	0.001	3.76	11.87651695	Up	2.82E-05	0.000302027	-	Pbr018505.1	K00924|1|3e-166|583|aly:ARALYDRAFT_489138|[EC:2.7.1.-]	-	GO:0004175//endopeptidase activity	GO:0019538//protein metabolic process	gi|694401165|ref|XP_009375648.1|/0/PREDICTED: aspartic proteinase-like protein 2 [Pyrus x bretschneideri]									Pbr019289.1	Pbr019289.1	1053	83	15	29.7	5.43	-2.451438828	Down	1.16E-12	3.01E-11	-	Pbr019289.1	-	-	GO:0003676//nucleic acid binding	-	gi|695271575|ref|NP_001289216.1|/0/NAC domain-containing protein 100-like [Pyrus x bretschneideri]
Pbr037421.1	1980	0	20	0.001	3.72	11.86108691	Up	8.60E-07	1.22E-05	-	Pbr037421.1	K10576|1|2e-35|149|vvi:100250088|ubiquitin-conjugating enzyme E2 H [EC:6.3.2.19];K13415|3|4e-35|148|vvi:100252647|protein brassinosteroid insensitive 1 [EC:2.7.10.1 2.7.11.1]	-	GO:0016772//transferase activity, transferring phosphorus-containing groups	GO:0009987//cellular process	gi|694359193|ref|XP_009359759.1|/0/PREDICTED: probable inactive leucine-rich repeat receptor-like protein kinase At5g20690 [Pyrus x bretschneideri]									Pbr020642.1	Pbr020642.1	891	730	167	312.94	72.41	-2.11162522	Down	1.41E-83	2.55E-81	-	Pbr020642.1	-	-	GO:0003676//nucleic acid binding	-	gi|694403932|ref|XP_009376875.1|/2.3075e-171/PREDICTED: NAC domain-containing protein 2 [Pyrus x bretschneideri]
Pbr019498.1	1689	0	16.91	0.001	3.71	11.85720347	Up	1.40E-05	0.000160442	-	Pbr019498.1	K11423|1|3e-49|194|vcn:VOLCADRAFT_65215|histone-lysine N-methyltransferase SETD2 [EC:2.1.1.43];K11422|4|2e-25|115|smo:SELMODRAFT_438147|histone-lysine N-methyltransferase SETD1 [EC:2.1.1.43]	-	GO:0008168//methyltransferase activity	GO:0032259//methylation	gi|694403233|ref|XP_009376568.1|/0/PREDICTED: histone-lysine N-methyltransferase ASHH1-like isoform X4 [Pyrus x bretschneideri]									Pbr022332.1	Pbr022332.1	1011	1216	229	454.61	86.58	-2.392523714	Down	1.18E-160	5.39E-158	-	Pbr022332.1	-	-	-	-	gi|694407511|ref|XP_009378492.1|/0/PREDICTED: NAC domain-containing protein 72 [Pyrus x bretschneideri]
Pbr000017.1	1842	0	18	0.001	3.61	11.81778312	Up	3.47E-06	4.46E-05	-	Pbr000017.1	-	-	-	-	gi|694308934|ref|XP_009362919.1|/0/PREDICTED: WEB family protein At1g12150-like [Pyrus x bretschneideri]									Pbr024864.1	Pbr024864.1	804	912	151	437.49	73.28	-2.577758632	Down	9.65E-132	3.36E-129	-	Pbr024864.1	-	-	-	-	gi|694412637|ref|XP_009334627.1|/5.1508e-124/PREDICTED: LOW QUALITY PROTEIN: NAC domain-containing protein 72, partial [Pyrus x bretschneideri]
Pbr021277.1	6378	0	59.98	0.001	3.37	11.71853288	Up	1.29E-18	5.01E-17	-	Pbr021277.1	-	-	-	-	gi|694405045|ref|XP_009377382.1|/0/PREDICTED: uncharacterized protein LOC103965996 isoform X1 [Pyrus x bretschneideri]									Pbr027295.1	Pbr027295.1	870	67.33	13.33	29.62	5.93	-2.320467631	Down	5.00E-10	1.04E-08	-	Pbr027295.1	-	-	-	-	gi|694417179|ref|XP_009336675.1|/3.3198e-151/PREDICTED: NAC domain-containing protein 21/22-like [Pyrus x bretschneideri]
Pbr001598.1	3723	0	33.6	0.001	3.26	11.67065625	Up	9.84E-11	2.20E-09	-	Pbr001598.1	K03013|1|2e-175|615|vvi:100258335|DNA-directed RNA polymerases I, II, and III subunit RPABC1;K13457|3|2e-62|239|sbi:SORBI_02g004900|disease resistance protein RPM1	-	-	-	gi|694442797|ref|XP_009348047.1|/0/PREDICTED: putative disease resistance RPP13-like protein 1 [Pyrus x bretschneideri]									Pbr027956.1	Pbr027956.1	915	662	171	275.71	72.03	-1.936481785	Down	5.03E-68	7.61E-66	-	Pbr027956.1	-	-	-	-	gi|694330308|ref|XP_009355860.1|/0/PREDICTED: NAC domain-containing protein 2-like [Pyrus x bretschneideri]
Pbr009845.1	2430	0	21.08	0.001	3.17	11.63026713	Up	4.28E-07	6.35E-06	-	Pbr009845.1	K15078|1|1e-125|449|vvi:100250139|structure-specific endonuclease subunit SLX1 [EC:3.6.1.-]	-	-	-	gi|694452486|ref|XP_009351179.1|/0/PREDICTED: pentatricopeptide repeat-containing protein At2g03880, mitochondrial-like [Pyrus x bretschneideri]									Pbr029956.1	Pbr029956.1	711	81	20	44.52	11.12	-2.001296805	Down	5.84E-10	1.21E-08	-	Pbr029956.1	-	-	-	-	gi|694331418|ref|XP_009356386.1|/9.7941e-126/PREDICTED: NAC transcription factor 29-like [Pyrus x bretschneideri]
Pbr006849.1	2061	0	15.22	0.001	2.71	11.40407714	Up	2.82E-05	0.000301692	-	Pbr006849.1	K13680|1|5e-107|387|smo:SELMODRAFT_230176|beta-mannan synthase [EC:2.4.1.32]	-	GO:0016740//transferase activity	-	gi|694449906|ref|XP_009350491.1|/0/PREDICTED: probable xyloglucan glycosyltransferase 5 [Pyrus x bretschneideri]									Pbr038565.1	Pbr038565.1	1119	58.87	11.33	19.74	3.84	-2.361943774	Down	5.67E-09	1.07E-07	-	Pbr038565.1	-	-	GO:0003676//nucleic acid binding	-	gi|694435834|ref|XP_009345059.1|/0/PREDICTED: NAC transcription factor 29-like [Pyrus x bretschneideri]
Pbr007077.1	2175	0	14.83	0.001	2.5	11.28771238	Up	5.67E-05	0.000564748	-	Pbr007077.1	K08735|1|0.0|1046|rcu:RCOM_1617850|DNA mismatch repair protein MSH2	GO:0032300//mismatch repair complex	GO:0032559;GO:0003690//double-stranded DNA binding	GO:0006281//DNA repair	gi|694319373|ref|XP_009346787.1|/0/PREDICTED: DNA mismatch repair protein MSH2-like [Pyrus x bretschneideri]									Pbr040028.1	Pbr040028.1	1626	231	83	52.16	18.94	-1.461507539	Down	3.83E-17	1.37E-15	-	Pbr040028.1	-	-	GO:0003676//nucleic acid binding	-	gi|694364301|ref|XP_009361256.1|/0/PREDICTED: NAC domain-containing protein 74-like isoform X1 [Pyrus x bretschneideri]
Pbr017692.1	2427	0	14.5	0.001	2.18	11.09011242	Up	5.67E-05	0.000565724	-	Pbr017692.1	-	-	-	-	gi|694400144|ref|XP_009375173.1|/0/PREDICTED: uncharacterized protein LOC103964021 [Pyrus x bretschneideri]									Pbr041034.1	Pbr041034.1	957	71.67	29.67	28.43	11.91	-1.255240686	Down	2.78E-05	0.000298107	-	Pbr041034.1	-	-	-	-	gi|694366016|ref|XP_009361751.1|/3.16122e-169/PREDICTED: NAC domain-containing protein 21/22-like [Pyrus x bretschneideri]
Pbr038335.1	2820	0	16	0.001	2.06	11.00842862	Up	1.40E-05	0.000160252	-	Pbr038335.1	K01176|1|5e-116|417|smo:SELMODRAFT_97625|alpha-amylase [EC:3.2.1.1]	-	GO:0046872//metal ion binding;GO:0016160//amylase activity	GO:0044238//primary metabolic process	gi|694362175|ref|XP_009360631.1|/0/PREDICTED: uncharacterized protein LOC103951073 [Pyrus x bretschneideri]									Pbr042102.1	Pbr042102.1	630	61	24	38.4	15.29	-1.328517904	Down	6.16E-05	0.000609008	-	Pbr042102.1	K08064|1|6e-35|145|gmx:100782085|nuclear transcription factor Y, alpha	GO:0005667//transcription factor complex	GO:0003676//nucleic acid binding;GO:0001071//nucleic acid binding transcription factor activity	GO:0006351//transcription, DNA-dependent	gi|694367766|ref|XP_009362237.1|/4.68157e-91/PREDICTED: nuclear transcription factor Y subunit A-7-like [Pyrus x bretschneideri]
Pbr040699.1	2814	0	15.43	0.001	1.99	10.95855272	Up	2.82E-05	0.000301468	-	Pbr040699.1	-	-	-	-	gi|694315049|ref|XP_009373891.1|/0/PREDICTED: rho GTPase-activating protein REN1-like isoform X1 [Pyrus x bretschneideri]									Pbr033600.1	Pbr033600.1	747	70	27	36.42	14.21	-1.357824368	Down	1.26E-05	0.000145707	-	Pbr033600.1	K03506|1|2e-06|51.2|olu:OSTLU_19031|DNA polymerase epsilon subunit 4 [EC:2.7.7.7];K03004|2|4e-06|50.1|sbi:SORBI_03g003610|DNA-directed RNA polymerase I subunit RPA43	GO:0005622//intracellular	GO:0003677//DNA binding	-	gi|694428232|ref|XP_009341698.1|/7.73907e-100/PREDICTED: nuclear transcription factor Y subunit C-2 [Pyrus x bretschneideri]
Pbr001750.1	2982	0	15.33	0.001	1.87	10.86882255	Up	2.82E-05	0.00030158	-	Pbr001750.1	K06685|1|6e-14|78.6|ath:AT4G19050|maintenance of ploidy protein MOB1 (MPS1 binder 1)	-	-	-	gi|694443295|ref|XP_009348251.1|/0/PREDICTED: TMV resistance protein N-like isoform X3 [Pyrus x bretschneideri]									Pbr006457.1	Pbr006457.1	1152	94.22	21.75	30.62	7.15	-2.098459136	Down	2.84E-12	7.27E-11	-	Pbr006457.1	-	-	-	-	gi|694379399|ref|XP_009365889.1|/0/PREDICTED: transcription factor TCP13-like [Pyrus x bretschneideri]
Pbr025578.1	3363	0	16	0.001	1.72	10.74819285	Up	1.40E-05	0.000160062	-	Pbr025578.1	K04733|1|7e-47|187|aly:ARALYDRAFT_916421|interleukin-1 receptor-associated kinase 4 [EC:2.7.11.1];K00924|4|1e-44|180|ath:AT1G14370|[EC:2.7.1.-]	-	GO:0004672//protein kinase activity	-	gi|694413471|ref|XP_009334996.1|/0/PREDICTED: U-box domain-containing protein 52 [Pyrus x bretschneideri]									Pbr039094.1	Pbr039094.1	1002	99	7	37.37	2.67	-3.806968917	Down	5.45E-22	2.44E-20	-	Pbr039094.1	-	-	-	-	gi|694361179|ref|XP_009360340.1|/1.44023e-151/PREDICTED: zinc-finger homeodomain protein 8 [Pyrus x bretschneideri]
Pbr014244.2	3510	0	15.15	0.001	1.56	10.60733031	Up	2.82E-05	0.000301803	-	Pbr014244.2	K05681|1|7e-38|158|cme:CMS467C|ATP-binding cassette, subfamily G (WHITE), member 2;K12843|4|8e-33|141|vvi:100248403|U4/U6 small nuclear ribonucleoprotein PRP3	-	-	-	gi|694392016|ref|XP_009371503.1|/0/PREDICTED: ABC transporter G family member 31-like [Pyrus x bretschneideri]									Pbr004361.1	Pbr004361.1	1011	46	9	17.2	3.4	-2.338801913	Down	3.11E-07	4.71E-06	-	Pbr004361.1	K12126|1|1e-09|62.0|aly:ARALYDRAFT_471048|phytochrome-interacting factor 3	-	-	-	gi|694375782|ref|XP_009364494.1|/8.61255e-104/PREDICTED: transcription factor UNE12 isoform X2 [Pyrus x bretschneideri]
Pbr008464.1	3360	0	14	0.001	1.51	10.56033283	Up	5.67E-05	0.000564554	-	Pbr008464.1	K00695|1|0.0|1300|vvi:100266759|sucrose synthase [EC:2.4.1.13]	-	-	-	gi|694382147|ref|XP_009367109.1|/0/PREDICTED: sucrose synthase 5-like [Pyrus x bretschneideri]									Pbr009541.1	Pbr009541.1	828	118	13	54.81	6.11	-3.16519485	Down	2.23E-22	1.02E-20	-	Pbr009541.1	K13422|1|2e-06|51.2|aly:ARALYDRAFT_890840|transcription factor MYC2;K12126|3|7e-06|49.3|ath:AT1G09530|phytochrome-interacting factor 3	-	-	-	gi|694319004|ref|XP_009345143.1|/2.29302e-114/PREDICTED: transcription factor bHLH51-like [Pyrus x bretschneideri]
Pbr028313.1	3546	0	14	0.001	1.43	10.48179943	Up	5.67E-05	0.000565333	-	Pbr028313.1	-	-	-	-	gi|694447337|ref|XP_009349819.1|/0/PREDICTED: uncharacterized protein LOC103941352 isoform X1 [Pyrus x bretschneideri]									Pbr010125.1	Pbr010125.1	1602	76.87	20.96	17.63	4.86	-1.859004256	Down	6.09E-09	1.14E-07	-	Pbr010125.1	K13422|1|4e-14|78.2|gmx:100790854|transcription factor MYC2	GO:0043231//intracellular membrane-bounded organelle	-	-	gi|694396714|ref|XP_009373630.1|/0/PREDICTED: transcription factor ICE1-like [Pyrus x bretschneideri]
Pbr019124.1	4494	0	17.85	0.001	1.43	10.48179943	Up	6.98E-06	8.50E-05	-	Pbr019124.1	K05681|1|9e-56|218|cme:CMS467C|ATP-binding cassette, subfamily G (WHITE), member 2;K12843|3|5e-51|202|vvi:100248403|U4/U6 small nuclear ribonucleoprotein PRP3	-	-	-	gi|694325184|ref|XP_009353552.1|/0/PREDICTED: ABC transporter G family member 35-like isoform X2 [Pyrus x bretschneideri]									Pbr011525.1	Pbr011525.1	867	32.02	71.26	14.14	31.84	1.171058216	Up	8.93E-05	0.000852121	-	Pbr011525.1	K12126|1|3e-14|77.4|ath:AT1G09530|phytochrome-interacting factor 3;K13422|3|2e-06|51.2|rcu:RCOM_0864470|transcription factor MYC2;K10863|4|3e-06|50.8|ath:AT5G01310|aprataxin [EC:3.-.-.-]	-	-	-	gi|694387252|ref|XP_009369387.1|/8.70223e-144/PREDICTED: transcription factor bHLH79-like [Pyrus x bretschneideri]
Pbr040725.1	6126	0	18.25	0.001	1.07	10.06339508	Up	3.47E-06	4.45E-05	-	Pbr040725.1	-	-	-	-	gi|694364713|ref|XP_009361371.1|/0/PREDICTED: uncharacterized protein LOC103951666 isoform X1 [Pyrus x bretschneideri]									Pbr027099.1	Pbr027099.1	1602	76.87	20.96	17.63	4.86	-1.859004256	Down	6.09E-09	1.14E-07	-	Pbr027099.1	K13422|1|4e-14|78.2|gmx:100790854|transcription factor MYC2	GO:0043231//intracellular membrane-bounded organelle	-	-	gi|694396714|ref|XP_009373630.1|/0/PREDICTED: transcription factor ICE1-like [Pyrus x bretschneideri]
Pbr032642.1	5133	0.2	22.08	0.01	1.55	7.276124405	Up	2.13E-07	3.31E-06	-	Pbr032642.1	K11000|1|0.0|2786|rcu:RCOM_1174510|callose synthase [EC:2.4.1.-]	GO:0043234//protein complex;GO:0044464//cell part	GO:0035251//UDP-glucosyltransferase activity	GO:0006074//(1->3)-beta-D-glucan metabolic process	gi|694352534|ref|XP_009357876.1|/0/PREDICTED: callose synthase 12-like [Pyrus x bretschneideri]									Pbr037618.1	Pbr037618.1	732	87	18	46.29	9.69	-2.256131992	Down	4.20E-12	1.05E-10	-	Pbr037618.1	K13422|1|2e-14|77.8|mtr:MTR_8g067280|transcription factor MYC2	GO:0043231//intracellular membrane-bounded organelle	-	-	gi|694359843|ref|XP_009359948.1|/8.13009e-131/PREDICTED: transcription factor bHLH35 [Pyrus x bretschneideri]
Pbr039965.1	1284	1	128.18	0.29	37.52	7.015463117	Up	1.02E-37	7.90E-36	-	Pbr039965.1	-	-	-	-	gi|694354240|ref|XP_009358378.1|/3.18358e-144/PREDICTED: uncharacterized protein LOC103949011 [Pyrus x bretschneideri]									Pbr004364.1	Pbr004364.1	1461	101	39	25.52	9.96	-1.357410682	Down	1.51E-07	2.39E-06	-	Pbr004364.1	K04371|1|6e-07|53.9|vvi:100254083|extracellular signal-regulated kinase 1/2 [EC:2.7.11.24]	-	GO:0003677//DNA binding	GO:0006351//transcription, DNA-dependent	gi|694376166|ref|XP_009364595.1|/0/PREDICTED: light-inducible protein CPRF2 [Pyrus x bretschneideri]
Pbr000489.1	519	1	127	0.79	101.12	7	Up	2.04E-37	1.56E-35	-	Pbr000489.1	K03036|1|9e-36|147|aly:ARALYDRAFT_336019|26S proteasome regulatory subunit N6;K01834|2|4e-22|102|vvi:100245371|2,3-bisphosphoglycerate-dependent phosphoglycerate mutase [EC:5.4.2.1]	-	-	-	gi|694310055|ref|XP_009348994.1|/6.58385e-96/PREDICTED: olee1-like protein [Pyrus x bretschneideri]									Pbr005860.1	Pbr005860.1	1734	60.2	11.03	12.71	2.35	-2.435231368	Down	1.98E-09	3.89E-08	-	Pbr005860.1	K09060|1|1e-08|60.1|vvi:100258205|plant G-box-binding factor	-	-	-	gi|694316770|ref|XP_009335363.1|/0/PREDICTED: putative mediator of RNA polymerase II transcription subunit 26 [Pyrus x bretschneideri]
Pbr022542.1	483	2.01	208	1.72	180.19	6.710966573	Up	4.89E-60	6.36E-58	-	Pbr022542.1	K13449|1|5e-33|138|vvi:100258414|pathogenesis-related protein 1	-	-	-	gi|694407723|ref|XP_009378589.1|/1.23501e-92/PREDICTED: basic form of pathogenesis-related protein 1-like [Pyrus x bretschneideri]									Pbr005861.1	Pbr005861.1	1584	16.76	0	3.89	0.001	-11.92555444	Down	1.66E-05	0.000186676	-	Pbr005861.1	K09060|1|2e-08|59.3|mtr:MTR_8g077950|plant G-box-binding factor;K14432|4|6e-08|57.4|pop:POPTR_801922|ABA responsive element binding factor	-	-	-	gi|694316768|ref|XP_009335350.1|/0/PREDICTED: transcription factor RF2a-like [Pyrus x bretschneideri]
Pbr025893.1	735	1	101	0.53	54.13	6.674292218	Up	1.25E-29	7.69E-28	-	Pbr025893.1	K01507|1|3e-101|365|pop:POPTR_834812|inorganic pyrophosphatase [EC:3.6.1.1]	GO:0044435	GO:0046872//metal ion binding;GO:0016462//pyrophosphatase activity	GO:0006793//phosphorus metabolic process	gi|657943187|ref|XP_008358748.1|/1.07338e-122/PREDICTED: soluble inorganic pyrophosphatase-like [Malus domestica]									Pbr005914.1	Pbr005914.1	474	302	144	264.05	127.56	-1.049635139	Down	9.32E-14	2.65E-12	-	Pbr005914.1	K04371|1|6e-40|160|vvi:100254083|extracellular signal-regulated kinase 1/2 [EC:2.7.11.24];K09060|2|5e-10|61.6|gmx:778122|plant G-box-binding factor	GO:0043231//intracellular membrane-bounded organelle	GO:0003677//DNA binding;GO:0001071//nucleic acid binding transcription factor activity;GO:0005515//protein binding	GO:0006351//transcription, DNA-dependent	gi|694316898|ref|XP_009335873.1|/7.21647e-79/PREDICTED: ocs element-binding factor 1 [Pyrus x bretschneideri]
Pbr007632.1	1752	4.72	440.45	0.99	92.98	6.55334809	Up	4.13E-126	1.31E-123	-	Pbr007632.1	K01193|1|0.0|807|rcu:RCOM_0293270|beta-fructofuranosidase [EC:3.2.1.26]	-	GO:0004558//alpha-glucosidase activity	GO:0044238//primary metabolic process	gi|694381363|ref|XP_009366766.1|/0/PREDICTED: beta-fructofuranosidase, insoluble isoenzyme 1-like [Pyrus x bretschneideri]									Pbr008557.1	Pbr008557.1	1086	50	14	17.31	4.9	-1.82075207	Down	5.38E-06	6.66E-05	-	Pbr008557.1	K14431|1|4e-132|469|vvi:100255706|transcription factor TGA	-	GO:0003677//DNA binding	GO:0006351//transcription, DNA-dependent	gi|694382705|ref|XP_009367344.1|/0/PREDICTED: transcription factor TGA7 isoform X3 [Pyrus x bretschneideri]
Pbr015039.1	1335	1	82	0.28	23.03	6.361943774	Up	5.86E-24	2.89E-22	-	Pbr015039.1	K04733|1|3e-58|224|ath:AT5G38990|interleukin-1 receptor-associated kinase 4 [EC:2.7.11.1]	-	GO:0004674//protein serine/threonine kinase activity;GO:0000166//nucleotide binding	-	gi|694393389|ref|XP_009372136.1|/0/PREDICTED: receptor-like protein kinase ANXUR2 [Pyrus x bretschneideri]									Pbr017284.1	Pbr017284.1	1050	9	42	3.23	15.24	2.238256833	Up	1.72E-06	2.32E-05	-	Pbr017284.1	K09060|1|8e-06|49.7|gmx:100781875|plant G-box-binding factor	GO:0043231//intracellular membrane-bounded organelle	GO:0003677//DNA binding;GO:0001071//nucleic acid binding transcription factor activity;GO:0005515//protein binding	GO:0006351//transcription, DNA-dependent	gi|694398563|ref|XP_009374449.1|/2.38171e-144/PREDICTED: transcription factor RF2b-like [Pyrus x bretschneideri]
Pbr009280.1	1833	1	81	0.2	16.31	6.349612972	Up	1.16E-23	5.69E-22	-	Pbr009280.1	K04733|1|6e-43|174|aly:ARALYDRAFT_916421|interleukin-1 receptor-associated kinase 4 [EC:2.7.11.1];K00924|4|9e-41|166|aly:ARALYDRAFT_485972|[EC:2.7.1.-];K13430|5|9e-41|166|vvi:100254113|serine/threonine-protein kinase PBS1 [EC:2.7.11.1]	-	GO:0004672//protein kinase activity	-	gi|658050668|ref|XP_008361051.1|/0/PREDICTED: U-box domain-containing protein 35-like [Malus domestica]									Pbr022894.1	Pbr022894.1	2187	453	199	75.15	33.36	-1.171653815	Down	2.60E-23	1.26E-21	-	Pbr022894.1	-	-	-	-	gi|694326892|ref|XP_009354338.1|/0/PREDICTED: uncharacterized protein LOC103945494 [Pyrus x bretschneideri]
Pbr040129.1	264	2.01	150.05	3.68	279.76	6.248340125	Up	9.88E-43	9.09E-41	-	Pbr040129.1	-	-	-	-	gi|15617412|dbj|BAB64930.1|/4.01945e-36/defensin-like protein [Pyrus pyrifolia]									Pbr000122.1	Pbr000122.1	1821	400	187.98	80.25	38.11	-1.074331784	Down	1.86E-18	7.16E-17	-	Pbr000122.1	K13424|1|3e-23|108|zma:100279301|WRKY transcription factor 33	-	-	-	gi|694309181|ref|XP_009358665.1|/0/PREDICTED: probable WRKY transcription factor 31 [Pyrus x bretschneideri]
Pbr030609.1	273	1	72	1.75	128.18	6.194672443	Up	5.56E-21	2.40E-19	-	Pbr030609.1	-	-	-	-	gi|694314214|ref|XP_009370221.1|/1.67736e-26/PREDICTED: defensin-like protein 2 [Pyrus x bretschneideri]									Pbr003660.1	Pbr003660.1	1056	133.9	39.74	47.77	14.34	-1.736059853	Down	3.40E-13	9.20E-12	-	Pbr003660.1	K13426|1|4e-15|80.5|vvi:100251862|WRKY transcription factor 29	-	-	-	gi|694445185|ref|XP_009349053.1|/8.74419e-179/PREDICTED: probable WRKY transcription factor 53 [Pyrus x bretschneideri]
Pbr033135.1	3078	2	135	0.23	15.92	6.113062664	Up	2.84E-38	2.24E-36	-	Pbr033135.1	-	-	-	-	gi|694352967|ref|XP_009358004.1|/0/PREDICTED: uncharacterized protein LOC103948678 [Pyrus x bretschneideri]									Pbr011544.2	Pbr011544.2	1647	53.09	2.99	11.83	0.67	-4.142145168	Down	5.73E-14	1.65E-12	-	Pbr011544.2	K13424|1|2e-160|564|vvi:100243352|WRKY transcription factor 33	-	-	-	gi|694387558|ref|XP_009369525.1|/0/PREDICTED: probable WRKY transcription factor 25 [Pyrus x bretschneideri]
Pbr010354.1	870	1	68	0.44	30.26	6.103764654	Up	8.59E-20	3.55E-18	-	Pbr010354.1	-	-	-	-	gi|694320123|ref|XP_009350022.1|/3.0236e-128/PREDICTED: uncharacterized protein LOC103941537 [Pyrus x bretschneideri]									Pbr013092.1	Pbr013092.1	1752	122	38	25.48	8.02	-1.667691136	Down	1.78E-11	4.24E-10	-	Pbr013092.1	K13424|1|0.0|664|vvi:100243352|WRKY transcription factor 33	-	-	-	gi|694310715|ref|XP_009354509.1|/0/PREDICTED: probable WRKY transcription factor 26 [Pyrus x bretschneideri]
Pbr033165.1	936	1	68.5	0.41	28.15	6.101367202	Up	8.59E-20	3.56E-18	-	Pbr033165.1	K01090|1|2e-08|58.2|sbi:SORBI_01g038410|protein phosphatase [EC:3.1.3.16];K14497|2|4e-08|57.0|mtr:MTR_3g104710|protein phosphatase 2C [EC:3.1.3.16]	-	GO:0016787//hydrolase activity	-	gi|694353061|ref|XP_009358031.1|/4.143e-142/PREDICTED: putative protein phosphatase 2C-like protein 44 [Pyrus x bretschneideri]									Pbr014160.1	Pbr014160.1	1056	134.1	37.26	47.84	13.44	-1.831684251	Down	4.27E-14	1.24E-12	-	Pbr014160.1	K13426|1|2e-15|81.3|vvi:100251862|WRKY transcription factor 29;K13424|4|2e-13|74.7|ath:AT2G38470|WRKY transcription factor 33	-	-	-	gi|694322553|ref|XP_009352393.1|/1.14203e-178/PREDICTED: probable WRKY transcription factor 53 [Pyrus x bretschneideri]
Pbr041262.1	1971	2	136	0.37	25.39	6.100591314	Up	1.43E-38	1.15E-36	-	Pbr041262.1	K10576|1|4e-72|271|vvi:100250088|ubiquitin-conjugating enzyme E2 H [EC:6.3.2.19];K13418|2|4e-50|197|pop:POPTR_913861|somatic embryogenesis receptor kinase 1 [EC:2.7.10.1 2.7.11.1];K13415|3|7e-50|197|rcu:RCOM_0478150|protein brassinosteroid insensitive 1 [EC:2.7.10.1 2.7.11.1]	-	GO:0003824//catalytic activity	-	gi|694367132|ref|XP_009362063.1|/0/PREDICTED: probable LRR receptor-like serine/threonine-protein kinase RLK [Pyrus x bretschneideri]									Pbr015939.1	Pbr015939.1	1563	300	89	70.61	21.17	-1.737851247	Down	1.43E-27	8.18E-26	-	Pbr015939.1	K13424|1|7e-135|479|pop:POPTR_577093|WRKY transcription factor 33	-	GO:0003677//DNA binding;GO:0001071//nucleic acid binding transcription factor activity	GO:0010467//gene expression	gi|694395564|ref|XP_009373102.1|/0/PREDICTED: probable WRKY transcription factor 33 [Pyrus x bretschneideri]
Pbr020737.1	2619	1.5	100	0.21	13.92	6.050626073	Up	2.48E-29	1.52E-27	-	Pbr020737.1	K12309|1|8e-168|589|ath:AT3G52840|beta-galactosidase [EC:3.2.1.23];K01190|3|5e-61|234|cme:CMP078C|beta-galactosidase [EC:3.2.1.23]	-	GO:0004553//hydrolase activity, hydrolyzing O-glycosyl compounds;GO:0005488//binding	GO:0008152//metabolic process	gi|694404117|ref|XP_009376956.1|/0/PREDICTED: beta-galactosidase 11-like [Pyrus x bretschneideri]									Pbr029646.1	Pbr029646.1	1116	72	23	24.21	7.82	-1.630362567	Down	3.99E-07	5.96E-06	-	Pbr029646.1	K13424|1|4e-24|110|pop:POPTR_577093|WRKY transcription factor 33	-	-	-	gi|694331908|ref|XP_009356615.1|/3.171e-150/PREDICTED: probable WRKY transcription factor 71 [Pyrus x bretschneideri]
Pbr020722.1	2619	1.5	100	0.21	13.92	6.050626073	Up	2.48E-29	1.51E-27	-	Pbr020722.1	K12309|1|8e-168|589|ath:AT3G52840|beta-galactosidase [EC:3.2.1.23];K01190|3|5e-61|234|cme:CMP078C|beta-galactosidase [EC:3.2.1.23]	-	GO:0004553//hydrolase activity, hydrolyzing O-glycosyl compounds;GO:0005488//binding	GO:0008152//metabolic process	gi|694404117|ref|XP_009376956.1|/0/PREDICTED: beta-galactosidase 11-like [Pyrus x bretschneideri]									Pbr029927.2	Pbr029927.2	1575	113	45	26.38	10.62	-1.312660798	Down	6.07E-08	1.01E-06	-	Pbr029927.2	K13424|1|3e-81|300|rcu:RCOM_0664190|WRKY transcription factor 33	-	-	-	gi|694331342|ref|XP_009356349.1|/0/PREDICTED: probable WRKY transcription factor 3 [Pyrus x bretschneideri]
Pbr030198.1	1659	9	581.86	1.99	130.04	6.03004322	Up	3.37E-160	1.52E-157	-	Pbr030198.1	K00423|1|0.0|832|ath:AT1G55570|L-ascorbate oxidase [EC:1.10.3.3]	-	GO:0016682//oxidoreductase activity, acting on diphenols and related substances as donors, oxygen as acceptor;GO:0046914//transition metal ion binding	GO:0008152//metabolic process	gi|694422795|ref|XP_009339221.1|/0/PREDICTED: L-ascorbate oxidase homolog [Pyrus x bretschneideri]									Pbr032702.1	Pbr032702.1	657	27	4	16.21	2.43	-2.737855872	Down	2.17E-05	0.000238501	-	Pbr032702.1	K13424|1|8e-23|105|rcu:RCOM_0849600|WRKY transcription factor 33	-	-	-	gi|694426920|ref|XP_009341120.1|/7.88321e-84/PREDICTED: probable WRKY transcription factor 24 [Pyrus x bretschneideri]
Pbr007335.1	2334	2	128	0.31	20.06	6.01590958	Up	3.39E-36	2.52E-34	-	Pbr007335.1	K01126|1|1e-23|110|smo:SELMODRAFT_85502|glycerophosphoryl diester phosphodiesterase [EC:3.1.4.46]	-	GO:0008081//phosphoric diester hydrolase activity	GO:0044238//primary metabolic process	gi|694379988|ref|XP_009366150.1|/0/PREDICTED: probable glycerophosphoryl diester phosphodiesterase 2 [Pyrus x bretschneideri]									Pbr034115.1	Pbr034115.1	1566	37.91	10.01	8.9	2.38	-1.902843763	Down	7.10E-05	0.000693859	-	Pbr034115.1	K13424|1|2e-175|613|vvi:100243352|WRKY transcription factor 33	-	-	-	gi|694429390|ref|XP_009342223.1|/0/PREDICTED: probable WRKY transcription factor 25 [Pyrus x bretschneideri]
Pbr040702.1	1239	1.55	98.93	0.47	30.08	6	Up	9.82E-29	5.84E-27	-	Pbr040702.1	-	-	-	-	gi|694315102|ref|XP_009374286.1|/0/PREDICTED: uncharacterized protein LOC103963226 [Pyrus x bretschneideri]									Pbr042883.1	Pbr042883.1	573	213	71	149.37	50.41	-1.567108562	Down	1.61E-17	5.86E-16	-	Pbr042883.1	K13424|1|8e-26|114|aly:ARALYDRAFT_482857|WRKY transcription factor 33;K13423|5|3e-25|112|ath:AT2G30250|WRKY transcription factor 25	-	-	-	gi|694431427|ref|XP_009343134.1|/8.80272e-109/PREDICTED: probable WRKY transcription factor 75 [Pyrus x bretschneideri]
Pbr033845.1	2844	2.91	184.47	0.37	23.59	5.994506338	Up	7.26E-53	8.25E-51	-	Pbr033845.1	K01535|1|0.0|1533|vvi:100267065|H+-transporting ATPase [EC:3.6.3.6]	GO:0031224//intrinsic to membrane	GO:0042625//ATPase activity, coupled to transmembrane movement of ions;GO:0032559	GO:0009206;GO:0006811//ion transport;GO:0009207	gi|694428502|ref|XP_009341817.1|/0/PREDICTED: ATPase 8, plasma membrane-type isoform X1 [Pyrus x bretschneideri]										#N/A	#N/A	#N/A	#N/A	#N/A	#N/A	#N/A	#N/A	#N/A	#N/A	#N/A	#N/A	#N/A	#N/A	#N/A	#N/A	#N/A
Pbr033851.1	2844	2.91	184.47	0.37	23.59	5.994506338	Up	7.26E-53	8.22E-51	-	Pbr033851.1	K01535|1|0.0|1533|vvi:100267065|H+-transporting ATPase [EC:3.6.3.6]	GO:0031224//intrinsic to membrane	GO:0042625//ATPase activity, coupled to transmembrane movement of ions;GO:0032559	GO:0009206;GO:0006811//ion transport;GO:0009207	gi|694428502|ref|XP_009341817.1|/0/PREDICTED: ATPase 8, plasma membrane-type isoform X1 [Pyrus x bretschneideri]										#N/A	#N/A	#N/A	#N/A	#N/A	#N/A	#N/A	#N/A	#N/A	#N/A	#N/A	#N/A	#N/A	#N/A	#N/A	#N/A	#N/A
Pbr005237.1	1206	4	251	1.24	78.55	5.98519925	Up	9.01E-70	1.40E-67	-	Pbr005237.1	K01213|1|2e-94|343|ath:AT3G07850|galacturan 1,4-alpha-galacturonidase [EC:3.2.1.67]	-	-	-	gi|694377808|ref|XP_009365183.1|/0/PREDICTED: exopolygalacturonase-like [Pyrus x bretschneideri]										#N/A	#N/A	#N/A	#N/A	#N/A	#N/A	#N/A	#N/A	#N/A	#N/A	#N/A	#N/A	#N/A	#N/A	#N/A	#N/A	#N/A
Pbr018539.1	1899	1	61	0.19	11.84	5.961525852	Up	1.03E-17	3.80E-16	-	Pbr018539.1	-	-	-	-	gi|694324846|ref|XP_009353404.1|/0/PREDICTED: phosphatidylinositol/phosphatidylcholine transfer protein SFH3-like [Pyrus x bretschneideri]										#N/A	#N/A	#N/A	#N/A	#N/A	#N/A	#N/A	#N/A	#N/A	#N/A	#N/A	#N/A	#N/A	#N/A	#N/A	#N/A	#N/A
Pbr017341.1	1065	1	61	0.35	21.81	5.961491038	Up	1.03E-17	3.80E-16	-	Pbr017341.1	K13648|1|5e-13|73.6|gmx:100805886|alpha-1,4-galacturonosyltransferase [EC:2.4.1.43]	-	GO:0016740//transferase activity	-	gi|694332153|ref|XP_009356723.1|/0/PREDICTED: probable galacturonosyltransferase-like 4 [Pyrus x bretschneideri]										#N/A	#N/A	#N/A	#N/A	#N/A	#N/A	#N/A	#N/A	#N/A	#N/A	#N/A	#N/A	#N/A	#N/A	#N/A	#N/A	#N/A
Pbr021853.1	2475	1	62.51	0.15	9.22	5.941732345	Up	5.19E-18	1.94E-16	-	Pbr021853.1	-	-	-	GO:0006810//transport	gi|694406549|ref|XP_009378076.1|/0/PREDICTED: cation/H(+) antiporter 15-like [Pyrus x bretschneideri]										#N/A	#N/A	#N/A	#N/A	#N/A	#N/A	#N/A	#N/A	#N/A	#N/A	#N/A	#N/A	#N/A	#N/A	#N/A	#N/A	#N/A
Pbr028981.1	264	2	118.17	3.67	220.31	5.907611108	Up	3.12E-33	2.17E-31	-	Pbr028981.1	-	-	-	-	gi|694420951|ref|XP_009338353.1|/8.95439e-36/PREDICTED: defensin-like protein 2 [Pyrus x bretschneideri]										#N/A	#N/A	#N/A	#N/A	#N/A	#N/A	#N/A	#N/A	#N/A	#N/A	#N/A	#N/A	#N/A	#N/A	#N/A	#N/A	#N/A
Pbr008438.1	1272	1	57.29	0.29	16.94	5.868237164	Up	1.57E-16	5.38E-15	-	Pbr008438.1	-	-	-	-	gi|694451491|ref|XP_009350906.1|/0/PREDICTED: putative clathrin assembly protein At1g25240 [Pyrus x bretschneideri]										#N/A	#N/A	#N/A	#N/A	#N/A	#N/A	#N/A	#N/A	#N/A	#N/A	#N/A	#N/A	#N/A	#N/A	#N/A	#N/A	#N/A
Pbr015088.1	1500	1	57	0.25	14.16	5.82374936	Up	1.57E-16	5.37E-15	-	Pbr015088.1	K08472|1|4e-140|496|ath:AT2G33670|mlo protein	-	-	-	gi|694394430|ref|XP_009372611.1|/0/PREDICTED: MLO-like protein 9 [Pyrus x bretschneideri]										#N/A	#N/A	#N/A	#N/A	#N/A	#N/A	#N/A	#N/A	#N/A	#N/A	#N/A	#N/A	#N/A	#N/A	#N/A	#N/A	#N/A
Pbr010124.2	3030	7	380	0.83	45.53	5.777562313	Up	1.27E-103	2.97E-101	-	Pbr010124.2	K00924|1|3e-25|115|aly:ARALYDRAFT_473063|[EC:2.7.1.-];K13420|4|4e-25|115|vvi:100253808|LRR receptor-like serine/threonine-protein kinase FLS2 [EC:2.7.11.1]	-	-	-	gi|694452738|ref|XP_009351253.1|/0/PREDICTED: pollen-specific leucine-rich repeat extensin-like protein 4 [Pyrus x bretschneideri]										#N/A	#N/A	#N/A	#N/A	#N/A	#N/A	#N/A	#N/A	#N/A	#N/A	#N/A	#N/A	#N/A	#N/A	#N/A	#N/A	#N/A
Pbr014300.1	1992	1	53	0.18	9.79	5.765240048	Up	2.39E-15	7.63E-14	-	Pbr014300.1	K04733|1|3e-129|460|smo:SELMODRAFT_159261|interleukin-1 receptor-associated kinase 4 [EC:2.7.11.1];K13430|3|1e-75|283|rcu:RCOM_1078760|serine/threonine-protein kinase PBS1 [EC:2.7.11.1];K13416|5|1e-72|272|ath:AT4G33430|brassinosteroid insensitive 1-associated receptor kinase 1 [EC:2.7.10.1 2.7.11.1]	GO:0016020//membrane	GO:0004674//protein serine/threonine kinase activity;GO:0004871//signal transducer activity;GO:0032559	GO:0019932//second-messenger-mediated signaling;GO:0009755//hormone-mediated signaling pathway;GO:0048513//organ development;GO:0006464//cellular protein modification process	gi|694392304|ref|XP_009371633.1|/0/PREDICTED: proline-rich receptor-like protein kinase PERK4 [Pyrus x bretschneideri]										#N/A	#N/A	#N/A	#N/A	#N/A	#N/A	#N/A	#N/A	#N/A	#N/A	#N/A	#N/A	#N/A	#N/A	#N/A	#N/A	#N/A
Pbr013438.1	1473	10	521.82	2.5	132.13	5.723886161	Up	5.31E-141	2.05E-138	-	Pbr013438.1	-	-	-	-	gi|694321873|ref|XP_009352080.1|/0/PREDICTED: uncharacterized protein LOC103943491 [Pyrus x bretschneideri]										#N/A	#N/A	#N/A	#N/A	#N/A	#N/A	#N/A	#N/A	#N/A	#N/A	#N/A	#N/A	#N/A	#N/A	#N/A	#N/A	#N/A
Pbr032372.1	1398	6	310	1.59	82.94	5.704969377	Up	2.27E-84	4.16E-82	-	Pbr032372.1	K14489|1|3e-10|64.7|vvi:100263145|arabidopsis histidine kinase 2/3/4 (cytokinin receptor) [EC:2.7.13.3]	-	GO:0004553//hydrolase activity, hydrolyzing O-glycosyl compounds	GO:0008152//metabolic process	gi|694352047|ref|XP_009357726.1|/0/PREDICTED: glucan endo-1,3-beta-glucosidase [Pyrus x bretschneideri]										#N/A	#N/A	#N/A	#N/A	#N/A	#N/A	#N/A	#N/A	#N/A	#N/A	#N/A	#N/A	#N/A	#N/A	#N/A	#N/A	#N/A
Pbr032550.1	864	1	50	0.44	22.42	5.671138944	Up	1.84E-14	5.45E-13	-	Pbr032550.1	-	-	-	-	gi|694426804|ref|XP_009341067.1|/1.46148e-175/PREDICTED: expansin-A4-like [Pyrus x bretschneideri]										#N/A	#N/A	#N/A	#N/A	#N/A	#N/A	#N/A	#N/A	#N/A	#N/A	#N/A	#N/A	#N/A	#N/A	#N/A	#N/A	#N/A
Pbr024231.1	501	4.99	250.41	4.09	207.79	5.666881572	Up	1.78E-69	2.74E-67	-	Pbr024231.1	K01834|1|2e-23|106|vvi:100245371|2,3-bisphosphoglycerate-dependent phosphoglycerate mutase [EC:5.4.2.1];K03036|2|8e-23|104|aly:ARALYDRAFT_336019|26S proteasome regulatory subunit N6	-	-	-	gi|694411368|ref|XP_009334049.1|/3.39157e-91/PREDICTED: olee1-like protein [Pyrus x bretschneideri]										#N/A	#N/A	#N/A	#N/A	#N/A	#N/A	#N/A	#N/A	#N/A	#N/A	#N/A	#N/A	#N/A	#N/A	#N/A	#N/A	#N/A
Pbr003702.1	798	1	49	0.48	23.98	5.642653443	Up	3.62E-14	1.05E-12	-	Pbr003702.1	-	-	-	-	gi|694445292|ref|XP_009349098.1|/1.68236e-135/PREDICTED: tetraspanin-8-like [Pyrus x bretschneideri]										#N/A	#N/A	#N/A	#N/A	#N/A	#N/A	#N/A	#N/A	#N/A	#N/A	#N/A	#N/A	#N/A	#N/A	#N/A	#N/A	#N/A
Pbr042614.1	1641	4	196	0.89	44.31	5.637683181	Up	1.62E-53	1.87E-51	-	Pbr042614.1	-	-	-	-	gi|694441613|ref|XP_009347544.1|/0/PREDICTED: uncharacterized protein LOC103939211 [Pyrus x bretschneideri]										#N/A	#N/A	#N/A	#N/A	#N/A	#N/A	#N/A	#N/A	#N/A	#N/A	#N/A	#N/A	#N/A	#N/A	#N/A	#N/A	#N/A
Pbr015487.1	2019	2	98	0.36	17.85	5.631783357	Up	2.52E-27	1.42E-25	-	Pbr015487.1	-	-	-	-	gi|694322805|ref|XP_009352508.1|/0/PREDICTED: galactose oxidase-like [Pyrus x bretschneideri]										#N/A	#N/A	#N/A	#N/A	#N/A	#N/A	#N/A	#N/A	#N/A	#N/A	#N/A	#N/A	#N/A	#N/A	#N/A	#N/A	#N/A
Pbr014494.1	879	1	49.51	0.44	21.79	5.630018862	Up	3.62E-14	1.05E-12	-	Pbr014494.1	-	-	-	-	gi|694392622|ref|XP_009371780.1|/5.25644e-11/PREDICTED: putative protein TPRXL [Pyrus x bretschneideri]										#N/A	#N/A	#N/A	#N/A	#N/A	#N/A	#N/A	#N/A	#N/A	#N/A	#N/A	#N/A	#N/A	#N/A	#N/A	#N/A	#N/A
Pbr015220.1	855	3	144	1.35	65.32	5.596493479	Up	1.50E-39	1.25E-37	-	Pbr015220.1	-	-	-	-	gi|694393816|ref|XP_009372333.1|/4.06914e-146/PREDICTED: uncharacterized protein LOC103961511 [Pyrus x bretschneideri]										#N/A	#N/A	#N/A	#N/A	#N/A	#N/A	#N/A	#N/A	#N/A	#N/A	#N/A	#N/A	#N/A	#N/A	#N/A	#N/A	#N/A
Pbr034617.1	972	1	45.92	0.39	18.11	5.537168612	Up	5.46E-13	1.47E-11	-	Pbr034617.1	K13420|1|3e-19|94.4|vvi:100253808|LRR receptor-like serine/threonine-protein kinase FLS2 [EC:2.7.11.1]	-	-	-	gi|694429824|ref|XP_009342422.1|/3.04414e-159/PREDICTED: pollen-specific leucine-rich repeat extensin-like protein 4 [Pyrus x bretschneideri]										#N/A	#N/A	#N/A	#N/A	#N/A	#N/A	#N/A	#N/A	#N/A	#N/A	#N/A	#N/A	#N/A	#N/A	#N/A	#N/A	#N/A
Pbr029437.1	519	1	46	0.79	36.63	5.535029238	Up	2.77E-13	7.59E-12	-	Pbr029437.1	-	-	-	GO:0009414//response to water deprivation	gi|694421902|ref|XP_009338782.1|/1.79295e-93/PREDICTED: desiccation protectant protein Lea14 homolog [Pyrus x bretschneideri]										#N/A	#N/A	#N/A	#N/A	#N/A	#N/A	#N/A	#N/A	#N/A	#N/A	#N/A	#N/A	#N/A	#N/A	#N/A	#N/A	#N/A
Pbr030196.1	1659	23	1044	5.09	233.32	5.518500513	Up	5.74E-277	5.18E-274	-	Pbr030196.1	K00423|1|0.0|856|aly:ARALYDRAFT_892557|L-ascorbate oxidase [EC:1.10.3.3]	-	GO:0003824//catalytic activity;GO:0046914//transition metal ion binding	GO:0008152//metabolic process	gi|694422793|ref|XP_009339220.1|/0/PREDICTED: L-ascorbate oxidase homolog [Pyrus x bretschneideri]										#N/A	#N/A	#N/A	#N/A	#N/A	#N/A	#N/A	#N/A	#N/A	#N/A	#N/A	#N/A	#N/A	#N/A	#N/A	#N/A	#N/A
Pbr039699.2	2220	6	267	0.98	44.07	5.490871337	Up	1.03E-71	1.66E-69	-	Pbr039699.2	K04733|1|6e-117|420|smo:SELMODRAFT_159261|interleukin-1 receptor-associated kinase 4 [EC:2.7.11.1];K13430|4|6e-69|260|rcu:RCOM_1078760|serine/threonine-protein kinase PBS1 [EC:2.7.11.1]	-	GO:0004672//protein kinase activity;GO:0000166//nucleotide binding	-	gi|694437401|ref|XP_009345732.1|/0/PREDICTED: putative proline-rich receptor-like protein kinase PERK6 [Pyrus x bretschneideri]										#N/A	#N/A	#N/A	#N/A	#N/A	#N/A	#N/A	#N/A	#N/A	#N/A	#N/A	#N/A	#N/A	#N/A	#N/A	#N/A	#N/A
Pbr029722.1	2073	1	45	0.18	7.97	5.468510913	Up	5.46E-13	1.47E-11	-	Pbr029722.1	K04733|1|7e-128|456|smo:SELMODRAFT_159261|interleukin-1 receptor-associated kinase 4 [EC:2.7.11.1];K13416|4|8e-73|273|ath:AT4G33430|brassinosteroid insensitive 1-associated receptor kinase 1 [EC:2.7.10.1 2.7.11.1]	-	GO:0004871//signal transducer activity;GO:0004674//protein serine/threonine kinase activity;GO:0032559	GO:0006464//cellular protein modification process	gi|694332095|ref|XP_009356695.1|/0/PREDICTED: proline-rich receptor-like protein kinase PERK4 [Pyrus x bretschneideri]										#N/A	#N/A	#N/A	#N/A	#N/A	#N/A	#N/A	#N/A	#N/A	#N/A	#N/A	#N/A	#N/A	#N/A	#N/A	#N/A	#N/A
Pbr005241.1	1203	10.79	465.5	3.35	146.06	5.44625623	Up	1.65E-124	5.12E-122	-	Pbr005241.1	K01213|1|3e-105|380|ath:AT3G07850|galacturan 1,4-alpha-galacturonidase [EC:3.2.1.67];K01184|5|7e-78|289|pop:POPTR_786519|polygalacturonase [EC:3.2.1.15]	-	-	-	gi|694377814|ref|XP_009365186.1|/0/PREDICTED: exopolygalacturonase-like [Pyrus x bretschneideri]										#N/A	#N/A	#N/A	#N/A	#N/A	#N/A	#N/A	#N/A	#N/A	#N/A	#N/A	#N/A	#N/A	#N/A	#N/A	#N/A	#N/A
Pbr030700.1	921	1	41	0.41	17.15	5.386440856	Up	8.17E-12	1.99E-10	-	Pbr030700.1	K13412|1|9e-139|491|vvi:100250838|calcium-dependent protein kinase [EC:2.7.11.1]	-	GO:0046872//metal ion binding;GO:0004674//protein serine/threonine kinase activity;GO:0032559	GO:0006464//cellular protein modification process	gi|694333035|ref|XP_009357126.1|/9.50157e-176/PREDICTED: calcium-dependent protein kinase 24-like [Pyrus x bretschneideri]										#N/A	#N/A	#N/A	#N/A	#N/A	#N/A	#N/A	#N/A	#N/A	#N/A	#N/A	#N/A	#N/A	#N/A	#N/A	#N/A	#N/A
Pbr006183.1	570	3.84	157.36	2.71	112.41	5.374333722	Up	2.21E-43	2.07E-41	-	Pbr006183.1	K10579|1|1e-77|286|rcu:RCOM_0553170|ubiquitin-conjugating enzyme E2 M [EC:6.3.2.19]	-	GO:0016879//ligase activity, forming carbon-nitrogen bonds;GO:0032559	GO:0006464//cellular protein modification process	gi|694378767|ref|XP_009365608.1|/1.42963e-111/PREDICTED: NEDD8-conjugating enzyme Ubc12-like [Pyrus x bretschneideri]										#N/A	#N/A	#N/A	#N/A	#N/A	#N/A	#N/A	#N/A	#N/A	#N/A	#N/A	#N/A	#N/A	#N/A	#N/A	#N/A	#N/A
Pbr000552.2	2550	15	599	2.12	85.69	5.336990682	Up	3.67E-157	1.61E-154	-	Pbr000552.2	K13420|1|4e-28|125|ath:AT5G46330|LRR receptor-like serine/threonine-protein kinase FLS2 [EC:2.7.11.1]	-	-	-	gi|694310220|ref|XP_009351868.1|/0/PREDICTED: pollen-specific leucine-rich repeat extensin-like protein 3 [Pyrus x bretschneideri]										#N/A	#N/A	#N/A	#N/A	#N/A	#N/A	#N/A	#N/A	#N/A	#N/A	#N/A	#N/A	#N/A	#N/A	#N/A	#N/A	#N/A
Pbr011668.1	1704	1	39.94	0.22	8.68	5.302119614	Up	3.15E-11	7.36E-10	-	Pbr011668.1	K01051|1|2e-158|557|pop:POPTR_548766|pectinesterase [EC:3.1.1.11]	-	-	-	gi|694387944|ref|XP_009369703.1|/0/PREDICTED: pectinesterase-like [Pyrus x bretschneideri]										#N/A	#N/A	#N/A	#N/A	#N/A	#N/A	#N/A	#N/A	#N/A	#N/A	#N/A	#N/A	#N/A	#N/A	#N/A	#N/A	#N/A
Pbr007851.1	3135	5	191.62	0.57	22.17	5.281503041	Up	9.53E-51	1.04E-48	-	Pbr007851.1	K08286|1|7e-25|114|ath:AT4G28490|protein-serine/threonine kinase [EC:2.7.11.-]	-	-	-	gi|694450940|ref|XP_009350755.1|/0/PREDICTED: pollen-specific leucine-rich repeat extensin-like protein 3 [Pyrus x bretschneideri]										#N/A	#N/A	#N/A	#N/A	#N/A	#N/A	#N/A	#N/A	#N/A	#N/A	#N/A	#N/A	#N/A	#N/A	#N/A	#N/A	#N/A
Pbr007852.1	3135	5	191.62	0.57	22.17	5.281503041	Up	9.53E-51	1.04E-48	-	Pbr007852.1	K08286|1|7e-25|114|ath:AT4G28490|protein-serine/threonine kinase [EC:2.7.11.-]	-	-	-	gi|694450940|ref|XP_009350755.1|/0/PREDICTED: pollen-specific leucine-rich repeat extensin-like protein 3 [Pyrus x bretschneideri]										#N/A	#N/A	#N/A	#N/A	#N/A	#N/A	#N/A	#N/A	#N/A	#N/A	#N/A	#N/A	#N/A	#N/A	#N/A	#N/A	#N/A
Pbr008080.1	1536	0.5	19	0.12	4.6	5.26052755	Up	1.73E-06	2.34E-05	-	Pbr008080.1	K08150|1|8e-48|189|zma:100285429|MFS transporter, SP family, solute carrier family 2 (myo-inositol transporter), member 13	-	-	-	gi|694381807|ref|XP_009366951.1|/0/PREDICTED: sugar transport protein 13-like [Pyrus x bretschneideri]										#N/A	#N/A	#N/A	#N/A	#N/A	#N/A	#N/A	#N/A	#N/A	#N/A	#N/A	#N/A	#N/A	#N/A	#N/A	#N/A	#N/A
Pbr008096.1	1536	0.5	19	0.12	4.6	5.26052755	Up	1.73E-06	2.33E-05	-	Pbr008096.1	K08150|1|8e-48|189|zma:100285429|MFS transporter, SP family, solute carrier family 2 (myo-inositol transporter), member 13	-	-	-	gi|694381807|ref|XP_009366951.1|/0/PREDICTED: sugar transport protein 13-like [Pyrus x bretschneideri]										#N/A	#N/A	#N/A	#N/A	#N/A	#N/A	#N/A	#N/A	#N/A	#N/A	#N/A	#N/A	#N/A	#N/A	#N/A	#N/A	#N/A
Pbr001450.1	516	3	112	2.37	89.78	5.243435132	Up	3.64E-30	2.29E-28	-	Pbr001450.1	K01047|1|7e-57|217|rcu:RCOM_0893800|phospholipase A2 [EC:3.1.1.4]	-	GO:0004091//carboxylesterase activity	GO:0019637//organophosphate metabolic process;GO:0006629//lipid metabolic process	gi|645234435|ref|XP_008223809.1|/7.93013e-78/PREDICTED: phospholipase A2-alpha [Prunus mume]										#N/A	#N/A	#N/A	#N/A	#N/A	#N/A	#N/A	#N/A	#N/A	#N/A	#N/A	#N/A	#N/A	#N/A	#N/A	#N/A	#N/A
Pbr035229.1	1365	18	673	4.89	184.66	5.238893116	Up	6.47E-175	3.46E-172	-	Pbr035229.1	K01728|1|2e-163|573|vvi:100262177|pectate lyase [EC:4.2.2.2]	-	-	-	gi|694430824|ref|XP_009342871.1|/0/PREDICTED: pectate lyase-like [Pyrus x bretschneideri]										#N/A	#N/A	#N/A	#N/A	#N/A	#N/A	#N/A	#N/A	#N/A	#N/A	#N/A	#N/A	#N/A	#N/A	#N/A	#N/A	#N/A
Pbr026909.1	1440	2	73	0.51	18.93	5.214033354	Up	5.43E-20	2.27E-18	-	Pbr026909.1	K14489|1|5e-07|54.3|vvi:100263145|arabidopsis histidine kinase 2/3/4 (cytokinin receptor) [EC:2.7.13.3]	-	GO:0016798//hydrolase activity, acting on glycosyl bonds	GO:0008152//metabolic process	gi|694416500|ref|XP_009336373.1|/0/PREDICTED: glucan endo-1,3-beta-glucosidase 8-like [Pyrus x bretschneideri]										#N/A	#N/A	#N/A	#N/A	#N/A	#N/A	#N/A	#N/A	#N/A	#N/A	#N/A	#N/A	#N/A	#N/A	#N/A	#N/A	#N/A
Pbr000558.1	1449	1	36	0.25	9.27	5.212569339	Up	2.37E-10	5.10E-09	-	Pbr000558.1	K01206|1|8e-21|100|ath:AT1G67830|alpha-L-fucosidase [EC:3.2.1.51];K00514|3|2e-17|88.6|rcu:RCOM_1428040|zeta-carotene desaturase [EC:1.3.5.6]	-	GO:0016787//hydrolase activity	-	gi|694310233|ref|XP_009351929.1|/0/PREDICTED: GDSL esterase/lipase At1g29670-like [Pyrus x bretschneideri]										#N/A	#N/A	#N/A	#N/A	#N/A	#N/A	#N/A	#N/A	#N/A	#N/A	#N/A	#N/A	#N/A	#N/A	#N/A	#N/A	#N/A
Pbr006175.1	1104	2	73	0.68	25.11	5.206583472	Up	5.43E-20	2.26E-18	-	Pbr006175.1	-	-	-	-	gi|694378887|ref|XP_009365662.1|/0/PREDICTED: uncharacterized protein LOC103955490 [Pyrus x bretschneideri]										#N/A	#N/A	#N/A	#N/A	#N/A	#N/A	#N/A	#N/A	#N/A	#N/A	#N/A	#N/A	#N/A	#N/A	#N/A	#N/A	#N/A
Pbr011478.1	1326	4	145	1.12	41.03	5.195108517	Up	1.45E-38	1.16E-36	-	Pbr011478.1	K01728|1|6e-177|618|pop:POPTR_581348|pectate lyase [EC:4.2.2.2]	-	-	-	gi|694387166|ref|XP_009369346.1|/0/PREDICTED: pectate lyase-like [Pyrus x bretschneideri]										#N/A	#N/A	#N/A	#N/A	#N/A	#N/A	#N/A	#N/A	#N/A	#N/A	#N/A	#N/A	#N/A	#N/A	#N/A	#N/A	#N/A
Pbr005047.2	882	3	108.15	1.3	47.42	5.188912134	Up	5.34E-29	3.21E-27	-	Pbr005047.2	K01674|1|7e-74|275|pop:POPTR_589499|carbonic anhydrase [EC:4.2.1.1]	-	-	-	gi|657983802|ref|XP_008383978.1|/1.48956e-122/PREDICTED: bifunctional monodehydroascorbate reductase and carbonic anhydrase nectarin-3-like [Malus domestica]										#N/A	#N/A	#N/A	#N/A	#N/A	#N/A	#N/A	#N/A	#N/A	#N/A	#N/A	#N/A	#N/A	#N/A	#N/A	#N/A	#N/A
Pbr005337.1	1149	1.5	53	0.49	17.46	5.155128	Up	2.39E-15	7.62E-14	-	Pbr005337.1	K13430|1|1e-138|491|rcu:RCOM_1078760|serine/threonine-protein kinase PBS1 [EC:2.7.11.1]	-	-	-	gi|657959424|ref|XP_008371260.1|/0/PREDICTED: serine/threonine-protein kinase PBS1 [Malus domestica]										#N/A	#N/A	#N/A	#N/A	#N/A	#N/A	#N/A	#N/A	#N/A	#N/A	#N/A	#N/A	#N/A	#N/A	#N/A	#N/A	#N/A
Pbr007908.1	978	11	383	4.26	150.09	5.138830617	Up	3.21E-99	7.14E-97	-	Pbr007908.1	K00430|1|3e-125|446|pop:POPTR_421611|peroxidase [EC:1.11.1.7]	-	GO:0005506//iron ion binding;GO:0003824//catalytic activity;GO:0016209//antioxidant activity	GO:0008152//metabolic process;GO:0006950//response to stress	gi|694451019|ref|XP_009350776.1|/2.12001e-176/PREDICTED: peroxidase 41-like [Pyrus x bretschneideri]										#N/A	#N/A	#N/A	#N/A	#N/A	#N/A	#N/A	#N/A	#N/A	#N/A	#N/A	#N/A	#N/A	#N/A	#N/A	#N/A	#N/A
Pbr036627.1	1209	1	35	0.31	10.92	5.138560831	Up	4.65E-10	9.73E-09	-	Pbr036627.1	-	-	-	-	gi|694432914|ref|XP_009343786.1|/0/PREDICTED: uncharacterized protein LOC103935702 [Pyrus x bretschneideri]										#N/A	#N/A	#N/A	#N/A	#N/A	#N/A	#N/A	#N/A	#N/A	#N/A	#N/A	#N/A	#N/A	#N/A	#N/A	#N/A	#N/A
Pbr000784.1	1659	33	1139	7.3	254.55	5.123908791	Up	9.57E-292	9.54E-289	-	Pbr000784.1	K00423|1|0.0|867|aly:ARALYDRAFT_892557|L-ascorbate oxidase [EC:1.10.3.3]	-	GO:0003824//catalytic activity;GO:0046914//transition metal ion binding	GO:0008152//metabolic process	gi|694315585|ref|XP_009376274.1|/0/PREDICTED: L-ascorbate oxidase homolog [Pyrus x bretschneideri]										#N/A	#N/A	#N/A	#N/A	#N/A	#N/A	#N/A	#N/A	#N/A	#N/A	#N/A	#N/A	#N/A	#N/A	#N/A	#N/A	#N/A
Pbr022240.1	207	1	34	2.61	90.29	5.1124445	Up	9.10E-10	1.85E-08	-	Pbr022240.1	-	-	-	-	gi|658013084|ref|XP_008341838.1|/2.4096e-20/PREDICTED: stress-induced protein KIN2-like [Malus domestica]										#N/A	#N/A	#N/A	#N/A	#N/A	#N/A	#N/A	#N/A	#N/A	#N/A	#N/A	#N/A	#N/A	#N/A	#N/A	#N/A	#N/A
Pbr026332.1	594	2	67	1.35	45.65	5.079583548	Up	3.04E-18	1.15E-16	-	Pbr026332.1	-	-	-	-	gi|694415133|ref|XP_009335752.1|/3.83565e-89/PREDICTED: putative invertase inhibitor [Pyrus x bretschneideri]										#N/A	#N/A	#N/A	#N/A	#N/A	#N/A	#N/A	#N/A	#N/A	#N/A	#N/A	#N/A	#N/A	#N/A	#N/A	#N/A	#N/A
Pbr018388.1	1995	1	33	0.18	6.08	5.078002512	Up	1.78E-09	3.51E-08	-	Pbr018388.1	K08867|1|7e-138|489|smo:SELMODRAFT_134163|WNK lysine deficient protein kinase [EC:2.7.11.1];K12132|4|1e-128|459|pop:POPTR_1096507|serine/threonine-protein kinase WNK1 [EC:2.7.11.1]	-	GO:0004672//protein kinase activity	-	gi|694400688|ref|XP_009375426.1|/0/PREDICTED: probable serine/threonine-protein kinase WNK10 [Pyrus x bretschneideri]										#N/A	#N/A	#N/A	#N/A	#N/A	#N/A	#N/A	#N/A	#N/A	#N/A	#N/A	#N/A	#N/A	#N/A	#N/A	#N/A	#N/A
Pbr004347.1	2643	5	166	0.68	22.89	5.073038906	Up	1.83E-43	1.73E-41	-	Pbr004347.1	K04733|1|1e-154|545|aly:ARALYDRAFT_916421|interleukin-1 receptor-associated kinase 4 [EC:2.7.11.1];K00924|3|2e-57|222|aly:ARALYDRAFT_486409|[EC:2.7.1.-]	-	-	-	gi|694376140|ref|XP_009364589.1|/0/PREDICTED: receptor-like protein kinase ANXUR2 [Pyrus x bretschneideri]										#N/A	#N/A	#N/A	#N/A	#N/A	#N/A	#N/A	#N/A	#N/A	#N/A	#N/A	#N/A	#N/A	#N/A	#N/A	#N/A	#N/A
Pbr016712.1	1620	0.5	16.06	0.11	3.68	5.064130337	Up	1.40E-05	0.000160633	-	Pbr016712.1	K01051|1|5e-83|306|vvi:100251413|pectinesterase [EC:3.1.1.11]	-	-	-	gi|694397143|ref|XP_009373834.1|/0/PREDICTED: probable pectinesterase/pectinesterase inhibitor 51 [Pyrus x bretschneideri]										#N/A	#N/A	#N/A	#N/A	#N/A	#N/A	#N/A	#N/A	#N/A	#N/A	#N/A	#N/A	#N/A	#N/A	#N/A	#N/A	#N/A
Pbr016697.1	1620	0.5	16.06	0.11	3.68	5.064130337	Up	1.40E-05	0.000160125	-	Pbr016697.1	K01051|1|5e-83|306|vvi:100251413|pectinesterase [EC:3.1.1.11]	-	-	-	gi|694397143|ref|XP_009373834.1|/0/PREDICTED: probable pectinesterase/pectinesterase inhibitor 51 [Pyrus x bretschneideri]										#N/A	#N/A	#N/A	#N/A	#N/A	#N/A	#N/A	#N/A	#N/A	#N/A	#N/A	#N/A	#N/A	#N/A	#N/A	#N/A	#N/A
Pbr012160.1	1026	2	65	0.74	24.19	5.030741688	Up	1.16E-17	4.28E-16	-	Pbr012160.1	K01078|1|8e-117|418|rcu:RCOM_1150260|acid phosphatase [EC:3.1.3.2]	-	GO:0016787//hydrolase activity	-	gi|657979662|ref|XP_008381803.1|/0/PREDICTED: purple acid phosphatase 17-like [Malus domestica]										#N/A	#N/A	#N/A	#N/A	#N/A	#N/A	#N/A	#N/A	#N/A	#N/A	#N/A	#N/A	#N/A	#N/A	#N/A	#N/A	#N/A
Pbr002662.1	876	9	290	3.93	128.1	5.026597353	Up	1.21E-74	1.97E-72	-	Pbr002662.1	-	-	-	-	gi|694372566|ref|XP_009363600.1|/1.70721e-70/PREDICTED: fasciclin-like arabinogalactan protein 14 [Pyrus x bretschneideri]										#N/A	#N/A	#N/A	#N/A	#N/A	#N/A	#N/A	#N/A	#N/A	#N/A	#N/A	#N/A	#N/A	#N/A	#N/A	#N/A	#N/A
Pbr012959.1	939	1	31	0.4	12.7	4.988684687	Up	6.79E-09	1.26E-07	-	Pbr012959.1	K13945|1|1e-17|88.6|aly:ARALYDRAFT_486271|LOB domain-containing protein 29;K13944|3|4e-17|87.0|rcu:RCOM_0993260|LOB domain-containing protein 16;K01955|4|9e-17|85.9|vvi:100262205|carbamoyl-phosphate synthase large subunit [EC:6.3.5.5]	-	-	-	gi|694390234|ref|XP_009370692.1|/7.59181e-144/PREDICTED: LOB domain-containing protein 22-like [Pyrus x bretschneideri]										#N/A	#N/A	#N/A	#N/A	#N/A	#N/A	#N/A	#N/A	#N/A	#N/A	#N/A	#N/A	#N/A	#N/A	#N/A	#N/A	#N/A
Pbr034699.1	1239	4.45	139.37	1.34	42.38	4.983078682	Up	8.09E-37	6.09E-35	-	Pbr034699.1	-	-	-	-	gi|694430169|ref|XP_009342577.1|/0/PREDICTED: uncharacterized protein LOC103934551 [Pyrus x bretschneideri]										#N/A	#N/A	#N/A	#N/A	#N/A	#N/A	#N/A	#N/A	#N/A	#N/A	#N/A	#N/A	#N/A	#N/A	#N/A	#N/A	#N/A
Pbr034273.1	2334	5	154	0.78	24.14	4.951807742	Up	5.52E-40	4.67E-38	-	Pbr034273.1	K01126|1|4e-21|102|smo:SELMODRAFT_85502|glycerophosphoryl diester phosphodiesterase [EC:3.1.4.46]	-	GO:0008081//phosphoric diester hydrolase activity	GO:0044238//primary metabolic process	gi|694354554|ref|XP_009358473.1|/0/PREDICTED: probable glycerophosphoryl diester phosphodiesterase 2 [Pyrus x bretschneideri]										#N/A	#N/A	#N/A	#N/A	#N/A	#N/A	#N/A	#N/A	#N/A	#N/A	#N/A	#N/A	#N/A	#N/A	#N/A	#N/A	#N/A
Pbr021951.1	1839	6	183	1.19	36.73	4.947925417	Up	3.30E-47	3.28E-45	-	Pbr021951.1	-	-	GO:0005488//binding	-	gi|694326301|ref|XP_009354070.1|/0/PREDICTED: putative clathrin assembly protein At1g03050 [Pyrus x bretschneideri]										#N/A	#N/A	#N/A	#N/A	#N/A	#N/A	#N/A	#N/A	#N/A	#N/A	#N/A	#N/A	#N/A	#N/A	#N/A	#N/A	#N/A
Pbr037771.1	1704	1	31.06	0.22	6.75	4.939312073	Up	6.79E-09	1.26E-07	-	Pbr037771.1	K01051|1|3e-158|556|pop:POPTR_548766|pectinesterase [EC:3.1.1.11]	-	-	-	gi|694359307|ref|XP_009359792.1|/0/PREDICTED: pectinesterase-like [Pyrus x bretschneideri]										#N/A	#N/A	#N/A	#N/A	#N/A	#N/A	#N/A	#N/A	#N/A	#N/A	#N/A	#N/A	#N/A	#N/A	#N/A	#N/A	#N/A
Pbr027558.1	1965	18	543	3.34	101.71	4.928469617	Up	3.78E-137	1.42E-134	-	Pbr027558.1	-	-	-	-	gi|694417780|ref|XP_009336933.1|/0/PREDICTED: galactose oxidase-like [Pyrus x bretschneideri]										#N/A	#N/A	#N/A	#N/A	#N/A	#N/A	#N/A	#N/A	#N/A	#N/A	#N/A	#N/A	#N/A	#N/A	#N/A	#N/A	#N/A
Pbr001839.1	2574	3.5	104	0.49	14.73	4.909831871	Up	7.82E-28	4.54E-26	-	Pbr001839.1	K04733|1|8e-152|536|ath:AT5G38990|interleukin-1 receptor-associated kinase 4 [EC:2.7.11.1];K00924|3|2e-63|242|aly:ARALYDRAFT_486409|[EC:2.7.1.-]	-	-	-	gi|694443243|ref|XP_009348229.1|/0/PREDICTED: probable receptor-like protein kinase At4g39110 [Pyrus x bretschneideri]										#N/A	#N/A	#N/A	#N/A	#N/A	#N/A	#N/A	#N/A	#N/A	#N/A	#N/A	#N/A	#N/A	#N/A	#N/A	#N/A	#N/A
Pbr009341.1	951	3	89	1.2	35.95	4.90488546	Up	1.76E-23	8.55E-22	-	Pbr009341.1	K13258|1|1e-63|241|gmx:547489|2-hydroxyisoflavanone dehydratase [EC:4.2.1.105];K14493|2|2e-33|140|ppp:PHYPADRAFT_118478|gibberellin receptor GID1 [EC:3.-.-.-]	-	-	-	gi|694452309|ref|XP_009351128.1|/1.07251e-177/PREDICTED: probable carboxylesterase 12 [Pyrus x bretschneideri]										#N/A	#N/A	#N/A	#N/A	#N/A	#N/A	#N/A	#N/A	#N/A	#N/A	#N/A	#N/A	#N/A	#N/A	#N/A	#N/A	#N/A
Pbr021087.1	579	1	29.23	0.69	20.5	4.892883738	Up	2.58E-08	4.52E-07	-	Pbr021087.1	-	-	-	-	gi|657960174|ref|XP_008371655.1|/2.39573e-93/PREDICTED: centrosomal protein of 135 kDa [Malus domestica]										#N/A	#N/A	#N/A	#N/A	#N/A	#N/A	#N/A	#N/A	#N/A	#N/A	#N/A	#N/A	#N/A	#N/A	#N/A	#N/A	#N/A
Pbr005240.1	1203	16.21	473.5	5.03	148.57	4.884440619	Up	2.78E-119	7.86E-117	-	Pbr005240.1	K01213|1|2e-105|380|ath:AT3G07850|galacturan 1,4-alpha-galacturonidase [EC:3.2.1.67];K01184|5|4e-78|290|pop:POPTR_786519|polygalacturonase [EC:3.2.1.15]	-	-	-	gi|694377812|ref|XP_009365185.1|/0/PREDICTED: exopolygalacturonase-like [Pyrus x bretschneideri]										#N/A	#N/A	#N/A	#N/A	#N/A	#N/A	#N/A	#N/A	#N/A	#N/A	#N/A	#N/A	#N/A	#N/A	#N/A	#N/A	#N/A
Pbr013487.1	426	1	29	0.99	29.19	4.881901875	Up	2.58E-08	4.52E-07	-	Pbr013487.1	-	-	-	-	gi|694321887|ref|XP_009352087.1|/5.55399e-70/PREDICTED: uncharacterized protein LOC103943502 [Pyrus x bretschneideri]										#N/A	#N/A	#N/A	#N/A	#N/A	#N/A	#N/A	#N/A	#N/A	#N/A	#N/A	#N/A	#N/A	#N/A	#N/A	#N/A	#N/A
Pbr029462.1	1644	3	86.11	0.67	19.43	4.857980995	Up	1.30E-22	6.02E-21	-	Pbr029462.1	K01188|1|1e-146|518|sbi:SORBI_06g019840|beta-glucosidase [EC:3.2.1.21]	-	-	-	gi|694421783|ref|XP_009338723.1|/0/PREDICTED: beta-glucosidase 13-like [Pyrus x bretschneideri]										#N/A	#N/A	#N/A	#N/A	#N/A	#N/A	#N/A	#N/A	#N/A	#N/A	#N/A	#N/A	#N/A	#N/A	#N/A	#N/A	#N/A
Pbr013488.1	504	6	171	4.88	140.9	4.851646654	Up	9.66E-44	9.15E-42	-	Pbr013488.1	-	-	-	-	gi|694321889|ref|XP_009352089.1|/4.45334e-30/PREDICTED: brain acid soluble protein 1 homolog [Pyrus x bretschneideri]										#N/A	#N/A	#N/A	#N/A	#N/A	#N/A	#N/A	#N/A	#N/A	#N/A	#N/A	#N/A	#N/A	#N/A	#N/A	#N/A	#N/A
Pbr035534.1	3381	2	56.26	0.21	6.03	4.843696769	Up	4.68E-15	1.47E-13	-	Pbr035534.1	K00770|1|0.0|1315|rcu:RCOM_1180270|1,4-beta-D-xylan synthase [EC:2.4.2.24]	GO:0031224//intrinsic to membrane	GO:0016759//cellulose synthase activity	GO:0045229//external encapsulating structure organization;GO:0009250//glucan biosynthetic process	gi|694356052|ref|XP_009358904.1|/0/PREDICTED: cellulose synthase-like protein D4 [Pyrus x bretschneideri]										#N/A	#N/A	#N/A	#N/A	#N/A	#N/A	#N/A	#N/A	#N/A	#N/A	#N/A	#N/A	#N/A	#N/A	#N/A	#N/A	#N/A
Pbr004198.1	2025	5	142	0.9	25.78	4.840183452	Up	1.62E-36	1.21E-34	-	Pbr004198.1	-	-	-	-	gi|694316144|ref|XP_009378852.1|/0/PREDICTED: COBRA-like protein 10 [Pyrus x bretschneideri]										#N/A	#N/A	#N/A	#N/A	#N/A	#N/A	#N/A	#N/A	#N/A	#N/A	#N/A	#N/A	#N/A	#N/A	#N/A	#N/A	#N/A
Pbr011530.1	1773	3.5	98.5	0.72	20.54	4.834295465	Up	4.34E-26	2.37E-24	-	Pbr011530.1	-	-	-	-	gi|657965673|ref|XP_008374499.1|/0/PREDICTED: uncharacterized protein LOC103437776 [Malus domestica]										#N/A	#N/A	#N/A	#N/A	#N/A	#N/A	#N/A	#N/A	#N/A	#N/A	#N/A	#N/A	#N/A	#N/A	#N/A	#N/A	#N/A
Pbr041205.1	1773	3.5	98.5	0.72	20.54	4.834295465	Up	4.34E-26	2.37E-24	-	Pbr041205.1	-	-	-	-	gi|657965673|ref|XP_008374499.1|/0/PREDICTED: uncharacterized protein LOC103437776 [Malus domestica]										#N/A	#N/A	#N/A	#N/A	#N/A	#N/A	#N/A	#N/A	#N/A	#N/A	#N/A	#N/A	#N/A	#N/A	#N/A	#N/A	#N/A
Pbr005420.1	270	1.5	41.5	2.67	75.01	4.812171295	Up	8.17E-12	2.00E-10	-	Pbr005420.1	-	-	-	-	gi|657997789|ref|XP_008391284.1|/5.21795e-36/PREDICTED: late embryogenesis abundant protein 1 [Malus domestica]										#N/A	#N/A	#N/A	#N/A	#N/A	#N/A	#N/A	#N/A	#N/A	#N/A	#N/A	#N/A	#N/A	#N/A	#N/A	#N/A	#N/A
Pbr036012.1	270	1.5	41.5	2.67	75.01	4.812171295	Up	8.17E-12	1.99E-10	-	Pbr036012.1	-	-	-	-	gi|657997789|ref|XP_008391284.1|/5.21795e-36/PREDICTED: late embryogenesis abundant protein 1 [Malus domestica]										#N/A	#N/A	#N/A	#N/A	#N/A	#N/A	#N/A	#N/A	#N/A	#N/A	#N/A	#N/A	#N/A	#N/A	#N/A	#N/A	#N/A
Pbr025742.1	1803	1.91	52.76	0.39	10.81	4.792748589	Up	4.72E-15	1.47E-13	-	Pbr025742.1	K01188|1|1e-160|565|sbi:SORBI_06g019840|beta-glucosidase [EC:3.2.1.21]	-	-	-	gi|694414382|ref|XP_009335410.1|/0/PREDICTED: beta-glucosidase 12-like, partial [Pyrus x bretschneideri]										#N/A	#N/A	#N/A	#N/A	#N/A	#N/A	#N/A	#N/A	#N/A	#N/A	#N/A	#N/A	#N/A	#N/A	#N/A	#N/A	#N/A
Pbr014897.1	1737	4	109	0.84	23.22	4.788834834	Up	3.95E-28	2.31E-26	-	Pbr014897.1	K01051|1|3e-147|520|aly:ARALYDRAFT_494979|pectinesterase [EC:3.1.1.11]	-	-	-	gi|694322423|ref|XP_009352341.1|/0/PREDICTED: probable pectinesterase/pectinesterase inhibitor 21 [Pyrus x bretschneideri]										#N/A	#N/A	#N/A	#N/A	#N/A	#N/A	#N/A	#N/A	#N/A	#N/A	#N/A	#N/A	#N/A	#N/A	#N/A	#N/A	#N/A
Pbr041149.1	483	12.68	344	10.84	298.01	4.780924081	Up	1.01E-86	1.90E-84	-	Pbr041149.1	K13449|1|2e-34|142|vvi:100258414|pathogenesis-related protein 1	-	-	-	gi|694439283|ref|XP_009346538.1|/1.11702e-93/PREDICTED: basic form of pathogenesis-related protein 1-like [Pyrus x bretschneideri]										#N/A	#N/A	#N/A	#N/A	#N/A	#N/A	#N/A	#N/A	#N/A	#N/A	#N/A	#N/A	#N/A	#N/A	#N/A	#N/A	#N/A
Pbr040021.1	423	1	27	1	27.41	4.776630423	Up	9.78E-08	1.60E-06	-	Pbr040021.1	-	-	-	-	gi|694364604|ref|XP_009361339.1|/7.27934e-70/PREDICTED: uncharacterized protein LOC103951634 [Pyrus x bretschneideri]										#N/A	#N/A	#N/A	#N/A	#N/A	#N/A	#N/A	#N/A	#N/A	#N/A	#N/A	#N/A	#N/A	#N/A	#N/A	#N/A	#N/A
Pbr015791.1	2574	3.5	94	0.49	13.32	4.764668523	Up	6.29E-25	3.25E-23	-	Pbr015791.1	K04733|1|5e-149|526|ath:AT5G38990|interleukin-1 receptor-associated kinase 4 [EC:2.7.11.1];K00924|4|8e-62|237|aly:ARALYDRAFT_486409|[EC:2.7.1.-]	-	-	-	gi|694395376|ref|XP_009373018.1|/0/PREDICTED: probable receptor-like protein kinase At4g39110 [Pyrus x bretschneideri]										#N/A	#N/A	#N/A	#N/A	#N/A	#N/A	#N/A	#N/A	#N/A	#N/A	#N/A	#N/A	#N/A	#N/A	#N/A	#N/A	#N/A
Pbr018801.2	2004	4	107	0.73	19.64	4.749754655	Up	1.48E-27	8.46E-26	-	Pbr018801.2	K00847|1|7e-138|489|vvi:100242115|fructokinase [EC:2.7.1.4]	-	GO:0016773//phosphotransferase activity, alcohol group as acceptor;GO:0019200//carbohydrate kinase activity	GO:0044237//cellular metabolic process	gi|694401614|ref|XP_009375843.1|/0/PREDICTED: probable fructokinase-4 [Pyrus x bretschneideri]										#N/A	#N/A	#N/A	#N/A	#N/A	#N/A	#N/A	#N/A	#N/A	#N/A	#N/A	#N/A	#N/A	#N/A	#N/A	#N/A	#N/A
Pbr005239.1	1203	17	451	5.28	141.51	4.744222267	Up	8.56E-112	2.19E-109	-	Pbr005239.1	K01213|1|1e-92|338|ath:AT3G07850|galacturan 1,4-alpha-galacturonidase [EC:3.2.1.67]	-	-	-	gi|694377810|ref|XP_009365184.1|/0/PREDICTED: exopolygalacturonase-like [Pyrus x bretschneideri]										#N/A	#N/A	#N/A	#N/A	#N/A	#N/A	#N/A	#N/A	#N/A	#N/A	#N/A	#N/A	#N/A	#N/A	#N/A	#N/A	#N/A
Pbr002879.1	906	2.29	60.33	0.96	25.69	4.742028674	Up	3.27E-16	1.10E-14	-	Pbr002879.1	K01051|1|8e-113|404|gmx:100775404|pectinesterase [EC:3.1.1.11]	-	-	-	gi|694373525|ref|XP_009363892.1|/4.79896e-164/PREDICTED: probable pectinesterase 48 [Pyrus x bretschneideri]										#N/A	#N/A	#N/A	#N/A	#N/A	#N/A	#N/A	#N/A	#N/A	#N/A	#N/A	#N/A	#N/A	#N/A	#N/A	#N/A	#N/A
Pbr016550.1	324	2	52.09	2.79	73.83	4.725870131	Up	6.65E-14	1.90E-12	-	Pbr016550.1	-	-	-	-	gi|658013084|ref|XP_008341838.1|/2.16485e-21/PREDICTED: stress-induced protein KIN2-like [Malus domestica]										#N/A	#N/A	#N/A	#N/A	#N/A	#N/A	#N/A	#N/A	#N/A	#N/A	#N/A	#N/A	#N/A	#N/A	#N/A	#N/A	#N/A
Pbr026600.1	1053	3	78	1.07	28.22	4.721035286	Up	2.61E-20	1.10E-18	-	Pbr026600.1	K11228|1|4e-53|206|ota:Ot13g01170|mitogen-activated protein kinase kinase kinase [EC:2.7.11.1];K13414|2|1e-47|188|ath:AT4G08500|mitogen-activated protein kinase kinase kinase 1, plant [EC:2.7.11.25]	-	GO:0004674//protein serine/threonine kinase activity;GO:0000166//nucleotide binding	-	gi|694329362|ref|XP_009355446.1|/0/PREDICTED: mitogen-activated protein kinase kinase kinase NPK1-like [Pyrus x bretschneideri]										#N/A	#N/A	#N/A	#N/A	#N/A	#N/A	#N/A	#N/A	#N/A	#N/A	#N/A	#N/A	#N/A	#N/A	#N/A	#N/A	#N/A
Pbr018928.1	822	1	26	0.47	12.31	4.711026195	Up	1.90E-07	2.98E-06	-	Pbr018928.1	K07025|1|3e-103|372|vvi:100245055|putative hydrolase of the HAD superfamily	-	GO:0003824//catalytic activity	-	gi|694401764|ref|XP_009375913.1|/3.68557e-157/PREDICTED: uncharacterized protein LOC103964681 [Pyrus x bretschneideri]										#N/A	#N/A	#N/A	#N/A	#N/A	#N/A	#N/A	#N/A	#N/A	#N/A	#N/A	#N/A	#N/A	#N/A	#N/A	#N/A	#N/A
Pbr039133.1	2643	63	1632	8.6	225.02	4.709572765	Up	0	0	-	Pbr039133.1	K01728|1|2e-157|555|rcu:RCOM_0697960|pectate lyase [EC:4.2.2.2]	-	-	-	gi|694361356|ref|XP_009360393.1|/0/PREDICTED: probable pectate lyase 3 [Pyrus x bretschneideri]										#N/A	#N/A	#N/A	#N/A	#N/A	#N/A	#N/A	#N/A	#N/A	#N/A	#N/A	#N/A	#N/A	#N/A	#N/A	#N/A	#N/A
Pbr036153.1	1011	14	358	5.23	135.35	4.693740131	Up	1.78E-88	3.42E-86	-	Pbr036153.1	K00430|1|2e-69|260|mtr:MTR_1g101830|peroxidase [EC:1.11.1.7]	-	-	-	gi|694357648|ref|XP_009359340.1|/0/PREDICTED: peroxidase 44-like [Pyrus x bretschneideri]										#N/A	#N/A	#N/A	#N/A	#N/A	#N/A	#N/A	#N/A	#N/A	#N/A	#N/A	#N/A	#N/A	#N/A	#N/A	#N/A	#N/A
Pbr019539.1	3126	4	102	0.46	11.84	4.68589141	Up	4.05E-26	2.22E-24	-	Pbr019539.1	K00770|1|0.0|1216|vvi:100243459|1,4-beta-D-xylan synthase [EC:2.4.2.24]	GO:0031224//intrinsic to membrane	GO:0016759//cellulose synthase activity	GO:0045229//external encapsulating structure organization;GO:0042546//cell wall biogenesis;GO:0009250//glucan biosynthetic process;GO:0009856//pollination	gi|694402744|ref|XP_009376356.1|/0/PREDICTED: cellulose synthase-like protein D1 [Pyrus x bretschneideri]										#N/A	#N/A	#N/A	#N/A	#N/A	#N/A	#N/A	#N/A	#N/A	#N/A	#N/A	#N/A	#N/A	#N/A	#N/A	#N/A	#N/A
Pbr007323.1	2844	10.18	256.06	1.29	32.74	4.665611351	Up	1.11E-63	1.55E-61	-	Pbr007323.1	K01535|1|0.0|1529|vvi:100267065|H+-transporting ATPase [EC:3.6.3.6]	GO:0031224//intrinsic to membrane	GO:0042625//ATPase activity, coupled to transmembrane movement of ions;GO:0032559	GO:0009206;GO:0006811//ion transport;GO:0009207	gi|694379952|ref|XP_009366133.1|/0/PREDICTED: ATPase 8, plasma membrane-type-like [Pyrus x bretschneideri]										#N/A	#N/A	#N/A	#N/A	#N/A	#N/A	#N/A	#N/A	#N/A	#N/A	#N/A	#N/A	#N/A	#N/A	#N/A	#N/A	#N/A
Pbr018274.3	471	2	50	1.76	44.63	4.664366473	Up	2.50E-13	6.84E-12	-	Pbr018274.3	K13412|1|4e-09|58.5|vcn:VOLCADRAFT_74309|calcium-dependent protein kinase [EC:2.7.11.1]	-	-	-	gi|694401472|ref|XP_009375786.1|/4.26582e-76/PREDICTED: elicitor-responsive protein 3-like [Pyrus x bretschneideri]										#N/A	#N/A	#N/A	#N/A	#N/A	#N/A	#N/A	#N/A	#N/A	#N/A	#N/A	#N/A	#N/A	#N/A	#N/A	#N/A	#N/A
Pbr029596.1	1605	3	75	0.69	17.35	4.652195491	Up	1.90E-19	7.69E-18	-	Pbr029596.1	K13412|1|0.0|860|rcu:RCOM_1479000|calcium-dependent protein kinase [EC:2.7.11.1];K00924|5|0.0|825|ath:AT5G12180|[EC:2.7.1.-]	-	GO:0046872//metal ion binding;GO:0004674//protein serine/threonine kinase activity;GO:0032559	GO:0006464//cellular protein modification process	gi|694313900|ref|XP_009368734.1|/0/PREDICTED: calcium-dependent protein kinase 17-like [Pyrus x bretschneideri]										#N/A	#N/A	#N/A	#N/A	#N/A	#N/A	#N/A	#N/A	#N/A	#N/A	#N/A	#N/A	#N/A	#N/A	#N/A	#N/A	#N/A
Pbr041581.1	411	5	124	5.19	130.38	4.650844232	Up	2.42E-31	1.59E-29	-	Pbr041581.1	-	-	-	-	gi|694439961|ref|XP_009346827.1|/1.00232e-50/PREDICTED: uncharacterized protein At4g13230-like [Pyrus x bretschneideri]										#N/A	#N/A	#N/A	#N/A	#N/A	#N/A	#N/A	#N/A	#N/A	#N/A	#N/A	#N/A	#N/A	#N/A	#N/A	#N/A	#N/A
Pbr002661.1	789	30	738	14.69	365.67	4.63763597	Up	1.62E-179	8.85E-177	-	Pbr002661.1	-	-	-	-	gi|694372563|ref|XP_009363599.1|/3.27211e-67/PREDICTED: fasciclin-like arabinogalactan protein 14 [Pyrus x bretschneideri]										#N/A	#N/A	#N/A	#N/A	#N/A	#N/A	#N/A	#N/A	#N/A	#N/A	#N/A	#N/A	#N/A	#N/A	#N/A	#N/A	#N/A
Pbr019007.1	1443	1	25	0.26	6.47	4.637182184	Up	3.69E-07	5.53E-06	-	Pbr019007.1	K13692|1|2e-63|241|vvi:100252177|UDP-glucose:(indol-3-yl)acetate beta-D-glucosyltransferase [EC:2.4.1.121];K13691|2|4e-61|233|pop:POPTR_807713|pathogen-inducible salicylic acid glucosyltransferase [EC:2.4.1.-]	-	GO:0035251//UDP-glucosyltransferase activity	-	gi|694402171|ref|XP_009376097.1|/0/PREDICTED: UDP-glycosyltransferase 86A1-like [Pyrus x bretschneideri]										#N/A	#N/A	#N/A	#N/A	#N/A	#N/A	#N/A	#N/A	#N/A	#N/A	#N/A	#N/A	#N/A	#N/A	#N/A	#N/A	#N/A
Pbr032242.1	810	9	219	4.28	105.41	4.622257132	Up	3.47E-54	4.04E-52	-	Pbr032242.1	-	-	-	-	gi|694392622|ref|XP_009371780.1|/2.77171e-08/PREDICTED: putative protein TPRXL [Pyrus x bretschneideri]										#N/A	#N/A	#N/A	#N/A	#N/A	#N/A	#N/A	#N/A	#N/A	#N/A	#N/A	#N/A	#N/A	#N/A	#N/A	#N/A	#N/A
Pbr037380.1	1800	7	170	1.42	34.89	4.618850763	Up	2.41E-42	2.17E-40	-	Pbr037380.1	K01051|1|1e-126|451|pop:POPTR_548766|pectinesterase [EC:3.1.1.11]	-	GO:0016787//hydrolase activity	-	gi|694358863|ref|XP_009359677.1|/0/PREDICTED: putative pectinesterase/pectinesterase inhibitor 45 [Pyrus x bretschneideri]										#N/A	#N/A	#N/A	#N/A	#N/A	#N/A	#N/A	#N/A	#N/A	#N/A	#N/A	#N/A	#N/A	#N/A	#N/A	#N/A	#N/A
Pbr004327.1	4584	1	25	0.08	1.96	4.614709844	Up	3.69E-07	5.53E-06	-	Pbr004327.1	K10357|1|0.0|1234|aly:ARALYDRAFT_887631|myosin V;K03165|3|0.0|1120|ota:Ot06g03550|DNA topoisomerase III [EC:5.99.1.2]	GO:0015629//actin cytoskeleton	GO:0008092//cytoskeletal protein binding;GO:0017111//nucleoside-triphosphatase activity;GO:0032559	-	gi|694375673|ref|XP_009364462.1|/0/PREDICTED: myosin-11 [Pyrus x bretschneideri]										#N/A	#N/A	#N/A	#N/A	#N/A	#N/A	#N/A	#N/A	#N/A	#N/A	#N/A	#N/A	#N/A	#N/A	#N/A	#N/A	#N/A
Pbr035303.1	879	5	120	2.18	52.81	4.598411101	Up	3.37E-30	2.13E-28	-	Pbr035303.1	K01674|1|3e-68|256|gmx:100797935|carbonic anhydrase [EC:4.2.1.1]	-	-	-	gi|694355442|ref|XP_009358737.1|/1.5672e-156/PREDICTED: alpha carbonic anhydrase 7-like [Pyrus x bretschneideri]										#N/A	#N/A	#N/A	#N/A	#N/A	#N/A	#N/A	#N/A	#N/A	#N/A	#N/A	#N/A	#N/A	#N/A	#N/A	#N/A	#N/A
Pbr004401.2	1026	1	24	0.37	8.93	4.593062999	Up	7.14E-07	1.02E-05	-	Pbr004401.2	-	-	-	-	gi|657992788|ref|XP_008388653.1|/2.72958e-121/PREDICTED: nucleolin-like [Malus domestica]										#N/A	#N/A	#N/A	#N/A	#N/A	#N/A	#N/A	#N/A	#N/A	#N/A	#N/A	#N/A	#N/A	#N/A	#N/A	#N/A	#N/A
Pbr042257.1	480	2.02	47.95	1.74	41.85	4.588068412	Up	1.81E-12	4.66E-11	-	Pbr042257.1	-	-	-	GO:0006950//response to stress	gi|694441200|ref|XP_009347369.1|/8.36848e-86/PREDICTED: major allergen Pru av 1-like [Pyrus x bretschneideri]										#N/A	#N/A	#N/A	#N/A	#N/A	#N/A	#N/A	#N/A	#N/A	#N/A	#N/A	#N/A	#N/A	#N/A	#N/A	#N/A	#N/A
Pbr016557.1	204	1	23.55	2.66	63.95	4.587446208	Up	1.38E-06	1.90E-05	-	Pbr016557.1	-	-	-	-	gi|658013078|ref|XP_008341834.1|/4.39366e-30/PREDICTED: stress-induced protein KIN2-like [Malus domestica]										#N/A	#N/A	#N/A	#N/A	#N/A	#N/A	#N/A	#N/A	#N/A	#N/A	#N/A	#N/A	#N/A	#N/A	#N/A	#N/A	#N/A
Pbr016556.1	204	1	23.55	2.66	63.95	4.587446208	Up	1.38E-06	1.90E-05	-	Pbr016556.1	-	-	-	-	gi|658013078|ref|XP_008341834.1|/4.39366e-30/PREDICTED: stress-induced protein KIN2-like [Malus domestica]										#N/A	#N/A	#N/A	#N/A	#N/A	#N/A	#N/A	#N/A	#N/A	#N/A	#N/A	#N/A	#N/A	#N/A	#N/A	#N/A	#N/A
Pbr024378.1	3093	3	71	0.35	8.33	4.572889668	Up	2.65E-18	1.01E-16	-	Pbr024378.1	-	-	-	-	gi|657997713|ref|XP_008391244.1|/0/PREDICTED: uncharacterized protein LOC103453481 isoform X1 [Malus domestica]										#N/A	#N/A	#N/A	#N/A	#N/A	#N/A	#N/A	#N/A	#N/A	#N/A	#N/A	#N/A	#N/A	#N/A	#N/A	#N/A	#N/A
Pbr026773.2	1038	1.37	31.38	0.5	11.53	4.527320608	Up	6.79E-09	1.26E-07	-	Pbr026773.2	K01051|1|3e-62|236|ppp:PHYPADRAFT_135307|pectinesterase [EC:3.1.1.11]	GO:0030312//external encapsulating structure	GO:0004091//carboxylesterase activity	GO:0071555//cell wall organization	gi|694416444|ref|XP_009336347.1|/0/PREDICTED: probable pectinesterase 67 [Pyrus x bretschneideri]										#N/A	#N/A	#N/A	#N/A	#N/A	#N/A	#N/A	#N/A	#N/A	#N/A	#N/A	#N/A	#N/A	#N/A	#N/A	#N/A	#N/A
Pbr003066.1	1899	5	114	0.96	22.13	4.526825235	Up	1.74E-28	1.03E-26	-	Pbr003066.1	-	-	-	-	gi|694374087|ref|XP_009364044.1|/0/PREDICTED: uncharacterized protein LOC103953962 [Pyrus x bretschneideri]										#N/A	#N/A	#N/A	#N/A	#N/A	#N/A	#N/A	#N/A	#N/A	#N/A	#N/A	#N/A	#N/A	#N/A	#N/A	#N/A	#N/A
Pbr011956.1	861	1	23	0.45	10.35	4.523561956	Up	1.38E-06	1.90E-05	-	Pbr011956.1	K01051|1|8e-09|59.3|bdi:100826837|pectinesterase [EC:3.1.1.11]	-	-	-	gi|694388460|ref|XP_009369938.1|/9.61199e-103/PREDICTED: vegetative cell wall protein gp1 [Pyrus x bretschneideri]										#N/A	#N/A	#N/A	#N/A	#N/A	#N/A	#N/A	#N/A	#N/A	#N/A	#N/A	#N/A	#N/A	#N/A	#N/A	#N/A	#N/A
Pbr016136.1	543	16	360	11.94	271.96	4.509519733	Up	7.12E-87	1.34E-84	-	Pbr016136.1	K03036|1|2e-33|139|aly:ARALYDRAFT_336019|26S proteasome regulatory subunit N6;K01834|2|2e-21|99.8|vvi:100245371|2,3-bisphosphoglycerate-dependent phosphoglycerate mutase [EC:5.4.2.1]	-	-	-	gi|694323412|ref|XP_009352776.1|/1.9631e-88/PREDICTED: olee1-like protein [Pyrus x bretschneideri]										#N/A	#N/A	#N/A	#N/A	#N/A	#N/A	#N/A	#N/A	#N/A	#N/A	#N/A	#N/A	#N/A	#N/A	#N/A	#N/A	#N/A
Pbr028983.1	264	4	88.83	7.34	165.61	4.495865916	Up	4.05E-22	1.82E-20	-	Pbr028983.1	-	-	-	-	gi|694420951|ref|XP_009338353.1|/8.95439e-36/PREDICTED: defensin-like protein 2 [Pyrus x bretschneideri]										#N/A	#N/A	#N/A	#N/A	#N/A	#N/A	#N/A	#N/A	#N/A	#N/A	#N/A	#N/A	#N/A	#N/A	#N/A	#N/A	#N/A
Pbr016121.1	1392	6	134	1.6	36.01	4.492253789	Up	3.89E-33	2.70E-31	-	Pbr016121.1	K00924|1|1e-126|451|osa:4342410|[EC:2.7.1.-];K07198|3|7e-59|226|sbi:SORBI_03g033530|5'-AMP-activated protein kinase, catalytic alpha subunit [EC:2.7.11.11]	-	GO:0004674//protein serine/threonine kinase activity;GO:0032559	GO:0006464//cellular protein modification process;GO:0023052//signaling	gi|694323368|ref|XP_009352756.1|/0/PREDICTED: CBL-interacting serine/threonine-protein kinase 20-like isoform X1 [Pyrus x bretschneideri]										#N/A	#N/A	#N/A	#N/A	#N/A	#N/A	#N/A	#N/A	#N/A	#N/A	#N/A	#N/A	#N/A	#N/A	#N/A	#N/A	#N/A
Pbr021264.1	852	29	645	13.05	293.7	4.492221554	Up	4.36E-154	1.80E-151	-	Pbr021264.1	-	-	-	-	gi|694405008|ref|XP_009377364.1|/2.25481e-88/PREDICTED: fasciclin-like arabinogalactan protein 3 [Pyrus x bretschneideri]										#N/A	#N/A	#N/A	#N/A	#N/A	#N/A	#N/A	#N/A	#N/A	#N/A	#N/A	#N/A	#N/A	#N/A	#N/A	#N/A	#N/A
Pbr010286.1	1002	21	467	7.93	178.27	4.490599265	Up	5.44E-112	1.40E-109	-	Pbr010286.1	-	-	-	-	gi|694319744|ref|XP_009348465.1|/1.93751e-164/PREDICTED: probable E3 ubiquitin-protein ligase BAH1-like 1 [Pyrus x bretschneideri]										#N/A	#N/A	#N/A	#N/A	#N/A	#N/A	#N/A	#N/A	#N/A	#N/A	#N/A	#N/A	#N/A	#N/A	#N/A	#N/A	#N/A
Pbr031247.1	1902	1	22	0.19	4.26	4.486782107	Up	2.67E-06	3.50E-05	-	Pbr031247.1	K08819|1|7e-166|582|pop:POPTR_420526|cyclin-dependent kinase 12/13 [EC:2.7.11.22 2.7.11.23]	-	-	-	gi|694334331|ref|XP_009357190.1|/0/PREDICTED: probable serine/threonine-protein kinase At1g09600 [Pyrus x bretschneideri]										#N/A	#N/A	#N/A	#N/A	#N/A	#N/A	#N/A	#N/A	#N/A	#N/A	#N/A	#N/A	#N/A	#N/A	#N/A	#N/A	#N/A
Pbr016969.1	1569	3	66	0.7	15.64	4.48174178	Up	7.06E-17	2.49E-15	-	Pbr016969.1	-	-	-	-	gi|694397592|ref|XP_009374037.1|/0/PREDICTED: rho guanine nucleotide exchange factor 8 [Pyrus x bretschneideri]										#N/A	#N/A	#N/A	#N/A	#N/A	#N/A	#N/A	#N/A	#N/A	#N/A	#N/A	#N/A	#N/A	#N/A	#N/A	#N/A	#N/A
Pbr000783.1	2085	18	398.14	3.14	70.13	4.481195264	Up	1.47E-95	3.15E-93	-	Pbr000783.1	K00423|1|0.0|826|ath:AT1G55570|L-ascorbate oxidase [EC:1.10.3.3]	-	GO:0016682//oxidoreductase activity, acting on diphenols and related substances as donors, oxygen as acceptor;GO:0046914//transition metal ion binding	GO:0008152//metabolic process	gi|694315686|ref|XP_009376784.1|/0/PREDICTED: L-ascorbate oxidase homolog [Pyrus x bretschneideri]										#N/A	#N/A	#N/A	#N/A	#N/A	#N/A	#N/A	#N/A	#N/A	#N/A	#N/A	#N/A	#N/A	#N/A	#N/A	#N/A	#N/A
Pbr001384.1	1113	6	132	2.02	45	4.477497803	Up	1.44E-32	9.90E-31	-	Pbr001384.1	K01051|1|1e-138|490|gmx:100786427|pectinesterase [EC:3.1.1.11]	-	-	-	gi|694369708|ref|XP_009362793.1|/0/PREDICTED: putative pectinesterase 63 [Pyrus x bretschneideri]										#N/A	#N/A	#N/A	#N/A	#N/A	#N/A	#N/A	#N/A	#N/A	#N/A	#N/A	#N/A	#N/A	#N/A	#N/A	#N/A	#N/A
Pbr020089.1	1134	1	22	0.33	7.35	4.47720632	Up	2.67E-06	3.50E-05	-	Pbr020089.1	-	-	-	-	gi|694312967|ref|XP_009364527.1|/0/PREDICTED: uncharacterized protein LOC103954421 [Pyrus x bretschneideri]										#N/A	#N/A	#N/A	#N/A	#N/A	#N/A	#N/A	#N/A	#N/A	#N/A	#N/A	#N/A	#N/A	#N/A	#N/A	#N/A	#N/A
Pbr003376.1	1047	2	44	0.72	16.02	4.475733431	Up	1.30E-11	3.12E-10	-	Pbr003376.1	K13430|1|1e-64|245|pop:POPTR_548061|serine/threonine-protein kinase PBS1 [EC:2.7.11.1];K04733|3|8e-64|242|smo:SELMODRAFT_33807|interleukin-1 receptor-associated kinase 4 [EC:2.7.11.1]	-	GO:0004672//protein kinase activity;GO:0032559	GO:0006464//cellular protein modification process	gi|595803980|ref|XP_007202089.1|/4.42992e-175/hypothetical protein PRUPE_ppa007444mg [Prunus persica]										#N/A	#N/A	#N/A	#N/A	#N/A	#N/A	#N/A	#N/A	#N/A	#N/A	#N/A	#N/A	#N/A	#N/A	#N/A	#N/A	#N/A
Pbr014900.1	1710	31	676	6.64	146.37	4.462292837	Up	8.96E-161	4.17E-158	-	Pbr014900.1	K01051|1|3e-146|516|ath:AT5G49180|pectinesterase [EC:3.1.1.11]	-	-	-	gi|694322428|ref|XP_009352343.1|/0/PREDICTED: putative pectinesterase/pectinesterase inhibitor 28 [Pyrus x bretschneideri]										#N/A	#N/A	#N/A	#N/A	#N/A	#N/A	#N/A	#N/A	#N/A	#N/A	#N/A	#N/A	#N/A	#N/A	#N/A	#N/A	#N/A
Pbr032172.1	561	11	237	7.9	172.42	4.447930667	Up	3.45E-57	4.31E-55	-	Pbr032172.1	-	-	-	-	gi|657973963|ref|XP_008378802.1|/1.38002e-26/PREDICTED: gelsolin-related protein of 125 kDa-like [Malus domestica]										#N/A	#N/A	#N/A	#N/A	#N/A	#N/A	#N/A	#N/A	#N/A	#N/A	#N/A	#N/A	#N/A	#N/A	#N/A	#N/A	#N/A
Pbr028213.1	570	8.16	175.64	5.75	125.46	4.447521701	Up	1.04E-42	9.53E-41	-	Pbr028213.1	K10579|1|1e-77|286|rcu:RCOM_0553170|ubiquitin-conjugating enzyme E2 M [EC:6.3.2.19]	-	GO:0016879//ligase activity, forming carbon-nitrogen bonds;GO:0032559	GO:0006464//cellular protein modification process	gi|694419287|ref|XP_009337603.1|/5.43259e-111/PREDICTED: NEDD8-conjugating enzyme Ubc12-like [Pyrus x bretschneideri]										#N/A	#N/A	#N/A	#N/A	#N/A	#N/A	#N/A	#N/A	#N/A	#N/A	#N/A	#N/A	#N/A	#N/A	#N/A	#N/A	#N/A
Pbr017836.1	1155	1	21	0.32	6.88	4.426264755	Up	5.16E-06	6.40E-05	-	Pbr017836.1	K05863|1|3e-175|612|vvi:100260298|solute carrier family 25 (mitochondrial adenine nucleotide translocator), member 4/5/6/31	GO:0019866//organelle inner membrane;GO:0031224//intrinsic to membrane	-	GO:0006810//transport	gi|694399911|ref|XP_009375063.1|/0/PREDICTED: ADP,ATP carrier protein 1, mitochondrial-like [Pyrus x bretschneideri]										#N/A	#N/A	#N/A	#N/A	#N/A	#N/A	#N/A	#N/A	#N/A	#N/A	#N/A	#N/A	#N/A	#N/A	#N/A	#N/A	#N/A
Pbr000504.1	1392	9	191	2.39	51.33	4.424719737	Up	3.25E-46	3.16E-44	-	Pbr000504.1	K00924|1|2e-129|461|osa:4342410|[EC:2.7.1.-];K07198|3|1e-60|232|bdi:100839912|5'-AMP-activated protein kinase, catalytic alpha subunit [EC:2.7.11.11]	-	GO:0004674//protein serine/threonine kinase activity;GO:0032559	GO:0006464//cellular protein modification process;GO:0023052//signaling	gi|694310108|ref|XP_009350943.1|/0/PREDICTED: CBL-interacting protein kinase 5-like [Pyrus x bretschneideri]										#N/A	#N/A	#N/A	#N/A	#N/A	#N/A	#N/A	#N/A	#N/A	#N/A	#N/A	#N/A	#N/A	#N/A	#N/A	#N/A	#N/A
Pbr014899.1	1719	77	1625	16.41	349.91	4.414336752	Up	0	0	-	Pbr014899.1	K01051|1|1e-145|515|ath:AT5G49180|pectinesterase [EC:3.1.1.11]	-	-	-	gi|694322426|ref|XP_009352342.1|/0/PREDICTED: probable pectinesterase/pectinesterase inhibitor 21 [Pyrus x bretschneideri]										#N/A	#N/A	#N/A	#N/A	#N/A	#N/A	#N/A	#N/A	#N/A	#N/A	#N/A	#N/A	#N/A	#N/A	#N/A	#N/A	#N/A
Pbr026948.1	1071	2	42	0.7	14.92	4.413748803	Up	4.81E-11	1.10E-09	-	Pbr026948.1	-	-	GO:0008081//phosphoric diester hydrolase activity	GO:0019400	gi|657995586|ref|XP_008390137.1|/0/PREDICTED: glycerophosphodiester phosphodiesterase GDE1-like [Malus domestica]										#N/A	#N/A	#N/A	#N/A	#N/A	#N/A	#N/A	#N/A	#N/A	#N/A	#N/A	#N/A	#N/A	#N/A	#N/A	#N/A	#N/A
Pbr015543.1	402	2	42	2.13	45.37	4.412813324	Up	4.81E-11	1.10E-09	-	Pbr015543.1	K05759|1|3e-60|228|rcu:RCOM_1048910|profilin	GO:0005856//cytoskeleton	GO:0008092//cytoskeletal protein binding	GO:0007010//cytoskeleton organization	gi|694322955|ref|XP_009352573.1|/3.46797e-64/PREDICTED: profilin-4 [Pyrus x bretschneideri]										#N/A	#N/A	#N/A	#N/A	#N/A	#N/A	#N/A	#N/A	#N/A	#N/A	#N/A	#N/A	#N/A	#N/A	#N/A	#N/A	#N/A
Pbr008911.1	345	1	21	1.29	27.46	4.411888655	Up	5.16E-06	6.41E-05	-	Pbr008911.1	-	-	-	-	gi|657949793|ref|XP_008344966.1|/2.94888e-34/PREDICTED: uncharacterized protein LOC103407869 [Malus domestica]										#N/A	#N/A	#N/A	#N/A	#N/A	#N/A	#N/A	#N/A	#N/A	#N/A	#N/A	#N/A	#N/A	#N/A	#N/A	#N/A	#N/A
Pbr040022.1	528	6	125	4.62	97.55	4.400177116	Up	1.39E-30	8.93E-29	-	Pbr040022.1	-	-	-	-	gi|694364607|ref|XP_009361340.1|/7.35829e-21/PREDICTED: enolase-phosphatase E1 [Pyrus x bretschneideri]										#N/A	#N/A	#N/A	#N/A	#N/A	#N/A	#N/A	#N/A	#N/A	#N/A	#N/A	#N/A	#N/A	#N/A	#N/A	#N/A	#N/A
Pbr020807.1	264	7	144	12.84	268.47	4.386043777	Up	6.01E-35	4.35E-33	-	Pbr020807.1	-	-	-	-	gi|15617412|dbj|BAB64930.1|/1.86278e-41/defensin-like protein [Pyrus pyrifolia]										#N/A	#N/A	#N/A	#N/A	#N/A	#N/A	#N/A	#N/A	#N/A	#N/A	#N/A	#N/A	#N/A	#N/A	#N/A	#N/A	#N/A
Pbr041027.1	2394	1	20.39	0.15	3.11	4.373880175	Up	9.93E-06	0.000117621	-	Pbr041027.1	K04733|1|3e-48|192|smo:SELMODRAFT_230241|interleukin-1 receptor-associated kinase 4 [EC:2.7.11.1];K13430|4|1e-40|166|zma:100283091|serine/threonine-protein kinase PBS1 [EC:2.7.11.1]	-	-	-	gi|694366358|ref|XP_009361847.1|/0/PREDICTED: G-type lectin S-receptor-like serine/threonine-protein kinase At4g27290 [Pyrus x bretschneideri]										#N/A	#N/A	#N/A	#N/A	#N/A	#N/A	#N/A	#N/A	#N/A	#N/A	#N/A	#N/A	#N/A	#N/A	#N/A	#N/A	#N/A
Pbr041307.1	372	3	61	3.52	72.54	4.365129411	Up	1.86E-15	5.98E-14	-	Pbr041307.1	-	-	-	-	gi|694309855|ref|XP_009340925.1|/1.32365e-47/PREDICTED: protein RALF-like 19 [Pyrus x bretschneideri]										#N/A	#N/A	#N/A	#N/A	#N/A	#N/A	#N/A	#N/A	#N/A	#N/A	#N/A	#N/A	#N/A	#N/A	#N/A	#N/A	#N/A
Pbr000376.1	372	3	61	3.52	72.54	4.365129411	Up	1.86E-15	5.97E-14	-	Pbr000376.1	-	-	-	-	gi|694309855|ref|XP_009340925.1|/1.32365e-47/PREDICTED: protein RALF-like 19 [Pyrus x bretschneideri]										#N/A	#N/A	#N/A	#N/A	#N/A	#N/A	#N/A	#N/A	#N/A	#N/A	#N/A	#N/A	#N/A	#N/A	#N/A	#N/A	#N/A
Pbr002873.1	915	4.71	95.67	1.96	40.3	4.361854279	Up	4.09E-24	2.04E-22	-	Pbr002873.1	K01051|1|3e-119|426|gmx:100775404|pectinesterase [EC:3.1.1.11]	-	-	-	gi|694373515|ref|XP_009363888.1|/2.75944e-175/PREDICTED: putative pectinesterase 63 [Pyrus x bretschneideri]										#N/A	#N/A	#N/A	#N/A	#N/A	#N/A	#N/A	#N/A	#N/A	#N/A	#N/A	#N/A	#N/A	#N/A	#N/A	#N/A	#N/A
Pbr017163.1	2424	11	222	1.64	33.46	4.350669725	Up	6.07E-53	6.93E-51	-	Pbr017163.1	K04733|1|5e-119|427|smo:SELMODRAFT_159261|interleukin-1 receptor-associated kinase 4 [EC:2.7.11.1];K13430|4|7e-73|273|rcu:RCOM_1078760|serine/threonine-protein kinase PBS1 [EC:2.7.11.1]	-	GO:0004672//protein kinase activity;GO:0000166//nucleotide binding	-	gi|694397983|ref|XP_009374196.1|/0/PREDICTED: putative proline-rich receptor-like protein kinase PERK6 [Pyrus x bretschneideri]										#N/A	#N/A	#N/A	#N/A	#N/A	#N/A	#N/A	#N/A	#N/A	#N/A	#N/A	#N/A	#N/A	#N/A	#N/A	#N/A	#N/A
Pbr042140.1	798	1	20	0.48	9.79	4.350202549	Up	9.93E-06	0.00011767	-	Pbr042140.1	-	-	-	-	gi|694367874|ref|XP_009362271.1|/3.99503e-145/PREDICTED: BAG family molecular chaperone regulator 2-like [Pyrus x bretschneideri]										#N/A	#N/A	#N/A	#N/A	#N/A	#N/A	#N/A	#N/A	#N/A	#N/A	#N/A	#N/A	#N/A	#N/A	#N/A	#N/A	#N/A
Pbr031456.1	666	5	99	2.96	59.25	4.323146073	Up	3.13E-24	1.57E-22	-	Pbr031456.1	K09377|1|3e-83|305|pop:POPTR_1098216|cysteine and glycine-rich protein	-	GO:0046914//transition metal ion binding	-	gi|657968646|ref|XP_008376025.1|/3.51229e-103/PREDICTED: pollen-specific protein SF3-like [Malus domestica]										#N/A	#N/A	#N/A	#N/A	#N/A	#N/A	#N/A	#N/A	#N/A	#N/A	#N/A	#N/A	#N/A	#N/A	#N/A	#N/A	#N/A
Pbr035861.2	273	5	98	8.76	174.47	4.315904307	Up	5.99E-24	2.95E-22	-	Pbr035861.2	-	-	-	-	gi|694314214|ref|XP_009370221.1|/4.41411e-27/PREDICTED: defensin-like protein 2 [Pyrus x bretschneideri]										#N/A	#N/A	#N/A	#N/A	#N/A	#N/A	#N/A	#N/A	#N/A	#N/A	#N/A	#N/A	#N/A	#N/A	#N/A	#N/A	#N/A
Pbr012334.1	1221	1	19.99	0.31	6.17	4.314930369	Up	1.91E-05	0.000211148	-	Pbr012334.1	-	-	-	-	gi|694389050|ref|XP_009370175.1|/0/PREDICTED: patatin-like protein 2 [Pyrus x bretschneideri]										#N/A	#N/A	#N/A	#N/A	#N/A	#N/A	#N/A	#N/A	#N/A	#N/A	#N/A	#N/A	#N/A	#N/A	#N/A	#N/A	#N/A
Pbr033472.1	1698	14	275	3.02	59.98	4.311861068	Up	7.20E-65	1.02E-62	-	Pbr033472.1	K01051|1|4e-119|426|pop:POPTR_548766|pectinesterase [EC:3.1.1.11]	-	-	-	gi|694427878|ref|XP_009341542.1|/0/PREDICTED: pectinesterase-like [Pyrus x bretschneideri]										#N/A	#N/A	#N/A	#N/A	#N/A	#N/A	#N/A	#N/A	#N/A	#N/A	#N/A	#N/A	#N/A	#N/A	#N/A	#N/A	#N/A
Pbr018280.1	669	7	136.05	4.12	81.01	4.297383765	Up	1.09E-32	7.52E-31	-	Pbr018280.1	K09377|1|3e-77|285|sbi:SORBI_04g033700|cysteine and glycine-rich protein	-	GO:0046914//transition metal ion binding	-	gi|694401485|ref|XP_009375790.1|/1.13623e-117/PREDICTED: pollen-specific protein SF3-like [Pyrus x bretschneideri]										#N/A	#N/A	#N/A	#N/A	#N/A	#N/A	#N/A	#N/A	#N/A	#N/A	#N/A	#N/A	#N/A	#N/A	#N/A	#N/A	#N/A
Pbr030852.1	750	16	305	8.29	159.84	4.269112576	Up	2.57E-71	4.11E-69	-	Pbr030852.1	-	-	-	-	gi|694424071|ref|XP_009339812.1|/1.08875e-101/PREDICTED: uncharacterized protein LOC103932007 [Pyrus x bretschneideri]										#N/A	#N/A	#N/A	#N/A	#N/A	#N/A	#N/A	#N/A	#N/A	#N/A	#N/A	#N/A	#N/A	#N/A	#N/A	#N/A	#N/A
Pbr020686.1	708	3.04	57.95	1.68	32.38	4.268569848	Up	2.50E-14	7.38E-13	-	Pbr020686.1	-	-	-	-	gi|694404211|ref|XP_009376998.1|/8.56212e-98/PREDICTED: CRIB domain-containing protein RIC7-like [Pyrus x bretschneideri]										#N/A	#N/A	#N/A	#N/A	#N/A	#N/A	#N/A	#N/A	#N/A	#N/A	#N/A	#N/A	#N/A	#N/A	#N/A	#N/A	#N/A
Pbr008677.1	381	1	19	1.14	21.93	4.265800083	Up	1.91E-05	0.00021131	-	Pbr008677.1	-	-	-	-	gi|694382572|ref|XP_009367291.1|/1.26907e-45/PREDICTED: uncharacterized protein LOC103956957 [Pyrus x bretschneideri]										#N/A	#N/A	#N/A	#N/A	#N/A	#N/A	#N/A	#N/A	#N/A	#N/A	#N/A	#N/A	#N/A	#N/A	#N/A	#N/A	#N/A
Pbr011310.5	1077	1	19	0.35	6.71	4.260885939	Up	1.91E-05	0.000211391	-	Pbr011310.5	K13412|1|2e-57|221|vvi:100250838|calcium-dependent protein kinase [EC:2.7.11.1]	-	-	-	gi|658013250|ref|XP_008341917.1|/1.09317e-91/PREDICTED: calcium-dependent protein kinase 24-like [Malus domestica]										#N/A	#N/A	#N/A	#N/A	#N/A	#N/A	#N/A	#N/A	#N/A	#N/A	#N/A	#N/A	#N/A	#N/A	#N/A	#N/A	#N/A
Pbr040131.1	264	6	112.64	11	210.01	4.254882597	Up	6.49E-27	3.63E-25	-	Pbr040131.1	-	-	-	-	gi|694325458|ref|XP_009353672.1|/1.99483e-35/PREDICTED: defensin-like protein 2 [Pyrus x bretschneideri]										#N/A	#N/A	#N/A	#N/A	#N/A	#N/A	#N/A	#N/A	#N/A	#N/A	#N/A	#N/A	#N/A	#N/A	#N/A	#N/A	#N/A
Pbr024507.1	1185	1	19	0.32	6.06	4.243173983	Up	1.91E-05	0.000211472	-	Pbr024507.1	-	-	-	-	gi|694412144|ref|XP_009334406.1|/0/PREDICTED: F-box/kelch-repeat protein At3g06240-like [Pyrus x bretschneideri]										#N/A	#N/A	#N/A	#N/A	#N/A	#N/A	#N/A	#N/A	#N/A	#N/A	#N/A	#N/A	#N/A	#N/A	#N/A	#N/A	#N/A
Pbr025040.1	1260	1	19	0.3	5.67	4.240314329	Up	1.91E-05	0.000211229	-	Pbr025040.1	K14963|1|4e-16|84.3|aly:ARALYDRAFT_485324|COMPASS component SWD3	-	-	-	gi|694313717|ref|XP_009367914.1|/0/PREDICTED: E3 ubiquitin-protein ligase TRAF7 [Pyrus x bretschneideri]										#N/A	#N/A	#N/A	#N/A	#N/A	#N/A	#N/A	#N/A	#N/A	#N/A	#N/A	#N/A	#N/A	#N/A	#N/A	#N/A	#N/A
Pbr025876.1	4302	1	18	0.08	1.51	4.238404739	Up	3.66E-05	0.000381982	-	Pbr025876.1	K05681|1|7e-43|175|cme:CMS467C|ATP-binding cassette, subfamily G (WHITE), member 2;K12843|5|3e-36|153|vvi:100248403|U4/U6 small nuclear ribonucleoprotein PRP3	GO:0044464//cell part	GO:0017111//nucleoside-triphosphatase activity;GO:0015604//organic phosphonate transmembrane transporter activity;GO:0032559	GO:0009207	gi|694413997|ref|XP_009335239.1|/0/PREDICTED: pleiotropic drug resistance protein 1-like isoform X2 [Pyrus x bretschneideri]										#N/A	#N/A	#N/A	#N/A	#N/A	#N/A	#N/A	#N/A	#N/A	#N/A	#N/A	#N/A	#N/A	#N/A	#N/A	#N/A	#N/A
Pbr022062.2	1500	15	280	3.69	69.55	4.236357793	Up	2.79E-65	4.02E-63	-	Pbr022062.2	-	-	-	-	gi|694406635|ref|XP_009378113.1|/0/PREDICTED: protein IQ-DOMAIN 1-like isoform X1 [Pyrus x bretschneideri]										#N/A	#N/A	#N/A	#N/A	#N/A	#N/A	#N/A	#N/A	#N/A	#N/A	#N/A	#N/A	#N/A	#N/A	#N/A	#N/A	#N/A
Pbr018308.1	1239	7	130.35	2.11	39.63	4.231278063	Up	5.32E-31	3.45E-29	-	Pbr018308.1	-	-	-	-	gi|694400833|ref|XP_009375494.1|/0/PREDICTED: uncharacterized protein LOC103964299 [Pyrus x bretschneideri]										#N/A	#N/A	#N/A	#N/A	#N/A	#N/A	#N/A	#N/A	#N/A	#N/A	#N/A	#N/A	#N/A	#N/A	#N/A	#N/A	#N/A
Pbr018311.1	1239	7	130.35	2.11	39.63	4.231278063	Up	5.32E-31	3.44E-29	-	Pbr018311.1	-	-	-	-	gi|694400833|ref|XP_009375494.1|/0/PREDICTED: uncharacterized protein LOC103964299 [Pyrus x bretschneideri]										#N/A	#N/A	#N/A	#N/A	#N/A	#N/A	#N/A	#N/A	#N/A	#N/A	#N/A	#N/A	#N/A	#N/A	#N/A	#N/A	#N/A
Pbr006393.1	1242	4	74	1.2	22.44	4.224966365	Up	3.69E-18	1.39E-16	-	Pbr006393.1	K01110|1|2e-172|603|gmx:100809938|phosphatidylinositol-3,4,5-trisphosphate 3-phosphatase [EC:3.1.3.67]	-	-	-	gi|694379537|ref|XP_009365953.1|/0/PREDICTED: phosphatidylinositol 3,4,5-trisphosphate 3-phosphatase and dual-specificity protein phosphatase PTEN-like [Pyrus x bretschneideri]										#N/A	#N/A	#N/A	#N/A	#N/A	#N/A	#N/A	#N/A	#N/A	#N/A	#N/A	#N/A	#N/A	#N/A	#N/A	#N/A	#N/A
Pbr033684.1	2025	10	184	1.8	33.41	4.214211171	Up	3.07E-43	2.86E-41	-	Pbr033684.1	-	-	-	-	gi|694353328|ref|XP_009358118.1|/0/PREDICTED: COBRA-like protein 10 [Pyrus x bretschneideri]										#N/A	#N/A	#N/A	#N/A	#N/A	#N/A	#N/A	#N/A	#N/A	#N/A	#N/A	#N/A	#N/A	#N/A	#N/A	#N/A	#N/A
Pbr008276.1	2364	1	18	0.15	2.78	4.212050477	Up	3.66E-05	0.00038212	-	Pbr008276.1	-	-	-	-	gi|657990955|ref|XP_008387692.1|/0/PREDICTED: ecotropic viral integration site 5 protein homolog [Malus domestica]										#N/A	#N/A	#N/A	#N/A	#N/A	#N/A	#N/A	#N/A	#N/A	#N/A	#N/A	#N/A	#N/A	#N/A	#N/A	#N/A	#N/A
Pbr011699.1	1785	7	128	1.43	26.5	4.211905308	Up	1.94E-30	1.23E-28	-	Pbr011699.1	K01051|1|5e-121|433|pop:POPTR_548766|pectinesterase [EC:3.1.1.11]	-	-	-	gi|694388002|ref|XP_009369731.1|/0/PREDICTED: putative pectinesterase/pectinesterase inhibitor 45 [Pyrus x bretschneideri]										#N/A	#N/A	#N/A	#N/A	#N/A	#N/A	#N/A	#N/A	#N/A	#N/A	#N/A	#N/A	#N/A	#N/A	#N/A	#N/A	#N/A
Pbr041538.1	651	0.99	18	0.6	11.05	4.202940059	Up	3.47E-06	4.46E-05	-	Pbr041538.1	K06685|1|5e-116|414|vvi:100245566|maintenance of ploidy protein MOB1 (MPS1 binder 1)	-	-	-	gi|694365831|ref|XP_009361700.1|/5.83943e-124/PREDICTED: MOB kinase activator-like 1 isoform X2 [Pyrus x bretschneideri]										#N/A	#N/A	#N/A	#N/A	#N/A	#N/A	#N/A	#N/A	#N/A	#N/A	#N/A	#N/A	#N/A	#N/A	#N/A	#N/A	#N/A
Pbr002586.1	1080	1	17.96	0.35	6.33	4.176778672	Up	7.01E-05	0.000685627	-	Pbr002586.1	K06892|1|1e-56|218|pop:POPTR_550478|;K05278|2|4e-46|183|mtr:MTR_5g059130|flavonol synthase [EC:1.14.11.23]	-	-	-	gi|694444152|ref|XP_009348614.1|/0/PREDICTED: flavonol synthase/flavanone 3-hydroxylase-like [Pyrus x bretschneideri]										#N/A	#N/A	#N/A	#N/A	#N/A	#N/A	#N/A	#N/A	#N/A	#N/A	#N/A	#N/A	#N/A	#N/A	#N/A	#N/A	#N/A
Pbr021943.1	672	6	105	3.51	62.21	4.147603571	Up	5.95E-25	3.08E-23	-	Pbr021943.1	-	-	-	-	gi|694326291|ref|XP_009354065.1|/4.16856e-43/PREDICTED: neurofilament heavy polypeptide-like isoform X1 [Pyrus x bretschneideri]										#N/A	#N/A	#N/A	#N/A	#N/A	#N/A	#N/A	#N/A	#N/A	#N/A	#N/A	#N/A	#N/A	#N/A	#N/A	#N/A	#N/A
Pbr040476.1	1260	1.49	26	0.44	7.77	4.14233917	Up	1.90E-07	2.98E-06	-	Pbr040476.1	-	-	-	-	gi|694319548|ref|XP_009347505.1|/0/PREDICTED: uncharacterized protein LOC103939169 [Pyrus x bretschneideri]										#N/A	#N/A	#N/A	#N/A	#N/A	#N/A	#N/A	#N/A	#N/A	#N/A	#N/A	#N/A	#N/A	#N/A	#N/A	#N/A	#N/A
Pbr011934.4	1917	6	103	1.14	19.8	4.118394701	Up	2.15E-24	1.08E-22	-	Pbr011934.4	K10576|1|3e-67|254|vvi:100250088|ubiquitin-conjugating enzyme E2 H [EC:6.3.2.19];K13415|2|4e-47|187|sbi:SORBI_03g032990|protein brassinosteroid insensitive 1 [EC:2.7.10.1 2.7.11.1]	-	GO:0003824//catalytic activity	-	gi|694388731|ref|XP_009370043.1|/0/PREDICTED: probable LRR receptor-like serine/threonine-protein kinase RLK [Pyrus x bretschneideri]										#N/A	#N/A	#N/A	#N/A	#N/A	#N/A	#N/A	#N/A	#N/A	#N/A	#N/A	#N/A	#N/A	#N/A	#N/A	#N/A	#N/A
Pbr015033.1	960	5.63	96.62	2.23	38.63	4.114606062	Up	2.19E-23	1.06E-21	-	Pbr015033.1	K01051|1|5e-54|209|ppp:PHYPADRAFT_135307|pectinesterase [EC:3.1.1.11]	GO:0030312//external encapsulating structure	GO:0004091//carboxylesterase activity	GO:0071555//cell wall organization	gi|694393382|ref|XP_009372133.1|/1.5772e-168/PREDICTED: LOW QUALITY PROTEIN: probable pectinesterase 67 [Pyrus x bretschneideri]										#N/A	#N/A	#N/A	#N/A	#N/A	#N/A	#N/A	#N/A	#N/A	#N/A	#N/A	#N/A	#N/A	#N/A	#N/A	#N/A	#N/A
Pbr015554.1	1002	5	85	1.89	32.45	4.101760339	Up	2.67E-20	1.12E-18	-	Pbr015554.1	K00469|1|1e-155|547|vvi:100254212|inositol oxygenase [EC:1.13.99.1]	GO:0044424//intracellular part	GO:0046914//transition metal ion binding;GO:0016701//oxidoreductase activity, acting on single donors with incorporation of molecular oxygen	GO:0006020//inositol metabolic process	gi|694322986|ref|XP_009352587.1|/0/PREDICTED: inositol oxygenase 2 [Pyrus x bretschneideri]										#N/A	#N/A	#N/A	#N/A	#N/A	#N/A	#N/A	#N/A	#N/A	#N/A	#N/A	#N/A	#N/A	#N/A	#N/A	#N/A	#N/A
Pbr008260.1	1026	10	169	3.68	62.89	4.095052964	Up	4.79E-39	3.93E-37	-	Pbr008260.1	K13449|1|2e-23|107|rcu:RCOM_1381930|pathogenesis-related protein 1	-	-	-	gi|658029866|ref|XP_008350381.1|/3.91418e-144/PREDICTED: hornerin-like [Malus domestica]										#N/A	#N/A	#N/A	#N/A	#N/A	#N/A	#N/A	#N/A	#N/A	#N/A	#N/A	#N/A	#N/A	#N/A	#N/A	#N/A	#N/A
Pbr032240.1	399	6	100	6.45	109.03	4.079282182	Up	1.48E-23	7.20E-22	-	Pbr032240.1	-	-	-	-	gi|694426368|ref|XP_009340867.1|/3.08412e-20/PREDICTED: skin secretory protein xP2-like [Pyrus x bretschneideri]										#N/A	#N/A	#N/A	#N/A	#N/A	#N/A	#N/A	#N/A	#N/A	#N/A	#N/A	#N/A	#N/A	#N/A	#N/A	#N/A	#N/A
Pbr005647.1	948	7	116.45	2.81	47.2	4.070144824	Up	4.36E-27	2.46E-25	-	Pbr005647.1	-	-	-	-	gi|694378416|ref|XP_009365447.1|/2.57468e-131/PREDICTED: rhomboid-like protease 2 [Pyrus x bretschneideri]										#N/A	#N/A	#N/A	#N/A	#N/A	#N/A	#N/A	#N/A	#N/A	#N/A	#N/A	#N/A	#N/A	#N/A	#N/A	#N/A	#N/A
Pbr042138.1	924	3	49.77	1.24	20.74	4.064003868	Up	4.37E-12	1.10E-10	-	Pbr042138.1	-	-	-	-	gi|694367996|ref|XP_009362308.1|/3.75749e-172/PREDICTED: uncharacterized protein LOC103952449 [Pyrus x bretschneideri]										#N/A	#N/A	#N/A	#N/A	#N/A	#N/A	#N/A	#N/A	#N/A	#N/A	#N/A	#N/A	#N/A	#N/A	#N/A	#N/A	#N/A
Pbr026120.1	264	13.05	214.62	23.94	400.14	4.063009798	Up	9.26E-49	9.59E-47	-	Pbr026120.1	-	-	-	-	gi|694329433|ref|XP_009355481.1|/1.0553e-44/PREDICTED: defensin Tk-AMP-D1.1-like [Pyrus x bretschneideri]										#N/A	#N/A	#N/A	#N/A	#N/A	#N/A	#N/A	#N/A	#N/A	#N/A	#N/A	#N/A	#N/A	#N/A	#N/A	#N/A	#N/A
Pbr041184.1	486	7	115	5.94	98.9	4.057435685	Up	8.28E-27	4.60E-25	-	Pbr041184.1	-	-	-	GO:0050896//response to stimulus	gi|694439434|ref|XP_009346604.1|/1.96904e-82/PREDICTED: universal stress protein A-like protein [Pyrus x bretschneideri]										#N/A	#N/A	#N/A	#N/A	#N/A	#N/A	#N/A	#N/A	#N/A	#N/A	#N/A	#N/A	#N/A	#N/A	#N/A	#N/A	#N/A
Pbr030826.1	798	5	81	2.42	39.63	4.033514015	Up	3.47E-19	1.39E-17	-	Pbr030826.1	-	-	-	-	gi|658020521|ref|XP_008345632.1|/1.0254e-116/PREDICTED: uncharacterized protein LOC103408570 [Malus domestica]										#N/A	#N/A	#N/A	#N/A	#N/A	#N/A	#N/A	#N/A	#N/A	#N/A	#N/A	#N/A	#N/A	#N/A	#N/A	#N/A	#N/A
Pbr038219.1	501	17	273	13.93	226.53	4.02343496	Up	2.02E-61	2.69E-59	-	Pbr038219.1	K01834|1|3e-23|105|vvi:100245371|2,3-bisphosphoglycerate-dependent phosphoglycerate mutase [EC:5.4.2.1];K03036|2|6e-23|104|aly:ARALYDRAFT_336019|26S proteasome regulatory subunit N6	-	-	-	gi|694317822|ref|XP_009340070.1|/4.00634e-92/PREDICTED: olee1-like protein [Pyrus x bretschneideri]										#N/A	#N/A	#N/A	#N/A	#N/A	#N/A	#N/A	#N/A	#N/A	#N/A	#N/A	#N/A	#N/A	#N/A	#N/A	#N/A	#N/A
Pbr030605.1	270	3	47	5.33	84.95	3.994406509	Up	1.57E-11	3.76E-10	-	Pbr030605.1	-	-	-	-	gi|694314214|ref|XP_009370221.1|/1.24484e-29/PREDICTED: defensin-like protein 2 [Pyrus x bretschneideri]										#N/A	#N/A	#N/A	#N/A	#N/A	#N/A	#N/A	#N/A	#N/A	#N/A	#N/A	#N/A	#N/A	#N/A	#N/A	#N/A	#N/A
Pbr000286.1	912	7	109	2.93	46.08	3.975168147	Up	3.83E-25	2.00E-23	-	Pbr000286.1	K08486|1|8e-121|431|aly:ARALYDRAFT_315228|syntaxin 1B/2/3	GO:0044464//cell part	GO:0005515//protein binding	GO:0015031//protein transport	gi|694309601|ref|XP_009376513.1|/1.46843e-144/PREDICTED: syntaxin-124 [Pyrus x bretschneideri]										#N/A	#N/A	#N/A	#N/A	#N/A	#N/A	#N/A	#N/A	#N/A	#N/A	#N/A	#N/A	#N/A	#N/A	#N/A	#N/A	#N/A
Pbr023155.1	2034	3	47	0.54	8.49	3.974733241	Up	1.57E-11	3.76E-10	-	Pbr023155.1	K10576|1|4e-69|261|vvi:100250088|ubiquitin-conjugating enzyme E2 H [EC:6.3.2.19];K13415|2|2e-46|185|rcu:RCOM_0478150|protein brassinosteroid insensitive 1 [EC:2.7.10.1 2.7.11.1]	-	GO:0016772//transferase activity, transferring phosphorus-containing groups	GO:0009987//cellular process	gi|694409224|ref|XP_009379253.1|/0/PREDICTED: probably inactive leucine-rich repeat receptor-like protein kinase At1g50610 [Pyrus x bretschneideri]										#N/A	#N/A	#N/A	#N/A	#N/A	#N/A	#N/A	#N/A	#N/A	#N/A	#N/A	#N/A	#N/A	#N/A	#N/A	#N/A	#N/A
Pbr030673.1	735	4	62	2.12	33.23	3.970350123	Up	8.26E-15	2.52E-13	-	Pbr030673.1	-	-	-	-	gi|658044546|ref|XP_008357935.1|/1.30604e-83/PREDICTED: uncharacterized protein LOC103421668 [Malus domestica]										#N/A	#N/A	#N/A	#N/A	#N/A	#N/A	#N/A	#N/A	#N/A	#N/A	#N/A	#N/A	#N/A	#N/A	#N/A	#N/A	#N/A
Pbr038415.1	2142	9	140	1.53	23.98	3.970228101	Up	6.46E-32	4.37E-30	-	Pbr038415.1	K08819|1|7e-147|519|vvi:100240938|cyclin-dependent kinase 12/13 [EC:2.7.11.22 2.7.11.23]	-	-	-	gi|694361999|ref|XP_009360586.1|/0/PREDICTED: probable serine/threonine-protein kinase At1g54610 [Pyrus x bretschneideri]										#N/A	#N/A	#N/A	#N/A	#N/A	#N/A	#N/A	#N/A	#N/A	#N/A	#N/A	#N/A	#N/A	#N/A	#N/A	#N/A	#N/A
Pbr020428.1	2046	3.57	53.66	0.63	9.64	3.935609413	Up	3.33E-13	9.06E-12	-	Pbr020428.1	K01262|1|0.0|1051|pop:POPTR_893992|Xaa-Pro aminopeptidase [EC:3.4.11.9]	-	GO:0008238//exopeptidase activity	-	gi|694403443|ref|XP_009376668.1|/0/PREDICTED: probable Xaa-Pro aminopeptidase P [Pyrus x bretschneideri]										#N/A	#N/A	#N/A	#N/A	#N/A	#N/A	#N/A	#N/A	#N/A	#N/A	#N/A	#N/A	#N/A	#N/A	#N/A	#N/A	#N/A
Pbr026118.1	264	6.16	90.79	11.29	169.27	3.906208913	Up	8.75E-21	3.73E-19	-	Pbr026118.1	-	-	-	-	gi|694329435|ref|XP_009355482.1|/1.0553e-44/PREDICTED: defensin Tk-AMP-D1.1-like [Pyrus x bretschneideri]										#N/A	#N/A	#N/A	#N/A	#N/A	#N/A	#N/A	#N/A	#N/A	#N/A	#N/A	#N/A	#N/A	#N/A	#N/A	#N/A	#N/A
Pbr000611.1	300	11	161	16.98	252.43	3.893975013	Up	6.38E-36	4.69E-34	-	Pbr000611.1	-	-	-	-	-										#N/A	#N/A	#N/A	#N/A	#N/A	#N/A	#N/A	#N/A	#N/A	#N/A	#N/A	#N/A	#N/A	#N/A	#N/A	#N/A	#N/A
Pbr010253.1	1533	40	581	9.61	141.06	3.875628704	Up	1.63E-125	5.11E-123	-	Pbr010253.1	K00924|1|4e-28|124|ath:AT5G22850|[EC:2.7.1.-]	-	-	-	gi|694385579|ref|XP_009368605.1|/0/PREDICTED: aspartic proteinase CDR1-like [Pyrus x bretschneideri]										#N/A	#N/A	#N/A	#N/A	#N/A	#N/A	#N/A	#N/A	#N/A	#N/A	#N/A	#N/A	#N/A	#N/A	#N/A	#N/A	#N/A
Pbr021263.1	537	3	43	2.27	32.91	3.857761824	Up	2.01E-10	4.37E-09	-	Pbr021263.1	-	-	-	-	-										#N/A	#N/A	#N/A	#N/A	#N/A	#N/A	#N/A	#N/A	#N/A	#N/A	#N/A	#N/A	#N/A	#N/A	#N/A	#N/A	#N/A
Pbr028586.1	408	6	85	6.28	90.18	3.843971046	Up	2.08E-19	8.41E-18	-	Pbr028586.1	-	-	-	-	gi|694420101|ref|XP_009337976.1|/7.66547e-67/PREDICTED: uncharacterized protein At4g13230-like [Pyrus x bretschneideri]										#N/A	#N/A	#N/A	#N/A	#N/A	#N/A	#N/A	#N/A	#N/A	#N/A	#N/A	#N/A	#N/A	#N/A	#N/A	#N/A	#N/A
Pbr011020.2	342	3	42	3.91	55.53	3.828026883	Up	3.79E-10	7.99E-09	-	Pbr011020.2	-	-	-	-	gi|694386549|ref|XP_009369053.1|/2.1039e-53/PREDICTED: elicitor-responsive protein 3 [Pyrus x bretschneideri]										#N/A	#N/A	#N/A	#N/A	#N/A	#N/A	#N/A	#N/A	#N/A	#N/A	#N/A	#N/A	#N/A	#N/A	#N/A	#N/A	#N/A
Pbr014132.1	2259	3	42	0.48	6.81	3.826548487	Up	3.79E-10	7.99E-09	-	Pbr014132.1	K14510|1|7e-14|77.8|pop:POPTR_589567|serine/threonine-protein kinase CTR1 [EC:2.7.11.1];K04424|2|2e-13|76.6|aly:ARALYDRAFT_909157|sterile alpha motif and leucine zipper containing kinase AZK [EC:2.7.11.25]	-	GO:0004672//protein kinase activity	-	gi|658000014|ref|XP_008392447.1|/0/PREDICTED: mitogen-activated protein kinase kinase kinase 7 [Malus domestica]										#N/A	#N/A	#N/A	#N/A	#N/A	#N/A	#N/A	#N/A	#N/A	#N/A	#N/A	#N/A	#N/A	#N/A	#N/A	#N/A	#N/A
Pbr028941.1	3075	6	84	0.7	9.91	3.82345823	Up	3.91E-19	1.56E-17	-	Pbr028941.1	K10406|1|3e-94|345|vvi:100249019|kinesin family member C2/C3	-	GO:0003774//motor activity;GO:0000166//nucleotide binding	-	gi|694420612|ref|XP_009338208.1|/0/PREDICTED: kinesin-4 [Pyrus x bretschneideri]										#N/A	#N/A	#N/A	#N/A	#N/A	#N/A	#N/A	#N/A	#N/A	#N/A	#N/A	#N/A	#N/A	#N/A	#N/A	#N/A	#N/A
Pbr000155.1	1530	4.23	59.12	1.02	14.38	3.817422618	Up	5.58E-14	1.61E-12	-	Pbr000155.1	K03327|1|0.0|708|vvi:100252079|multidrug resistance protein, MATE family	GO:0044464//cell part	GO:0015291//secondary active transmembrane transporter activity	GO:0015893//drug transport	gi|694309238|ref|XP_009361291.1|/0/PREDICTED: protein TRANSPARENT TESTA 12-like [Pyrus x bretschneideri]										#N/A	#N/A	#N/A	#N/A	#N/A	#N/A	#N/A	#N/A	#N/A	#N/A	#N/A	#N/A	#N/A	#N/A	#N/A	#N/A	#N/A
Pbr042925.1	1527	11	151	2.65	36.81	3.796033485	Up	3.51E-33	2.44E-31	-	Pbr042925.1	K08150|1|5e-32|137|vvi:100268023|MFS transporter, SP family, solute carrier family 2 (myo-inositol transporter), member 13	-	-	GO:0006810//transport	gi|694420205|ref|XP_009338022.1|/0/PREDICTED: sugar transport protein 4-like [Pyrus x bretschneideri]										#N/A	#N/A	#N/A	#N/A	#N/A	#N/A	#N/A	#N/A	#N/A	#N/A	#N/A	#N/A	#N/A	#N/A	#N/A	#N/A	#N/A
Pbr004297.1	1812	4	54	0.81	11.01	3.764748751	Up	1.32E-12	3.43E-11	-	Pbr004297.1	-	-	GO:0005488//binding	-	gi|694316382|ref|XP_009333624.1|/0/PREDICTED: putative clathrin assembly protein At1g03050 [Pyrus x bretschneideri]										#N/A	#N/A	#N/A	#N/A	#N/A	#N/A	#N/A	#N/A	#N/A	#N/A	#N/A	#N/A	#N/A	#N/A	#N/A	#N/A	#N/A
Pbr021591.1	1752	7.97	105.33	1.66	22.23	3.743252802	Up	4.87E-24	2.42E-22	-	Pbr021591.1	K03006|1|8e-18|90.5|cme:CMR224C|DNA-directed RNA polymerase II subunit RPB1 [EC:2.7.7.6]	-	-	-	gi|694405701|ref|XP_009377690.1|/1.78344e-90/PREDICTED: proline-rich protein 4-like, partial [Pyrus x bretschneideri]										#N/A	#N/A	#N/A	#N/A	#N/A	#N/A	#N/A	#N/A	#N/A	#N/A	#N/A	#N/A	#N/A	#N/A	#N/A	#N/A	#N/A
Pbr035531.1	3480	3	39.74	0.31	4.13	3.735801661	Up	2.51E-09	4.90E-08	-	Pbr035531.1	K00770|1|0.0|1271|pop:POPTR_1099076|1,4-beta-D-xylan synthase [EC:2.4.2.24]	GO:0031224//intrinsic to membrane	GO:0016759//cellulose synthase activity	GO:0045229//external encapsulating structure organization;GO:0009250//glucan biosynthetic process	gi|694356045|ref|XP_009358902.1|/0/PREDICTED: cellulose synthase-like protein D4 [Pyrus x bretschneideri]										#N/A	#N/A	#N/A	#N/A	#N/A	#N/A	#N/A	#N/A	#N/A	#N/A	#N/A	#N/A	#N/A	#N/A	#N/A	#N/A	#N/A
Pbr040353.1	483	2	26	1.71	22.52	3.719138597	Up	1.43E-06	1.96E-05	-	Pbr040353.1	K14496|1|6e-06|48.1|rcu:RCOM_0687410|abscisic acid receptor PYR/PYL family	-	-	GO:0006950//response to stress	gi|694438506|ref|XP_009346220.1|/1.01265e-86/PREDICTED: major allergen Pru ar 1-like [Pyrus x bretschneideri]										#N/A	#N/A	#N/A	#N/A	#N/A	#N/A	#N/A	#N/A	#N/A	#N/A	#N/A	#N/A	#N/A	#N/A	#N/A	#N/A	#N/A
Pbr032572.1	759	3	38.74	1.53	20.04	3.711278951	Up	4.71E-09	8.94E-08	-	Pbr032572.1	-	-	-	-	gi|694352220|ref|XP_009357782.1|/4.79316e-137/PREDICTED: thaumatin-like protein 1a [Pyrus x bretschneideri]										#N/A	#N/A	#N/A	#N/A	#N/A	#N/A	#N/A	#N/A	#N/A	#N/A	#N/A	#N/A	#N/A	#N/A	#N/A	#N/A	#N/A
Pbr011870.1	1221	2.77	35.56	0.85	10.98	3.691271403	Up	4.56E-09	8.67E-08	-	Pbr011870.1	K04424|1|2e-36|151|aly:ARALYDRAFT_909157|sterile alpha motif and leucine zipper containing kinase AZK [EC:2.7.11.25];K14510|3|4e-36|150|aly:ARALYDRAFT_487152|serine/threonine-protein kinase CTR1 [EC:2.7.11.1]	-	GO:0004713//protein tyrosine kinase activity;GO:0032559	GO:0006464//cellular protein modification process	gi|694388327|ref|XP_009369877.1|/0/PREDICTED: serine/threonine-protein kinase HT1-like [Pyrus x bretschneideri]										#N/A	#N/A	#N/A	#N/A	#N/A	#N/A	#N/A	#N/A	#N/A	#N/A	#N/A	#N/A	#N/A	#N/A	#N/A	#N/A	#N/A
Pbr012199.1	264	6	73	11	136.1	3.629091638	Up	3.85E-16	1.30E-14	-	Pbr012199.1	-	-	-	GO:0006952//defense response	gi|694320952|ref|XP_009351647.1|/6.21552e-29/PREDICTED: defensin-like protein 1 [Pyrus x bretschneideri]										#N/A	#N/A	#N/A	#N/A	#N/A	#N/A	#N/A	#N/A	#N/A	#N/A	#N/A	#N/A	#N/A	#N/A	#N/A	#N/A	#N/A
Pbr019529.1	1689	21	255	4.56	55.93	3.616516601	Up	4.94E-53	5.66E-51	-	Pbr019529.1	-	-	-	-	gi|703089783|ref|XP_010093900.1|/0/Ankyrin repeat domain-containing protein 13B [Morus notabilis]										#N/A	#N/A	#N/A	#N/A	#N/A	#N/A	#N/A	#N/A	#N/A	#N/A	#N/A	#N/A	#N/A	#N/A	#N/A	#N/A	#N/A
Pbr023712.1	978	2	24	0.77	9.4	3.609730406	Up	5.04E-06	6.28E-05	-	Pbr023712.1	-	-	-	-	gi|694410167|ref|XP_009379687.1|/1.5193e-174/PREDICTED: probable E3 ubiquitin-protein ligase BAH1-like 1 [Pyrus x bretschneideri]										#N/A	#N/A	#N/A	#N/A	#N/A	#N/A	#N/A	#N/A	#N/A	#N/A	#N/A	#N/A	#N/A	#N/A	#N/A	#N/A	#N/A
Pbr016154.1	1086	2	24	0.69	8.4	3.605721061	Up	5.04E-06	6.27E-05	-	Pbr016154.1	-	-	-	-	gi|694323464|ref|XP_009352799.1|/0/PREDICTED: protein trichome birefringence-like 37 [Pyrus x bretschneideri]										#N/A	#N/A	#N/A	#N/A	#N/A	#N/A	#N/A	#N/A	#N/A	#N/A	#N/A	#N/A	#N/A	#N/A	#N/A	#N/A	#N/A
Pbr001385.1	1107	2	24	0.68	8.23	3.597285779	Up	5.04E-06	6.27E-05	-	Pbr001385.1	K01051|1|1e-115|414|gmx:100775404|pectinesterase [EC:3.1.1.11]	-	-	-	gi|694369749|ref|XP_009362807.1|/0/PREDICTED: putative pectinesterase 63 [Pyrus x bretschneideri]										#N/A	#N/A	#N/A	#N/A	#N/A	#N/A	#N/A	#N/A	#N/A	#N/A	#N/A	#N/A	#N/A	#N/A	#N/A	#N/A	#N/A
Pbr007591.1	525	6	71	4.65	55.78	3.584445313	Up	1.33E-15	4.33E-14	-	Pbr007591.1	K08488|1|4e-10|62.4|ath:AT1G32270|syntaxin 7	-	-	-	gi|694381338|ref|XP_009366754.1|/1.28942e-94/PREDICTED: protein YLS9-like [Pyrus x bretschneideri]										#N/A	#N/A	#N/A	#N/A	#N/A	#N/A	#N/A	#N/A	#N/A	#N/A	#N/A	#N/A	#N/A	#N/A	#N/A	#N/A	#N/A
Pbr004877.1	564	9.5	110.5	6.78	79.9	3.558838325	Up	1.03E-23	5.06E-22	-	Pbr004877.1	-	-	-	-	gi|694416291|ref|XP_009336274.1|/9.30317e-108/PREDICTED: umecyanin-like [Pyrus x bretschneideri]										#N/A	#N/A	#N/A	#N/A	#N/A	#N/A	#N/A	#N/A	#N/A	#N/A	#N/A	#N/A	#N/A	#N/A	#N/A	#N/A	#N/A
Pbr026718.1	564	9.5	110.5	6.78	79.9	3.558838325	Up	1.03E-23	5.05E-22	-	Pbr026718.1	-	-	-	-	gi|694416291|ref|XP_009336274.1|/9.30317e-108/PREDICTED: umecyanin-like [Pyrus x bretschneideri]										#N/A	#N/A	#N/A	#N/A	#N/A	#N/A	#N/A	#N/A	#N/A	#N/A	#N/A	#N/A	#N/A	#N/A	#N/A	#N/A	#N/A
Pbr003847.1	366	5	58	5.98	70.39	3.557153096	Up	6.89E-13	1.83E-11	-	Pbr003847.1	-	-	-	-	gi|694375533|ref|XP_009364424.1|/9.52721e-54/PREDICTED: uncharacterized protein LOC103954331 [Pyrus x bretschneideri]										#N/A	#N/A	#N/A	#N/A	#N/A	#N/A	#N/A	#N/A	#N/A	#N/A	#N/A	#N/A	#N/A	#N/A	#N/A	#N/A	#N/A
Pbr029139.1	651	1.68	19.5	1.02	11.97	3.552782095	Up	1.91E-05	0.000211067	-	Pbr029139.1	K14297|1|8e-23|105|mtr:MTR_1g066430|nuclear pore complex protein Nup98-Nup96;K15692|2|2e-07|53.9|cre:CHLREDRAFT_177524|E3 ubiquitin-protein ligase RNF13 [EC:6.3.2.19]	-	-	-	gi|658044378|ref|XP_008357838.1|/1.30089e-123/PREDICTED: uncharacterized protein LOC103421570 isoform X2 [Malus domestica]										#N/A	#N/A	#N/A	#N/A	#N/A	#N/A	#N/A	#N/A	#N/A	#N/A	#N/A	#N/A	#N/A	#N/A	#N/A	#N/A	#N/A
Pbr014760.1	1053	5	58	1.79	20.99	3.551670674	Up	6.89E-13	1.84E-11	-	Pbr014760.1	K13648|1|8e-24|109|pop:POPTR_761704|alpha-1,4-galacturonosyltransferase [EC:2.4.1.43]	-	GO:0016740//transferase activity	-	gi|694322007|ref|XP_009352147.1|/0/PREDICTED: probable galacturonosyltransferase-like 4 [Pyrus x bretschneideri]										#N/A	#N/A	#N/A	#N/A	#N/A	#N/A	#N/A	#N/A	#N/A	#N/A	#N/A	#N/A	#N/A	#N/A	#N/A	#N/A	#N/A
Pbr005878.2	3168	5	58	0.57	6.64	3.542149417	Up	6.89E-13	1.83E-11	-	Pbr005878.2	K11498|1|4e-81|301|aly:ARALYDRAFT_478343|centromeric protein E	-	-	-	gi|694317109|ref|XP_009336756.1|/0/PREDICTED: kinesin-like protein NACK1 [Pyrus x bretschneideri]										#N/A	#N/A	#N/A	#N/A	#N/A	#N/A	#N/A	#N/A	#N/A	#N/A	#N/A	#N/A	#N/A	#N/A	#N/A	#N/A	#N/A
Pbr018948.1	1371	4	46	1.08	12.56	3.539733247	Up	1.95E-10	4.24E-09	-	Pbr018948.1	-	-	-	-	gi|694401819|ref|XP_009375937.1|/0/PREDICTED: proteoglycan 4 isoform X1 [Pyrus x bretschneideri]										#N/A	#N/A	#N/A	#N/A	#N/A	#N/A	#N/A	#N/A	#N/A	#N/A	#N/A	#N/A	#N/A	#N/A	#N/A	#N/A	#N/A
Pbr008321.1	270	2	22.69	3.56	41.01	3.526026597	Up	1.75E-05	0.0001955	-	Pbr008321.1	-	-	-	-	gi|694318432|ref|XP_009342667.1|/9.50935e-38/PREDICTED: defensin-like protein 2 [Pyrus x bretschneideri]										#N/A	#N/A	#N/A	#N/A	#N/A	#N/A	#N/A	#N/A	#N/A	#N/A	#N/A	#N/A	#N/A	#N/A	#N/A	#N/A	#N/A
Pbr018655.1	999	1.91	21.59	0.72	8.27	3.521818518	Up	5.16E-06	6.40E-05	-	Pbr018655.1	K03609|1|5e-127|452|vvi:100245692|septum site-determining protein MinD	-	GO:0017111//nucleoside-triphosphatase activity	GO:0000917//barrier septum assembly;GO:0009207	gi|694400890|ref|XP_009375521.1|/2.13662e-155/PREDICTED: putative septum site-determining protein minD homolog, chloroplastic [Pyrus x bretschneideri]										#N/A	#N/A	#N/A	#N/A	#N/A	#N/A	#N/A	#N/A	#N/A	#N/A	#N/A	#N/A	#N/A	#N/A	#N/A	#N/A	#N/A
Pbr011038.1	726	5	55.9	2.68	30.37	3.502342003	Up	4.38E-12	1.10E-10	-	Pbr011038.1	K09377|1|2e-76|283|vvi:100263273|cysteine and glycine-rich protein	-	GO:0046914//transition metal ion binding	-	gi|694386529|ref|XP_009369042.1|/9.50552e-108/PREDICTED: pollen-specific protein SF3-like [Pyrus x bretschneideri]										#N/A	#N/A	#N/A	#N/A	#N/A	#N/A	#N/A	#N/A	#N/A	#N/A	#N/A	#N/A	#N/A	#N/A	#N/A	#N/A	#N/A
Pbr023932.1	1443	14	155	3.58	40.11	3.485930474	Up	8.09E-32	5.41E-30	-	Pbr023932.1	-	-	-	-	gi|694410703|ref|XP_009333751.1|/0/PREDICTED: protein IQ-DOMAIN 1-like [Pyrus x bretschneideri]										#N/A	#N/A	#N/A	#N/A	#N/A	#N/A	#N/A	#N/A	#N/A	#N/A	#N/A	#N/A	#N/A	#N/A	#N/A	#N/A	#N/A
Pbr012200.1	273	3	33	5.26	58.75	3.481454147	Up	1.06E-07	1.72E-06	-	Pbr012200.1	-	-	-	-	gi|694320954|ref|XP_009351648.1|/5.1901e-44/PREDICTED: defensin-like protein 1 [Pyrus x bretschneideri]										#N/A	#N/A	#N/A	#N/A	#N/A	#N/A	#N/A	#N/A	#N/A	#N/A	#N/A	#N/A	#N/A	#N/A	#N/A	#N/A	#N/A
Pbr035068.1	1746	11	121	2.31	25.63	3.471868722	Up	4.39E-25	2.29E-23	-	Pbr035068.1	K08770|1|2e-09|62.8|zma:542322|ubiquitin C	-	GO:0016772//transferase activity, transferring phosphorus-containing groups	-	gi|694355039|ref|XP_009358621.1|/0/PREDICTED: phosphatidylinositol 4-kinase gamma 2-like [Pyrus x bretschneideri]										#N/A	#N/A	#N/A	#N/A	#N/A	#N/A	#N/A	#N/A	#N/A	#N/A	#N/A	#N/A	#N/A	#N/A	#N/A	#N/A	#N/A
Pbr029958.1	861	3	33	1.34	14.85	3.470158025	Up	1.06E-07	1.72E-06	-	Pbr029958.1	K06630|1|5e-131|465|rcu:RCOM_1620970|tyrosine 3-monooxygenase/tryptophan 5-monooxygenase activation protein	-	GO:0005515//protein binding	-	gi|658048812|ref|XP_008360091.1|/7.0136e-154/PREDICTED: 14-3-3-like protein GF14 iota [Malus domestica]										#N/A	#N/A	#N/A	#N/A	#N/A	#N/A	#N/A	#N/A	#N/A	#N/A	#N/A	#N/A	#N/A	#N/A	#N/A	#N/A	#N/A
Pbr023156.1	2373	3	33	0.46	5.08	3.465122731	Up	1.06E-07	1.72E-06	-	Pbr023156.1	K04733|1|1e-45|183|aly:ARALYDRAFT_916421|interleukin-1 receptor-associated kinase 4 [EC:2.7.11.1];K05658|4|4e-44|178|vvi:100262734|ATP-binding cassette, subfamily B (MDR/TAP), member 1	-	GO:0004672//protein kinase activity	-	gi|694409133|ref|XP_009379211.1|/0/PREDICTED: U-box domain-containing protein 52 [Pyrus x bretschneideri]										#N/A	#N/A	#N/A	#N/A	#N/A	#N/A	#N/A	#N/A	#N/A	#N/A	#N/A	#N/A	#N/A	#N/A	#N/A	#N/A	#N/A
Pbr023654.1	1188	8	87	2.52	27.66	3.456305518	Up	2.47E-18	9.46E-17	-	Pbr023654.1	-	-	-	-	gi|694410275|ref|XP_009379739.1|/0/PREDICTED: uncharacterized protein LOC103968123 [Pyrus x bretschneideri]										#N/A	#N/A	#N/A	#N/A	#N/A	#N/A	#N/A	#N/A	#N/A	#N/A	#N/A	#N/A	#N/A	#N/A	#N/A	#N/A	#N/A
Pbr030684.1	3162	7	75	0.79	8.6	3.444412101	Up	6.70E-16	2.22E-14	-	Pbr030684.1	K04120|1|7e-68|257|ppp:PHYPADRAFT_107108|ent-copalyl diphosphate synthase [EC:5.5.1.13];K04121|2|6e-62|238|rcu:RCOM_0306870|ent-kaurene synthase [EC:4.2.3.19]	-	-	-	gi|694333026|ref|XP_009357122.1|/0/PREDICTED: S-linalool synthase [Pyrus x bretschneideri]										#N/A	#N/A	#N/A	#N/A	#N/A	#N/A	#N/A	#N/A	#N/A	#N/A	#N/A	#N/A	#N/A	#N/A	#N/A	#N/A	#N/A
Pbr018617.1	1323	2	21.37	0.56	6.06	3.435819061	Up	3.25E-05	0.000343402	-	Pbr018617.1	K14423|1|4e-13|74.3|aly:ARALYDRAFT_329352|4,4-dimethyl-9beta,19-cyclopropylsterol-4alpha-methyl oxidase [EC:1.14.13.72];K06674|2|1e-12|72.8|vcn:VOLCADRAFT_106052|structural maintenance of chromosome 2	-	GO:0046872//metal ion binding;GO:0016491//oxidoreductase activity	-	gi|694325040|ref|XP_009353491.1|/0/PREDICTED: probable protein S-acyltransferase 7 [Pyrus x bretschneideri]										#N/A	#N/A	#N/A	#N/A	#N/A	#N/A	#N/A	#N/A	#N/A	#N/A	#N/A	#N/A	#N/A	#N/A	#N/A	#N/A	#N/A
Pbr011064.1	711	3	32	1.65	17.8	3.431339312	Up	1.96E-07	3.06E-06	-	Pbr011064.1	-	-	-	-	gi|694387382|ref|XP_009369446.1|/3.1653e-108/PREDICTED: CRIB domain-containing protein RIC6-like [Pyrus x bretschneideri]										#N/A	#N/A	#N/A	#N/A	#N/A	#N/A	#N/A	#N/A	#N/A	#N/A	#N/A	#N/A	#N/A	#N/A	#N/A	#N/A	#N/A
Pbr004427.6	585	2	21	1.37	14.56	3.409762557	Up	3.25E-05	0.000343528	-	Pbr004427.6	-	-	-	-	gi|694376196|ref|XP_009364605.1|/3.25585e-53/PREDICTED: cysteine proteinase inhibitor 5-like [Pyrus x bretschneideri]										#N/A	#N/A	#N/A	#N/A	#N/A	#N/A	#N/A	#N/A	#N/A	#N/A	#N/A	#N/A	#N/A	#N/A	#N/A	#N/A	#N/A
Pbr002508.1	3297	6	62	0.65	6.81	3.389143175	Up	3.37E-13	9.15E-12	-	Pbr002508.1	K01931|1|1e-26|120|osa:4343310|protein neuralized [EC:6.3.2.19]	-	-	-	gi|658041071|ref|XP_008356148.1|/0/PREDICTED: probable GPI-anchored adhesin-like protein PGA55 [Malus domestica]										#N/A	#N/A	#N/A	#N/A	#N/A	#N/A	#N/A	#N/A	#N/A	#N/A	#N/A	#N/A	#N/A	#N/A	#N/A	#N/A	#N/A
Pbr006141.1	306	10	102	15.04	155.79	3.372726159	Up	8.34E-21	3.56E-19	-	Pbr006141.1	-	-	-	-	gi|694378642|ref|XP_009365548.1|/9.86369e-27/PREDICTED: uncharacterized protein LOC103955395 [Pyrus x bretschneideri]										#N/A	#N/A	#N/A	#N/A	#N/A	#N/A	#N/A	#N/A	#N/A	#N/A	#N/A	#N/A	#N/A	#N/A	#N/A	#N/A	#N/A
Pbr008359.1	1668	2	20	0.44	4.44	3.334984248	Up	6.01E-05	0.000595274	-	Pbr008359.1	K01115|1|4e-06|51.6|rcu:RCOM_1599570|phospholipase D [EC:3.1.4.4]	-	-	-	gi|694318562|ref|XP_009343270.1|/0/PREDICTED: synaptotagmin-3-like [Pyrus x bretschneideri]										#N/A	#N/A	#N/A	#N/A	#N/A	#N/A	#N/A	#N/A	#N/A	#N/A	#N/A	#N/A	#N/A	#N/A	#N/A	#N/A	#N/A
Pbr033108.1	1602	2	20	0.46	4.64	3.334419039	Up	6.01E-05	0.000595479	-	Pbr033108.1	-	-	-	-	gi|694352850|ref|XP_009357966.1|/0/PREDICTED: uncharacterized protein LOC103948651 [Pyrus x bretschneideri]										#N/A	#N/A	#N/A	#N/A	#N/A	#N/A	#N/A	#N/A	#N/A	#N/A	#N/A	#N/A	#N/A	#N/A	#N/A	#N/A	#N/A
Pbr036262.1	267	4	39	7.22	71.58	3.309485802	Up	1.43E-08	2.56E-07	-	Pbr036262.1	-	GO:0031410//cytoplasmic vesicle	-	-	gi|658009881|ref|XP_008340166.1|/3.75076e-34/PREDICTED: uncharacterized protein LOC103403120 [Malus domestica]										#N/A	#N/A	#N/A	#N/A	#N/A	#N/A	#N/A	#N/A	#N/A	#N/A	#N/A	#N/A	#N/A	#N/A	#N/A	#N/A	#N/A
Pbr006013.1	459	25	244	22.71	224.56	3.305701358	Up	4.92E-47	4.89E-45	-	Pbr006013.1	-	-	-	-	gi|694378539|ref|XP_009365501.1|/2.46432e-86/PREDICTED: uncharacterized protein LOC103955349 [Pyrus x bretschneideri]										#N/A	#N/A	#N/A	#N/A	#N/A	#N/A	#N/A	#N/A	#N/A	#N/A	#N/A	#N/A	#N/A	#N/A	#N/A	#N/A	#N/A
Pbr006137.1	1107	3	29	1.02	9.94	3.2846767	Up	1.22E-06	1.70E-05	-	Pbr006137.1	-	-	-	-	gi|694378631|ref|XP_009365542.1|/0/PREDICTED: tubby-like F-box protein 5 [Pyrus x bretschneideri]										#N/A	#N/A	#N/A	#N/A	#N/A	#N/A	#N/A	#N/A	#N/A	#N/A	#N/A	#N/A	#N/A	#N/A	#N/A	#N/A	#N/A
Pbr039236.1	1815	12	114.96	2.42	23.39	3.272812909	Up	1.69E-22	7.75E-21	-	Pbr039236.1	-	-	-	-	gi|694436757|ref|XP_009345471.1|/0/PREDICTED: uncharacterized protein At1g04910-like, partial [Pyrus x bretschneideri]										#N/A	#N/A	#N/A	#N/A	#N/A	#N/A	#N/A	#N/A	#N/A	#N/A	#N/A	#N/A	#N/A	#N/A	#N/A	#N/A	#N/A
Pbr037611.1	1737	5	47	1.05	10.01	3.252980741	Up	5.72E-10	1.18E-08	-	Pbr037611.1	-	-	GO:0016491//oxidoreductase activity;GO:0005543//phospholipid binding	-	gi|694359792|ref|XP_009359933.1|/0/PREDICTED: putative clathrin assembly protein At5g57200 [Pyrus x bretschneideri]										#N/A	#N/A	#N/A	#N/A	#N/A	#N/A	#N/A	#N/A	#N/A	#N/A	#N/A	#N/A	#N/A	#N/A	#N/A	#N/A	#N/A
Pbr040130.1	264	6	55.76	11	103.96	3.24045311	Up	2.32E-11	5.47E-10	-	Pbr040130.1	-	-	-	-	gi|694437961|ref|XP_009345976.1|/6.84025e-44/PREDICTED: defensin-like protein 2 [Pyrus x bretschneideri]										#N/A	#N/A	#N/A	#N/A	#N/A	#N/A	#N/A	#N/A	#N/A	#N/A	#N/A	#N/A	#N/A	#N/A	#N/A	#N/A	#N/A
Pbr021752.1	1008	4	37	1.5	14.03	3.225480603	Up	4.77E-08	8.09E-07	-	Pbr021752.1	-	-	-	-	gi|694405996|ref|XP_009377827.1|/1.11161e-127/PREDICTED: protein FANTASTIC FOUR 3 [Pyrus x bretschneideri]										#N/A	#N/A	#N/A	#N/A	#N/A	#N/A	#N/A	#N/A	#N/A	#N/A	#N/A	#N/A	#N/A	#N/A	#N/A	#N/A	#N/A
Pbr041268.1	1290	24	221.99	6.92	64.67	3.224252667	Up	9.07E-42	8.03E-40	-	Pbr041268.1	K05658|1|3e-107|387|vvi:100262734|ATP-binding cassette, subfamily B (MDR/TAP), member 1;K00924|2|7e-103|372|osa:4337593|[EC:2.7.1.-]	-	-	-	gi|694367034|ref|XP_009362034.1|/0/PREDICTED: serine/threonine-protein kinase At5g01020-like isoform X2 [Pyrus x bretschneideri]										#N/A	#N/A	#N/A	#N/A	#N/A	#N/A	#N/A	#N/A	#N/A	#N/A	#N/A	#N/A	#N/A	#N/A	#N/A	#N/A	#N/A
Pbr016498.1	738	12	109	6.33	58.16	3.199749864	Up	3.36E-21	1.46E-19	-	Pbr016498.1	-	-	-	-	gi|694396580|ref|XP_009373566.1|/8.2308e-147/PREDICTED: thaumatin-like protein 1b [Pyrus x bretschneideri]										#N/A	#N/A	#N/A	#N/A	#N/A	#N/A	#N/A	#N/A	#N/A	#N/A	#N/A	#N/A	#N/A	#N/A	#N/A	#N/A	#N/A
Pbr039193.1	687	3	27	1.71	15.6	3.189477799	Up	4.10E-06	5.19E-05	-	Pbr039193.1	K00430|1|5e-84|308|pop:POPTR_565406|peroxidase [EC:1.11.1.7]	-	GO:0005506//iron ion binding;GO:0003824//catalytic activity;GO:0016209//antioxidant activity	GO:0008152//metabolic process;GO:0006950//response to stress	gi|694361563|ref|XP_009360454.1|/9.70993e-128/PREDICTED: LOW QUALITY PROTEIN: peroxidase 6 [Pyrus x bretschneideri]										#N/A	#N/A	#N/A	#N/A	#N/A	#N/A	#N/A	#N/A	#N/A	#N/A	#N/A	#N/A	#N/A	#N/A	#N/A	#N/A	#N/A
Pbr009349.1	4239	5	45	0.42	3.83	3.188883159	Up	1.90E-09	3.73E-08	-	Pbr009349.1	K05681|1|2e-35|150|cme:CMS467C|ATP-binding cassette, subfamily G (WHITE), member 2;K12843|3|2e-30|133|vvi:100248403|U4/U6 small nuclear ribonucleoprotein PRP3	-	-	-	gi|694452349|ref|XP_009351140.1|/0/PREDICTED: pleiotropic drug resistance protein 2-like [Pyrus x bretschneideri]										#N/A	#N/A	#N/A	#N/A	#N/A	#N/A	#N/A	#N/A	#N/A	#N/A	#N/A	#N/A	#N/A	#N/A	#N/A	#N/A	#N/A
Pbr036221.1	1206	6	54	1.86	16.9	3.18364872	Up	4.22E-11	9.74E-10	-	Pbr036221.1	K01728|1|0.0|674|rcu:RCOM_1083020|pectate lyase [EC:4.2.2.2]	-	GO:0016837	-	gi|694357343|ref|XP_009359258.1|/0/PREDICTED: probable pectate lyase 5 [Pyrus x bretschneideri]										#N/A	#N/A	#N/A	#N/A	#N/A	#N/A	#N/A	#N/A	#N/A	#N/A	#N/A	#N/A	#N/A	#N/A	#N/A	#N/A	#N/A
Pbr019864.1	765	6	52	3.04	26.66	3.132533552	Up	1.39E-10	3.07E-09	-	Pbr019864.1	-	-	-	-	gi|596258217|ref|XP_007224848.1|/4.08622e-51/hypothetical protein PRUPE_ppa023093mg, partial [Prunus persica]										#N/A	#N/A	#N/A	#N/A	#N/A	#N/A	#N/A	#N/A	#N/A	#N/A	#N/A	#N/A	#N/A	#N/A	#N/A	#N/A	#N/A
Pbr009888.1	2253	9	78	1.45	12.68	3.12842994	Up	2.93E-15	9.26E-14	-	Pbr009888.1	-	-	-	GO:0006810//transport	gi|694384895|ref|XP_009368318.1|/0/PREDICTED: oligopeptide transporter 4 [Pyrus x bretschneideri]										#N/A	#N/A	#N/A	#N/A	#N/A	#N/A	#N/A	#N/A	#N/A	#N/A	#N/A	#N/A	#N/A	#N/A	#N/A	#N/A	#N/A
Pbr028984.1	264	4	34	7.34	63.39	3.1104033	Up	2.87E-07	4.37E-06	-	Pbr028984.1	-	-	-	-	gi|694420951|ref|XP_009338353.1|/1.38146e-36/PREDICTED: defensin-like protein 2 [Pyrus x bretschneideri]										#N/A	#N/A	#N/A	#N/A	#N/A	#N/A	#N/A	#N/A	#N/A	#N/A	#N/A	#N/A	#N/A	#N/A	#N/A	#N/A	#N/A
Pbr021901.1	1575	3	25	0.7	5.9	3.075288127	Up	1.36E-05	0.000155961	-	Pbr021901.1	-	-	-	-	gi|694406556|ref|XP_009378080.1|/0/PREDICTED: uncharacterized protein LOC103966620 [Pyrus x bretschneideri]										#N/A	#N/A	#N/A	#N/A	#N/A	#N/A	#N/A	#N/A	#N/A	#N/A	#N/A	#N/A	#N/A	#N/A	#N/A	#N/A	#N/A
Pbr016124.1	2037	9	75	1.61	13.53	3.071029246	Up	1.73E-14	5.12E-13	-	Pbr016124.1	K00924|1|2e-30|132|aly:ARALYDRAFT_486409|[EC:2.7.1.-];K04733|3|8e-30|130|smo:SELMODRAFT_159261|interleukin-1 receptor-associated kinase 4 [EC:2.7.11.1];K13430|5|3e-28|125|zma:100283091|serine/threonine-protein kinase PBS1 [EC:2.7.11.1]	-	-	-	gi|694323373|ref|XP_009352758.1|/0/PREDICTED: probable LRR receptor-like serine/threonine-protein kinase At5g45840 isoform X1 [Pyrus x bretschneideri]										#N/A	#N/A	#N/A	#N/A	#N/A	#N/A	#N/A	#N/A	#N/A	#N/A	#N/A	#N/A	#N/A	#N/A	#N/A	#N/A	#N/A
Pbr019309.1	1344	12	99	3.31	27.61	3.060287766	Up	1.25E-18	4.86E-17	-	Pbr019309.1	K08472|1|7e-172|601|aly:ARALYDRAFT_663667|mlo protein	-	-	-	gi|694402641|ref|XP_009376309.1|/0/PREDICTED: MLO-like protein 1 [Pyrus x bretschneideri]										#N/A	#N/A	#N/A	#N/A	#N/A	#N/A	#N/A	#N/A	#N/A	#N/A	#N/A	#N/A	#N/A	#N/A	#N/A	#N/A	#N/A
Pbr002629.1	1509	6.65	52.54	1.62	12.97	3.001112761	Up	1.39E-10	3.07E-09	-	Pbr002629.1	K13407|1|1e-111|401|vvi:100259592|cytochrome P450, family 94, subfamily A, polypeptide 1 (fatty acid omega-hydroxylase) [EC:1.14.-.-];K00517|4|9e-102|369|ath:AT3G56630|[EC:1.14.-.-]	-	GO:0016712//oxidoreductase activity, acting on paired donors, with incorporation or reduction of molecular oxygen, reduced flavin or flavoprotein as one donor, and incorporation of one atom of oxygen;GO:0005506//iron ion binding	GO:0008152//metabolic process	gi|694444061|ref|XP_009348573.1|/0/PREDICTED: cytochrome P450 94C1-like, partial [Pyrus x bretschneideri]										#N/A	#N/A	#N/A	#N/A	#N/A	#N/A	#N/A	#N/A	#N/A	#N/A	#N/A	#N/A	#N/A	#N/A	#N/A	#N/A	#N/A
Pbr002196.1	1038	7.36	58.21	2.68	21.39	2.996631577	Up	1.84E-11	4.36E-10	-	Pbr002196.1	-	-	GO:0043167//ion binding;GO:0008422//beta-glucosidase activity	GO:0044238//primary metabolic process;GO:0006950//response to stress	gi|694443663|ref|XP_009348395.1|/0/PREDICTED: glucan endo-1,3-beta-glucosidase, basic isoform-like [Pyrus x bretschneideri]										#N/A	#N/A	#N/A	#N/A	#N/A	#N/A	#N/A	#N/A	#N/A	#N/A	#N/A	#N/A	#N/A	#N/A	#N/A	#N/A	#N/A
Pbr015434.1	1407	4	31	1.05	8.24	2.97225501	Up	1.69E-06	2.29E-05	-	Pbr015434.1	K09755|1|9e-173|604|rcu:RCOM_0193830|ferulate-5-hydroxylase [EC:1.14.-.-];K13083|2|2e-96|351|mtr:MTR_144s0009|cytochrome P450, family 75, subfamily A (flavonoid 3',5'-hydroxylase) [EC:1.14.13.88];K05280|5|2e-95|347|vvi:100232999|flavonoid 3'-monooxygenase [EC:1.14.13.21]	-	-	-	gi|694394679|ref|XP_009372721.1|/0/PREDICTED: cytochrome P450 CYP736A12-like [Pyrus x bretschneideri]										#N/A	#N/A	#N/A	#N/A	#N/A	#N/A	#N/A	#N/A	#N/A	#N/A	#N/A	#N/A	#N/A	#N/A	#N/A	#N/A	#N/A
Pbr013187.2	717	4	31	2.18	17.08	2.969907935	Up	1.69E-06	2.29E-05	-	Pbr013187.2	-	-	-	-	gi|658009102|ref|XP_008339751.1|/4.88262e-56/PREDICTED: dual specificity protein kinase pyk3-like isoform X1 [Malus domestica]										#N/A	#N/A	#N/A	#N/A	#N/A	#N/A	#N/A	#N/A	#N/A	#N/A	#N/A	#N/A	#N/A	#N/A	#N/A	#N/A	#N/A
Pbr020298.1	738	3	23	1.58	12.27	2.957138785	Up	4.43E-05	0.000454373	-	Pbr020298.1	-	-	-	-	gi|694319693|ref|XP_009348161.1|/2.74e-142/PREDICTED: uncharacterized protein LOC103939767 [Pyrus x bretschneideri]										#N/A	#N/A	#N/A	#N/A	#N/A	#N/A	#N/A	#N/A	#N/A	#N/A	#N/A	#N/A	#N/A	#N/A	#N/A	#N/A	#N/A
Pbr007452.1	939	4.93	37.62	2	15.41	2.945794957	Up	4.77E-08	8.09E-07	-	Pbr007452.1	K13258|1|9e-67|251|gmx:547489|2-hydroxyisoflavanone dehydratase [EC:4.2.1.105];K14493|2|3e-26|117|ppp:PHYPADRAFT_118478|gibberellin receptor GID1 [EC:3.-.-.-]	-	-	-	gi|694450379|ref|XP_009350610.1|/1.28301e-175/PREDICTED: probable carboxylesterase 12 [Pyrus x bretschneideri]										#N/A	#N/A	#N/A	#N/A	#N/A	#N/A	#N/A	#N/A	#N/A	#N/A	#N/A	#N/A	#N/A	#N/A	#N/A	#N/A	#N/A
Pbr025104.1	1935	5	38	0.94	7.23	2.943262985	Up	1.19E-07	1.92E-06	-	Pbr025104.1	K11228|1|8e-62|236|ota:Ot13g01170|mitogen-activated protein kinase kinase kinase [EC:2.7.11.1];K13414|2|1e-58|226|aly:ARALYDRAFT_489755|mitogen-activated protein kinase kinase kinase 1, plant [EC:2.7.11.25]	-	-	-	gi|694313736|ref|XP_009368062.1|/0/PREDICTED: mitogen-activated protein kinase kinase kinase YODA-like [Pyrus x bretschneideri]										#N/A	#N/A	#N/A	#N/A	#N/A	#N/A	#N/A	#N/A	#N/A	#N/A	#N/A	#N/A	#N/A	#N/A	#N/A	#N/A	#N/A
Pbr037827.1	459	25	180	22.71	165.66	2.866825683	Up	1.03E-30	6.63E-29	-	Pbr037827.1	-	-	-	-	gi|694359721|ref|XP_009359910.1|/4.80941e-82/PREDICTED: uncharacterized protein LOC103950434 [Pyrus x bretschneideri]										#N/A	#N/A	#N/A	#N/A	#N/A	#N/A	#N/A	#N/A	#N/A	#N/A	#N/A	#N/A	#N/A	#N/A	#N/A	#N/A	#N/A
Pbr010236.1	3291	4	29	0.44	3.19	2.857980995	Up	5.41E-06	6.70E-05	-	Pbr010236.1	K13420|1|2e-85|316|aly:ARALYDRAFT_356368|LRR receptor-like serine/threonine-protein kinase FLS2 [EC:2.7.11.1]	-	-	-	gi|657982539|ref|XP_008383310.1|/0/PREDICTED: probable LRR receptor-like serine/threonine-protein kinase At4g36180 [Malus domestica]										#N/A	#N/A	#N/A	#N/A	#N/A	#N/A	#N/A	#N/A	#N/A	#N/A	#N/A	#N/A	#N/A	#N/A	#N/A	#N/A	#N/A
Pbr020808.1	264	9	63.04	16.51	117.54	2.831739778	Up	1.81E-11	4.29E-10	-	Pbr020808.1	-	-	-	-	gi|694325458|ref|XP_009353672.1|/4.01945e-36/PREDICTED: defensin-like protein 2 [Pyrus x bretschneideri]										#N/A	#N/A	#N/A	#N/A	#N/A	#N/A	#N/A	#N/A	#N/A	#N/A	#N/A	#N/A	#N/A	#N/A	#N/A	#N/A	#N/A
Pbr003831.1	1842	4	28	0.79	5.61	2.828076212	Up	9.64E-06	0.000114559	-	Pbr003831.1	-	-	-	-	gi|694375525|ref|XP_009364421.1|/0/PREDICTED: cucumisin-like [Pyrus x bretschneideri]										#N/A	#N/A	#N/A	#N/A	#N/A	#N/A	#N/A	#N/A	#N/A	#N/A	#N/A	#N/A	#N/A	#N/A	#N/A	#N/A	#N/A
Pbr009781.1	705	13.55	94.87	7.52	53.27	2.824518714	Up	9.75E-17	3.40E-15	-	Pbr009781.1	K01183|1|3e-91|332|pop:POPTR_1116414|chitinase [EC:3.2.1.14]	-	-	-	gi|694384582|ref|XP_009368181.1|/1.211e-136/PREDICTED: chitinase 5-like [Pyrus x bretschneideri]										#N/A	#N/A	#N/A	#N/A	#N/A	#N/A	#N/A	#N/A	#N/A	#N/A	#N/A	#N/A	#N/A	#N/A	#N/A	#N/A	#N/A
Pbr009769.1	705	13.55	94.87	7.52	53.27	2.824518714	Up	9.75E-17	3.39E-15	-	Pbr009769.1	K01183|1|3e-91|332|pop:POPTR_1116414|chitinase [EC:3.2.1.14]	-	-	-	gi|694384582|ref|XP_009368181.1|/1.211e-136/PREDICTED: chitinase 5-like [Pyrus x bretschneideri]										#N/A	#N/A	#N/A	#N/A	#N/A	#N/A	#N/A	#N/A	#N/A	#N/A	#N/A	#N/A	#N/A	#N/A	#N/A	#N/A	#N/A
Pbr027244.1	1017	4	28	1.49	10.52	2.819750469	Up	9.64E-06	0.000114512	-	Pbr027244.1	-	-	-	-	gi|694416972|ref|XP_009336584.1|/0/PREDICTED: glucan endo-1,3-beta-glucosidase, basic isoform-like [Pyrus x bretschneideri]										#N/A	#N/A	#N/A	#N/A	#N/A	#N/A	#N/A	#N/A	#N/A	#N/A	#N/A	#N/A	#N/A	#N/A	#N/A	#N/A	#N/A
Pbr038686.1	2463	4	28	0.59	4.15	2.814324477	Up	9.64E-06	0.000114465	-	Pbr038686.1	K04733|1|2e-57|222|smo:SELMODRAFT_159261|interleukin-1 receptor-associated kinase 4 [EC:2.7.11.1];K13416|4|8e-54|210|aly:ARALYDRAFT_491347|brassinosteroid insensitive 1-associated receptor kinase 1 [EC:2.7.10.1 2.7.11.1]	-	-	-	gi|694435923|ref|XP_009345095.1|/0/PREDICTED: G-type lectin S-receptor-like serine/threonine-protein kinase At4g27290 [Pyrus x bretschneideri]										#N/A	#N/A	#N/A	#N/A	#N/A	#N/A	#N/A	#N/A	#N/A	#N/A	#N/A	#N/A	#N/A	#N/A	#N/A	#N/A	#N/A
Pbr022186.1	1410	8	54.97	2.1	14.57	2.794539644	Up	7.73E-10	1.58E-08	-	Pbr022186.1	K11493|1|1e-22|105|ota:Ot03g05690|regulator of chromosome condensation;K10615|3|2e-09|62.4|cme:CMB070C|E3 ubiquitin-protein ligase HERC4 [EC:6.3.2.19]	-	-	-	gi|694406982|ref|XP_009378258.1|/0/PREDICTED: ultraviolet-B receptor UVR8-like [Pyrus x bretschneideri]										#N/A	#N/A	#N/A	#N/A	#N/A	#N/A	#N/A	#N/A	#N/A	#N/A	#N/A	#N/A	#N/A	#N/A	#N/A	#N/A	#N/A
Pbr011914.1	525	5	33.83	3.88	26.58	2.776212547	Up	2.10E-06	2.81E-05	-	Pbr011914.1	K01047|1|8e-50|194|rcu:RCOM_0893800|phospholipase A2 [EC:3.1.1.4]	-	GO:0004091//carboxylesterase activity	GO:0019637//organophosphate metabolic process;GO:0006629//lipid metabolic process	gi|645234435|ref|XP_008223809.1|/1.69579e-70/PREDICTED: phospholipase A2-alpha [Prunus mume]										#N/A	#N/A	#N/A	#N/A	#N/A	#N/A	#N/A	#N/A	#N/A	#N/A	#N/A	#N/A	#N/A	#N/A	#N/A	#N/A	#N/A
Pbr028565.1	1752	22	147	4.6	31.03	2.753957931	Up	2.12E-24	1.07E-22	-	Pbr028565.1	K13430|1|5e-119|426|rcu:RCOM_1078760|serine/threonine-protein kinase PBS1 [EC:2.7.11.1]	-	GO:0016301//kinase activity	-	gi|694420194|ref|XP_009338016.1|/0/PREDICTED: serine/threonine-protein kinase At3g07070-like [Pyrus x bretschneideri]										#N/A	#N/A	#N/A	#N/A	#N/A	#N/A	#N/A	#N/A	#N/A	#N/A	#N/A	#N/A	#N/A	#N/A	#N/A	#N/A	#N/A
Pbr004499.1	1026	5	33	1.84	12.28	2.738532889	Up	2.10E-06	2.81E-05	-	Pbr004499.1	-	-	GO:0008081//phosphoric diester hydrolase activity	GO:0019400	gi|694446204|ref|XP_009349482.1|/0/PREDICTED: glycerophosphodiester phosphodiesterase gde1-like [Pyrus x bretschneideri]										#N/A	#N/A	#N/A	#N/A	#N/A	#N/A	#N/A	#N/A	#N/A	#N/A	#N/A	#N/A	#N/A	#N/A	#N/A	#N/A	#N/A
Pbr042113.1	1842	8.17	53.82	1.62	10.78	2.73429146	Up	1.36E-09	2.72E-08	-	Pbr042113.1	K03294|1|0.0|686|sbi:SORBI_08g021380|basic amino acid/polyamine antiporter, APA family	GO:0031224//intrinsic to membrane	GO:0005275//amine transmembrane transporter activity	GO:0015837//amine transport	gi|694367802|ref|XP_009362249.1|/0/PREDICTED: cationic amino acid transporter 1-like [Pyrus x bretschneideri]										#N/A	#N/A	#N/A	#N/A	#N/A	#N/A	#N/A	#N/A	#N/A	#N/A	#N/A	#N/A	#N/A	#N/A	#N/A	#N/A	#N/A
Pbr035569.1	810	4	26	1.9	12.51	2.719010466	Up	3.03E-05	0.000321237	-	Pbr035569.1	-	-	-	-	gi|658042026|ref|XP_008356633.1|/1.89734e-49/PREDICTED: LOW QUALITY PROTEIN: eukaryotic translation initiation factor 3 subunit C-like [Malus domestica]										#N/A	#N/A	#N/A	#N/A	#N/A	#N/A	#N/A	#N/A	#N/A	#N/A	#N/A	#N/A	#N/A	#N/A	#N/A	#N/A	#N/A
Pbr027251.1	1638	14	88.46	3.14	20.04	2.674046044	Up	1.10E-14	3.34E-13	-	Pbr027251.1	-	-	-	-	gi|694416960|ref|XP_009336578.1|/0/PREDICTED: phosphatidylinositol 4-kinase gamma 8-like [Pyrus x bretschneideri]										#N/A	#N/A	#N/A	#N/A	#N/A	#N/A	#N/A	#N/A	#N/A	#N/A	#N/A	#N/A	#N/A	#N/A	#N/A	#N/A	#N/A
Pbr021376.1	1443	4	25	1.02	6.47	2.66519656	Up	5.33E-05	0.000536671	-	Pbr021376.1	K09843|1|1e-59|229|ath:AT3G19270|(+)-abscisic acid 8'-hydroxylase [EC:1.14.13.93]	-	GO:0016709//oxidoreductase activity, acting on paired donors, with incorporation or reduction of molecular oxygen, NAD(P)H as one donor, and incorporation of one atom of oxygen;GO:0005506//iron ion binding	GO:0008152//metabolic process	gi|694325937|ref|XP_009353896.1|/0/PREDICTED: beta-amyrin 28-oxidase-like [Pyrus x bretschneideri]										#N/A	#N/A	#N/A	#N/A	#N/A	#N/A	#N/A	#N/A	#N/A	#N/A	#N/A	#N/A	#N/A	#N/A	#N/A	#N/A	#N/A
Pbr018148.1	3534	10	61.99	1.01	6.35	2.652401299	Up	2.08E-10	4.49E-09	-	Pbr018148.1	K04733|1|2e-42|173|aly:ARALYDRAFT_916421|interleukin-1 receptor-associated kinase 4 [EC:2.7.11.1];K00924|3|1e-40|167|ath:AT1G14370|[EC:2.7.1.-];K05658|5|2e-39|163|vvi:100262734|ATP-binding cassette, subfamily B (MDR/TAP), member 1	-	GO:0004672//protein kinase activity	-	gi|567916154|ref|XP_006450083.1|/0/hypothetical protein CICLE_v10010213mg [Citrus clementina]										#N/A	#N/A	#N/A	#N/A	#N/A	#N/A	#N/A	#N/A	#N/A	#N/A	#N/A	#N/A	#N/A	#N/A	#N/A	#N/A	#N/A
Pbr016511.2	777	66	410	32.87	206.62	2.652136547	Up	1.10E-62	1.50E-60	-	Pbr016511.2	K08235|1|5e-133|471|rcu:RCOM_1307350|xyloglucan:xyloglucosyl transferase [EC:2.4.1.207]	GO:0005576//extracellular region;GO:0030312//external encapsulating structure	GO:0016798//hydrolase activity, acting on glycosyl bonds;GO:0016758//transferase activity, transferring hexosyl groups	GO:0044042//glucan metabolic process	gi|694396612|ref|XP_009373581.1|/2.02923e-154/PREDICTED: brassinosteroid-regulated protein BRU1-like [Pyrus x bretschneideri]										#N/A	#N/A	#N/A	#N/A	#N/A	#N/A	#N/A	#N/A	#N/A	#N/A	#N/A	#N/A	#N/A	#N/A	#N/A	#N/A	#N/A
Pbr035496.1	1911	4.4	27	0.84	5.21	2.632822139	Up	1.71E-05	0.000191801	-	Pbr035496.1	K03294|1|6e-62|237|gmx:100776671|basic amino acid/polyamine antiporter, APA family	GO:0016020//membrane	-	GO:0006865//amino acid transport	gi|694431178|ref|XP_009343030.1|/0/PREDICTED: cationic amino acid transporter 4, vacuolar-like [Pyrus x bretschneideri]										#N/A	#N/A	#N/A	#N/A	#N/A	#N/A	#N/A	#N/A	#N/A	#N/A	#N/A	#N/A	#N/A	#N/A	#N/A	#N/A	#N/A
Pbr041797.1	1986	20.78	125.87	3.81	23.32	2.613704886	Up	3.20E-20	1.34E-18	-	Pbr041797.1	K10683|1|3e-06|52.4|smo:SELMODRAFT_414577|BRCA1-associated RING domain protein 1 [EC:6.3.2.19]	-	-	-	gi|694440325|ref|XP_009346986.1|/0/PREDICTED: uncharacterized protein LOC103938679 [Pyrus x bretschneideri]										#N/A	#N/A	#N/A	#N/A	#N/A	#N/A	#N/A	#N/A	#N/A	#N/A	#N/A	#N/A	#N/A	#N/A	#N/A	#N/A	#N/A
Pbr012893.1	2289	9	54	1.42	8.64	2.605140383	Up	2.82E-09	5.46E-08	-	Pbr012893.1	-	-	-	-	gi|694390345|ref|XP_009370744.1|/0/PREDICTED: protein LONGIFOLIA 1 [Pyrus x bretschneideri]										#N/A	#N/A	#N/A	#N/A	#N/A	#N/A	#N/A	#N/A	#N/A	#N/A	#N/A	#N/A	#N/A	#N/A	#N/A	#N/A	#N/A
Pbr022573.1	2133	5	30	0.85	5.16	2.601836319	Up	1.13E-05	0.000132854	-	Pbr022573.1	-	-	-	-	gi|694407643|ref|XP_009378551.1|/0/PREDICTED: sulfate transporter 2.1-like [Pyrus x bretschneideri]										#N/A	#N/A	#N/A	#N/A	#N/A	#N/A	#N/A	#N/A	#N/A	#N/A	#N/A	#N/A	#N/A	#N/A	#N/A	#N/A	#N/A
Pbr006343.1	876	4	24	1.75	10.6	2.598637438	Up	9.33E-05	0.000888963	-	Pbr006343.1	K00430|1|1e-132|470|gmx:100796737|peroxidase [EC:1.11.1.7]	-	-	-	gi|658026309|ref|XP_008348579.1|/3.70746e-158/PREDICTED: peroxidase 17-like [Malus domestica]										#N/A	#N/A	#N/A	#N/A	#N/A	#N/A	#N/A	#N/A	#N/A	#N/A	#N/A	#N/A	#N/A	#N/A	#N/A	#N/A	#N/A
Pbr000472.1	1086	10	59	3.46	20.65	2.577297839	Up	6.24E-10	1.29E-08	-	Pbr000472.1	-	-	-	-	gi|694310042|ref|XP_009348409.1|/0/PREDICTED: protein trichome birefringence-like 38 [Pyrus x bretschneideri]										#N/A	#N/A	#N/A	#N/A	#N/A	#N/A	#N/A	#N/A	#N/A	#N/A	#N/A	#N/A	#N/A	#N/A	#N/A	#N/A	#N/A
Pbr013183.1	729	9.47	55.05	5.06	29.77	2.556649932	Up	1.62E-09	3.22E-08	-	Pbr013183.1	-	-	-	-	gi|694310948|ref|XP_009355475.1|/4.00972e-122/PREDICTED: mitochondrial calcium uniporter regulatory subunit MCUb-like [Pyrus x bretschneideri]										#N/A	#N/A	#N/A	#N/A	#N/A	#N/A	#N/A	#N/A	#N/A	#N/A	#N/A	#N/A	#N/A	#N/A	#N/A	#N/A	#N/A
Pbr028801.1	1239	5	29	1.5	8.82	2.555816155	Up	1.97E-05	0.000217422	-	Pbr028801.1	-	-	-	-	gi|694331260|ref|XP_009356310.1|/0/PREDICTED: uncharacterized protein LOC103947180 [Pyrus x bretschneideri]										#N/A	#N/A	#N/A	#N/A	#N/A	#N/A	#N/A	#N/A	#N/A	#N/A	#N/A	#N/A	#N/A	#N/A	#N/A	#N/A	#N/A
Pbr014087.6	1692	5	29	1.08	6.35	2.555725279	Up	1.97E-05	0.000217505	-	Pbr014087.6	-	-	-	-	gi|694391893|ref|XP_009371446.1|/0/PREDICTED: rho guanine nucleotide exchange factor 8-like [Pyrus x bretschneideri]										#N/A	#N/A	#N/A	#N/A	#N/A	#N/A	#N/A	#N/A	#N/A	#N/A	#N/A	#N/A	#N/A	#N/A	#N/A	#N/A	#N/A
Pbr001313.1	396	6	34	6.51	37.42	2.52308011	Up	4.21E-06	5.32E-05	-	Pbr001313.1	-	-	-	-	gi|694369164|ref|XP_009362648.1|/1.23907e-69/PREDICTED: uncharacterized protein LOC103952712 isoform X1 [Pyrus x bretschneideri]										#N/A	#N/A	#N/A	#N/A	#N/A	#N/A	#N/A	#N/A	#N/A	#N/A	#N/A	#N/A	#N/A	#N/A	#N/A	#N/A	#N/A
Pbr033124.1	669	47	266	27.65	158.39	2.518129868	Up	5.70E-39	4.66E-37	-	Pbr033124.1	K02866|1|7e-06|48.9|osa:4332737|large subunit ribosomal protein L10e	-	-	-	gi|694352914|ref|XP_009357986.1|/4.03185e-123/PREDICTED: acid phosphatase 1-like [Pyrus x bretschneideri]										#N/A	#N/A	#N/A	#N/A	#N/A	#N/A	#N/A	#N/A	#N/A	#N/A	#N/A	#N/A	#N/A	#N/A	#N/A	#N/A	#N/A
Pbr006043.1	4512	5	28	0.4	2.23	2.478971805	Up	3.42E-05	0.000359456	-	Pbr006043.1	K10357|1|0.0|1463|aly:ARALYDRAFT_887631|myosin V;K03165|3|0.0|1051|ota:Ot06g03550|DNA topoisomerase III [EC:5.99.1.2]	GO:0015629//actin cytoskeleton	GO:0008092//cytoskeletal protein binding;GO:0017111//nucleoside-triphosphatase activity;GO:0032559	-	gi|658014465|ref|XP_008342552.1|/0/PREDICTED: myosin-8 [Malus domestica]										#N/A	#N/A	#N/A	#N/A	#N/A	#N/A	#N/A	#N/A	#N/A	#N/A	#N/A	#N/A	#N/A	#N/A	#N/A	#N/A	#N/A
Pbr033336.1	891	12.13	66.46	5.2	28.82	2.470486807	Up	1.56E-10	3.42E-09	-	Pbr033336.1	K08235|1|3e-142|502|pop:POPTR_915608|xyloglucan:xyloglucosyl transferase [EC:2.4.1.207]	GO:0005576//extracellular region;GO:0030312//external encapsulating structure	GO:0016798//hydrolase activity, acting on glycosyl bonds;GO:0016758//transferase activity, transferring hexosyl groups	GO:0044042//glucan metabolic process	gi|694427650|ref|XP_009341445.1|/1.71128e-166/PREDICTED: xyloglucan endotransglucosylase/hydrolase protein 9-like [Pyrus x bretschneideri]										#N/A	#N/A	#N/A	#N/A	#N/A	#N/A	#N/A	#N/A	#N/A	#N/A	#N/A	#N/A	#N/A	#N/A	#N/A	#N/A	#N/A
Pbr012437.1	1329	15	82	4.19	23.15	2.465990044	Up	9.97E-13	2.61E-11	-	Pbr012437.1	-	-	-	-	gi|694407869|ref|XP_009378653.1|/0/PREDICTED: phosphatidylinositol/phosphatidylcholine transfer protein SFH1-like [Pyrus x bretschneideri]										#N/A	#N/A	#N/A	#N/A	#N/A	#N/A	#N/A	#N/A	#N/A	#N/A	#N/A	#N/A	#N/A	#N/A	#N/A	#N/A	#N/A
Pbr030004.1	1407	7	38	1.84	10.1	2.456577622	Up	1.56E-06	2.13E-05	-	Pbr030004.1	K15639|1|3e-98|357|ath:AT2G26710|cytochrome P450, family 734, subfamily A, polypeptide 1 (PHYB activation tagged suppressor 1) [EC:1.14.-.-];K10717|3|2e-86|317|gmx:100812567|cytokinin trans-hydroxylase	-	-	-	gi|658048790|ref|XP_008360080.1|/0/PREDICTED: cytochrome P450 CYP749A22-like [Malus domestica]										#N/A	#N/A	#N/A	#N/A	#N/A	#N/A	#N/A	#N/A	#N/A	#N/A	#N/A	#N/A	#N/A	#N/A	#N/A	#N/A	#N/A
Pbr020073.1	1035	6	32	2.19	11.8	2.429784085	Up	1.25E-05	0.000144875	-	Pbr020073.1	K13513|1|7e-137|484|pop:POPTR_816499|lysocardiolipin and lysophospholipid acyltransferase [EC:2.3.1.- 2.3.1.51]	-	GO:0016747//transferase activity, transferring acyl groups other than amino-acyl groups	-	gi|694312925|ref|XP_009364349.1|/1.44429e-178/PREDICTED: probable 1-acyl-sn-glycerol-3-phosphate acyltransferase 4 [Pyrus x bretschneideri]										#N/A	#N/A	#N/A	#N/A	#N/A	#N/A	#N/A	#N/A	#N/A	#N/A	#N/A	#N/A	#N/A	#N/A	#N/A	#N/A	#N/A
Pbr038773.1	1461	8	41	2.02	10.47	2.373834244	Up	9.81E-07	1.38E-05	-	Pbr038773.1	-	-	-	-	gi|694436147|ref|XP_009345193.1|/0/PREDICTED: uncharacterized protein LOC103937009 [Pyrus x bretschneideri]										#N/A	#N/A	#N/A	#N/A	#N/A	#N/A	#N/A	#N/A	#N/A	#N/A	#N/A	#N/A	#N/A	#N/A	#N/A	#N/A	#N/A
Pbr012438.2	1821	21	107	4.21	21.7	2.365802904	Up	1.73E-15	5.60E-14	-	Pbr012438.2	-	-	-	-	gi|694407867|ref|XP_009378652.1|/0/PREDICTED: phosphatidylinositol/phosphatidylcholine transfer protein SFH3-like [Pyrus x bretschneideri]										#N/A	#N/A	#N/A	#N/A	#N/A	#N/A	#N/A	#N/A	#N/A	#N/A	#N/A	#N/A	#N/A	#N/A	#N/A	#N/A	#N/A
Pbr037398.1	717	7	35	3.81	19.28	2.339242149	Up	7.75E-06	9.35E-05	-	Pbr037398.1	K14488|1|4e-58|222|vvi:100266455|SAUR family protein	-	-	-	gi|694358948|ref|XP_009359696.1|/7.93689e-107/PREDICTED: uncharacterized protein LOC103950233 isoform X1 [Pyrus x bretschneideri]										#N/A	#N/A	#N/A	#N/A	#N/A	#N/A	#N/A	#N/A	#N/A	#N/A	#N/A	#N/A	#N/A	#N/A	#N/A	#N/A	#N/A
Pbr003649.1	1332	6	30	1.67	8.45	2.339103239	Up	3.64E-05	0.000379984	-	Pbr003649.1	-	-	GO:0005092//GDP-dissociation inhibitor activity	GO:0006810//transport;GO:0033124//regulation of GTP catabolic process	gi|694374933|ref|XP_009364258.1|/0/PREDICTED: guanosine nucleotide diphosphate dissociation inhibitor At5g09550-like [Pyrus x bretschneideri]										#N/A	#N/A	#N/A	#N/A	#N/A	#N/A	#N/A	#N/A	#N/A	#N/A	#N/A	#N/A	#N/A	#N/A	#N/A	#N/A	#N/A
Pbr035642.1	1359	6	30	1.64	8.27	2.334191515	Up	3.64E-05	0.000380122	-	Pbr035642.1	K02685|1|0.0|712|vvi:100244238|DNA primase large subunit [EC:2.7.7.-]	-	GO:0003899//DNA-directed RNA polymerase activity	GO:0006259//DNA metabolic process	gi|694431443|ref|XP_009343142.1|/0/PREDICTED: probable DNA primase large subunit [Pyrus x bretschneideri]										#N/A	#N/A	#N/A	#N/A	#N/A	#N/A	#N/A	#N/A	#N/A	#N/A	#N/A	#N/A	#N/A	#N/A	#N/A	#N/A	#N/A
Pbr000557.1	822	45	222	21.07	105.14	2.319049421	Up	6.69E-30	4.17E-28	-	Pbr000557.1	-	-	-	-	gi|694310236|ref|XP_009351941.1|/9.41594e-145/PREDICTED: GDSL esterase/lipase At1g29660-like [Pyrus x bretschneideri]										#N/A	#N/A	#N/A	#N/A	#N/A	#N/A	#N/A	#N/A	#N/A	#N/A	#N/A	#N/A	#N/A	#N/A	#N/A	#N/A	#N/A
Pbr006758.1	885	13.95	67.11	6.02	29.31	2.283557576	Up	2.90E-10	6.17E-09	-	Pbr006758.1	-	-	-	-	gi|694386448|ref|XP_009369003.1|/1.69091e-166/PREDICTED: uncharacterized protein LOC103958468 [Pyrus x bretschneideri]										#N/A	#N/A	#N/A	#N/A	#N/A	#N/A	#N/A	#N/A	#N/A	#N/A	#N/A	#N/A	#N/A	#N/A	#N/A	#N/A	#N/A
Pbr008372.1	2445	6	29	0.89	4.33	2.282489784	Up	6.17E-05	0.000609771	-	Pbr008372.1	K05681|1|1e-43|176|cme:CMS467C|ATP-binding cassette, subfamily G (WHITE), member 2;K12843|2|3e-35|149|vvi:100248403|U4/U6 small nuclear ribonucleoprotein PRP3;K05641|4|2e-11|69.7|ota:Ot18g01460|ATP-binding cassette, subfamily A (ABC1), member 1	-	-	-	gi|694381988|ref|XP_009367035.1|/0/PREDICTED: ABC transporter G family member 28-like isoform X2 [Pyrus x bretschneideri]										#N/A	#N/A	#N/A	#N/A	#N/A	#N/A	#N/A	#N/A	#N/A	#N/A	#N/A	#N/A	#N/A	#N/A	#N/A	#N/A	#N/A
Pbr029101.2	2310	39	187	6.11	29.62	2.277327355	Up	6.54E-25	3.37E-23	-	Pbr029101.2	K11228|1|1e-68|259|ota:Ot13g01170|mitogen-activated protein kinase kinase kinase [EC:2.7.11.1];K13414|2|5e-53|207|aly:ARALYDRAFT_489755|mitogen-activated protein kinase kinase kinase 1, plant [EC:2.7.11.25]	-	GO:0004672//protein kinase activity;GO:0000166//nucleotide binding	GO:0008152//metabolic process	gi|694421206|ref|XP_009338462.1|/0/PREDICTED: mitogen-activated protein kinase kinase kinase NPK1-like isoform X3 [Pyrus x bretschneideri]										#N/A	#N/A	#N/A	#N/A	#N/A	#N/A	#N/A	#N/A	#N/A	#N/A	#N/A	#N/A	#N/A	#N/A	#N/A	#N/A	#N/A
Pbr000559.1	1023	18	86	6.64	32.1	2.273318151	Up	3.51E-12	8.86E-11	-	Pbr000559.1	K01206|1|2e-22|104|ath:AT1G67830|alpha-L-fucosidase [EC:3.2.1.51];K00514|3|2e-18|91.3|rcu:RCOM_1428040|zeta-carotene desaturase [EC:1.3.5.6]	-	GO:0016787//hydrolase activity	GO:0044238//primary metabolic process	gi|694310238|ref|XP_009351953.1|/0/PREDICTED: LOW QUALITY PROTEIN: GDSL esterase/lipase At5g45670-like [Pyrus x bretschneideri]										#N/A	#N/A	#N/A	#N/A	#N/A	#N/A	#N/A	#N/A	#N/A	#N/A	#N/A	#N/A	#N/A	#N/A	#N/A	#N/A	#N/A
Pbr017284.1	1050	9	42	3.23	15.24	2.238256833	Up	1.72E-06	2.32E-05	-	Pbr017284.1	K09060|1|8e-06|49.7|gmx:100781875|plant G-box-binding factor	GO:0043231//intracellular membrane-bounded organelle	GO:0003677//DNA binding;GO:0001071//nucleic acid binding transcription factor activity;GO:0005515//protein binding	GO:0006351//transcription, DNA-dependent	gi|694398563|ref|XP_009374449.1|/2.38171e-144/PREDICTED: transcription factor RF2b-like [Pyrus x bretschneideri]										#N/A	#N/A	#N/A	#N/A	#N/A	#N/A	#N/A	#N/A	#N/A	#N/A	#N/A	#N/A	#N/A	#N/A	#N/A	#N/A	#N/A
Pbr040356.1	480	150	687	129.22	599.55	2.214050693	Up	3.52E-84	6.40E-82	-	Pbr040356.1	-	-	-	GO:0006950//response to stress	gi|694438511|ref|XP_009346223.1|/2.87621e-86/PREDICTED: major allergen Pru av 1-like [Pyrus x bretschneideri]										#N/A	#N/A	#N/A	#N/A	#N/A	#N/A	#N/A	#N/A	#N/A	#N/A	#N/A	#N/A	#N/A	#N/A	#N/A	#N/A	#N/A
Pbr040608.1	2382	55	251	8.35	38.52	2.2057596	Up	1.04E-31	6.93E-30	-	Pbr040608.1	-	-	-	-	gi|694314792|ref|XP_009372818.1|/0/PREDICTED: uncharacterized protein LOC103961897 [Pyrus x bretschneideri]										#N/A	#N/A	#N/A	#N/A	#N/A	#N/A	#N/A	#N/A	#N/A	#N/A	#N/A	#N/A	#N/A	#N/A	#N/A	#N/A	#N/A
Pbr003725.1	1131	10.02	45.36	3.32	15.2	2.194816177	Up	1.04E-06	1.45E-05	-	Pbr003725.1	K13519|1|2e-179|626|vvi:100251254|lysophospholipid acyltransferase [EC:2.3.1.51 2.3.1.23 2.3.1.-]	-	-	-	gi|694374617|ref|XP_009364173.1|/0/PREDICTED: lysophospholipid acyltransferase 1-like [Pyrus x bretschneideri]										#N/A	#N/A	#N/A	#N/A	#N/A	#N/A	#N/A	#N/A	#N/A	#N/A	#N/A	#N/A	#N/A	#N/A	#N/A	#N/A	#N/A
Pbr017279.1	765	32	144.42	16.22	74.04	2.190531076	Up	1.26E-18	4.90E-17	-	Pbr017279.1	-	GO:0044464//cell part	-	-	gi|694398405|ref|XP_009374380.1|/1.20491e-119/PREDICTED: expansin-A4-like [Pyrus x bretschneideri]										#N/A	#N/A	#N/A	#N/A	#N/A	#N/A	#N/A	#N/A	#N/A	#N/A	#N/A	#N/A	#N/A	#N/A	#N/A	#N/A	#N/A
Pbr038107.1	1638	14	63	3.14	14.27	2.184148871	Up	6.68E-09	1.25E-07	-	Pbr038107.1	K15015|1|6e-11|67.4|cre:CHLREDRAFT_196429|solute carrier family 32 (vesicular inhibitory amino acid transporter);K13946|2|4e-10|64.7|ppp:PHYPADRAFT_148519|auxin influx carrier (AUX1 LAX family)	GO:0031224//intrinsic to membrane	-	-	gi|694435268|ref|XP_009344805.1|/0/PREDICTED: lysine histidine transporter-like 8 [Pyrus x bretschneideri]										#N/A	#N/A	#N/A	#N/A	#N/A	#N/A	#N/A	#N/A	#N/A	#N/A	#N/A	#N/A	#N/A	#N/A	#N/A	#N/A	#N/A
Pbr042058.1	1596	43	193	9.9	44.92	2.181857497	Up	2.03E-24	1.03E-22	-	Pbr042058.1	-	-	-	-	gi|694367580|ref|XP_009362189.1|/0/PREDICTED: tetrahydrocannabinolic acid synthase-like [Pyrus x bretschneideri]										#N/A	#N/A	#N/A	#N/A	#N/A	#N/A	#N/A	#N/A	#N/A	#N/A	#N/A	#N/A	#N/A	#N/A	#N/A	#N/A	#N/A
Pbr021084.1	1008	23	103	8.63	39.07	2.178628791	Up	1.13E-13	3.19E-12	-	Pbr021084.1	-	-	-	-	gi|694405240|ref|XP_009377470.1|/6.51688e-128/PREDICTED: uncharacterized protein LOC103966067 [Pyrus x bretschneideri]										#N/A	#N/A	#N/A	#N/A	#N/A	#N/A	#N/A	#N/A	#N/A	#N/A	#N/A	#N/A	#N/A	#N/A	#N/A	#N/A	#N/A
Pbr023557.1	411	8.33	36.01	8.64	37.86	2.131571194	Up	1.33E-05	0.000152865	-	Pbr023557.1	-	-	-	-	gi|694410533|ref|XP_009333674.1|/3.31354e-70/PREDICTED: 14 kDa proline-rich protein DC2.15-like [Pyrus x bretschneideri]										#N/A	#N/A	#N/A	#N/A	#N/A	#N/A	#N/A	#N/A	#N/A	#N/A	#N/A	#N/A	#N/A	#N/A	#N/A	#N/A	#N/A
Pbr032241.1	1332	34.34	148	9.56	41.67	2.123926577	Up	1.28E-18	4.98E-17	-	Pbr032241.1	-	-	GO:0004175//endopeptidase activity	-	gi|694426323|ref|XP_009340846.1|/2.77761e-106/PREDICTED: mitochondrial inner membrane protease ATP23-like [Pyrus x bretschneideri]										#N/A	#N/A	#N/A	#N/A	#N/A	#N/A	#N/A	#N/A	#N/A	#N/A	#N/A	#N/A	#N/A	#N/A	#N/A	#N/A	#N/A
Pbr035825.1	1134	23	99	7.6	33.08	2.121887911	Up	8.32E-13	2.20E-11	-	Pbr035825.1	K05692|1|0.0|730|pop:POPTR_561252|actin beta/gamma 1;K10355|3|0.0|722|osa:4333919|actin, other eukaryote	GO:0043232	GO:0032559	-	gi|700204166|gb|KGN59299.1|/0/Actin 3 [Cucumis sativus]										#N/A	#N/A	#N/A	#N/A	#N/A	#N/A	#N/A	#N/A	#N/A	#N/A	#N/A	#N/A	#N/A	#N/A	#N/A	#N/A	#N/A
Pbr041172.1	1323	17	73	4.77	20.7	2.117569596	Up	8.98E-10	1.82E-08	-	Pbr041172.1	K03006|1|6e-07|53.9|bdi:100841250|DNA-directed RNA polymerase II subunit RPB1 [EC:2.7.7.6];K14306|2|1e-06|53.1|bdi:100835393|nuclear pore complex protein Nup62	-	-	-	gi|694439501|ref|XP_009346634.1|/4.25577e-92/PREDICTED: proline-rich protein 4 [Pyrus x bretschneideri]										#N/A	#N/A	#N/A	#N/A	#N/A	#N/A	#N/A	#N/A	#N/A	#N/A	#N/A	#N/A	#N/A	#N/A	#N/A	#N/A	#N/A
Pbr034057.1	885	11	47	4.75	20.53	2.111734209	Up	1.03E-06	1.44E-05	-	Pbr034057.1	-	-	-	-	gi|694416157|ref|XP_009336212.1|/6.20913e-169/PREDICTED: uncharacterized protein LOC103928837 [Pyrus x bretschneideri]										#N/A	#N/A	#N/A	#N/A	#N/A	#N/A	#N/A	#N/A	#N/A	#N/A	#N/A	#N/A	#N/A	#N/A	#N/A	#N/A	#N/A
Pbr027243.1	1038	236.64	991.79	85.99	364.46	2.083519685	Up	3.78E-112	9.84E-110	-	Pbr027243.1	-	-	GO:0043167//ion binding;GO:0008422//beta-glucosidase activity	GO:0044238//primary metabolic process;GO:0006950//response to stress	gi|694416970|ref|XP_009336583.1|/0/PREDICTED: glucan endo-1,3-beta-glucosidase, basic isoform-like [Pyrus x bretschneideri]										#N/A	#N/A	#N/A	#N/A	#N/A	#N/A	#N/A	#N/A	#N/A	#N/A	#N/A	#N/A	#N/A	#N/A	#N/A	#N/A	#N/A
Pbr010367.1	756	10	41	5.13	21.3	2.0538227	Up	7.72E-06	9.31E-05	-	Pbr010367.1	-	-	-	-	gi|694319939|ref|XP_009349228.1|/1.69911e-118/PREDICTED: putative HVA22-like protein g [Pyrus x bretschneideri]										#N/A	#N/A	#N/A	#N/A	#N/A	#N/A	#N/A	#N/A	#N/A	#N/A	#N/A	#N/A	#N/A	#N/A	#N/A	#N/A	#N/A
Pbr021650.1	1308	10	41	2.84	11.77	2.051151486	Up	7.72E-06	9.32E-05	-	Pbr021650.1	K07300|1|2e-134|477|mtr:MTR_4g016720|Ca2+:H+ antiporter	-	-	-	gi|694405868|ref|XP_009377770.1|/0/PREDICTED: vacuolar cation/proton exchanger 3-like [Pyrus x bretschneideri]										#N/A	#N/A	#N/A	#N/A	#N/A	#N/A	#N/A	#N/A	#N/A	#N/A	#N/A	#N/A	#N/A	#N/A	#N/A	#N/A	#N/A
Pbr001629.1	1656	17.95	72.56	3.98	16.25	2.029599382	Up	1.47E-09	2.94E-08	-	Pbr001629.1	K00423|1|4e-164|576|ath:AT1G55570|L-ascorbate oxidase [EC:1.10.3.3]	-	GO:0016682//oxidoreductase activity, acting on diphenols and related substances as donors, oxygen as acceptor;GO:0046914//transition metal ion binding	GO:0008152//metabolic process	gi|694442898|ref|XP_009348086.1|/0/PREDICTED: L-ascorbate oxidase homolog [Pyrus x bretschneideri]										#N/A	#N/A	#N/A	#N/A	#N/A	#N/A	#N/A	#N/A	#N/A	#N/A	#N/A	#N/A	#N/A	#N/A	#N/A	#N/A	#N/A
Pbr005192.1	1050	15	60	5.38	21.78	2.017325876	Up	7.82E-08	1.29E-06	-	Pbr005192.1	K00514|1|5e-23|106|rcu:RCOM_1428040|zeta-carotene desaturase [EC:1.3.5.6];K01206|2|1e-21|102|ath:AT1G67830|alpha-L-fucosidase [EC:3.2.1.51]	-	-	-	gi|694377710|ref|XP_009365138.1|/0/PREDICTED: GDSL esterase/lipase At2g04570 [Pyrus x bretschneideri]										#N/A	#N/A	#N/A	#N/A	#N/A	#N/A	#N/A	#N/A	#N/A	#N/A	#N/A	#N/A	#N/A	#N/A	#N/A	#N/A	#N/A
Pbr032870.1	1134	48.55	194.39	16.05	64.96	2.016978335	Up	1.61E-22	7.42E-21	-	Pbr032870.1	K05692|1|0.0|729|rcu:RCOM_0503940|actin beta/gamma 1;K10355|3|0.0|723|osa:4333919|actin, other eukaryote	GO:0043232	GO:0032559	-	gi|694427600|ref|XP_009341422.1|/0/PREDICTED: actin-like [Pyrus x bretschneideri]										#N/A	#N/A	#N/A	#N/A	#N/A	#N/A	#N/A	#N/A	#N/A	#N/A	#N/A	#N/A	#N/A	#N/A	#N/A	#N/A	#N/A
Pbr004689.1	2043	10	40	1.78	7.2	2.016119665	Up	1.26E-05	0.000145785	-	Pbr004689.1	K04733|1|2e-58|225|smo:SELMODRAFT_159261|interleukin-1 receptor-associated kinase 4 [EC:2.7.11.1];K13430|2|3e-56|218|pop:POPTR_548061|serine/threonine-protein kinase PBS1 [EC:2.7.11.1]	-	-	-	gi|694376971|ref|XP_009364810.1|/0/PREDICTED: receptor-like cytosolic serine/threonine-protein kinase RBK1 [Pyrus x bretschneideri]										#N/A	#N/A	#N/A	#N/A	#N/A	#N/A	#N/A	#N/A	#N/A	#N/A	#N/A	#N/A	#N/A	#N/A	#N/A	#N/A	#N/A
Pbr028241.1	2940	13	51.97	1.59	6.42	2.013546532	Up	9.61E-07	1.35E-05	-	Pbr028241.1	-	-	-	-	gi|694419584|ref|XP_009337745.1|/0/PREDICTED: ethylene-overproduction protein 1-like isoform X2 [Pyrus x bretschneideri]										#N/A	#N/A	#N/A	#N/A	#N/A	#N/A	#N/A	#N/A	#N/A	#N/A	#N/A	#N/A	#N/A	#N/A	#N/A	#N/A	#N/A
Pbr025835.4	2232	13.19	52.19	2.14	8.57	2.001684408	Up	5.92E-07	8.62E-06	-	Pbr025835.4	K13420|1|5e-54|211|pop:POPTR_1075175|LRR receptor-like serine/threonine-protein kinase FLS2 [EC:2.7.11.1];K13415|4|4e-53|207|pop:POPTR_562744|protein brassinosteroid insensitive 1 [EC:2.7.10.1 2.7.11.1]	-	-	-	gi|694413932|ref|XP_009335209.1|/0/PREDICTED: receptor-like protein 2 [Pyrus x bretschneideri]										#N/A	#N/A	#N/A	#N/A	#N/A	#N/A	#N/A	#N/A	#N/A	#N/A	#N/A	#N/A	#N/A	#N/A	#N/A	#N/A	#N/A
Pbr017872.1	1716	15.31	60.13	3.27	12.97	1.987815939	Up	7.82E-08	1.29E-06	-	Pbr017872.1	K01897|1|0.0|988|pop:POPTR_833082|long-chain acyl-CoA synthetase [EC:6.2.1.3]	-	-	-	gi|694400478|ref|XP_009375329.1|/0/PREDICTED: long chain acyl-CoA synthetase 2-like [Pyrus x bretschneideri]										#N/A	#N/A	#N/A	#N/A	#N/A	#N/A	#N/A	#N/A	#N/A	#N/A	#N/A	#N/A	#N/A	#N/A	#N/A	#N/A	#N/A
Pbr000502.1	2133	17	66	2.89	11.35	1.9735509	Up	2.72E-08	4.75E-07	-	Pbr000502.1	K00924|1|1e-30|133|aly:ARALYDRAFT_486409|[EC:2.7.1.-];K04733|2|4e-30|131|smo:SELMODRAFT_159261|interleukin-1 receptor-associated kinase 4 [EC:2.7.11.1];K13430|5|6e-29|127|zma:100283091|serine/threonine-protein kinase PBS1 [EC:2.7.11.1]	-	-	-	gi|694310094|ref|XP_009350511.1|/0/PREDICTED: probable LRR receptor-like serine/threonine-protein kinase At5g45840 isoform X1 [Pyrus x bretschneideri]										#N/A	#N/A	#N/A	#N/A	#N/A	#N/A	#N/A	#N/A	#N/A	#N/A	#N/A	#N/A	#N/A	#N/A	#N/A	#N/A	#N/A
Pbr029867.1	570	16	62	11.29	44.29	1.971935511	Up	7.46E-08	1.23E-06	-	Pbr029867.1	K14484|1|6e-68|254|rcu:RCOM_0895040|auxin-responsive protein IAA	GO:0043231//intracellular membrane-bounded organelle	GO:0005515//protein binding	GO:0009755//hormone-mediated signaling pathway	gi|694422358|ref|XP_009339008.1|/1.9322e-108/PREDICTED: auxin-induced protein IAA6 [Pyrus x bretschneideri]										#N/A	#N/A	#N/A	#N/A	#N/A	#N/A	#N/A	#N/A	#N/A	#N/A	#N/A	#N/A	#N/A	#N/A	#N/A	#N/A	#N/A
Pbr027850.1	1125	13	50	4.33	16.85	1.960309661	Up	1.55E-06	2.12E-05	-	Pbr027850.1	-	-	-	-	gi|694330074|ref|XP_009355754.1|/0/PREDICTED: uncharacterized protein LOC103946709 [Pyrus x bretschneideri]										#N/A	#N/A	#N/A	#N/A	#N/A	#N/A	#N/A	#N/A	#N/A	#N/A	#N/A	#N/A	#N/A	#N/A	#N/A	#N/A	#N/A
Pbr023733.1	411	52.67	200.99	54.63	211.33	1.951732256	Up	3.58E-22	1.62E-20	-	Pbr023733.1	-	-	-	-	gi|694410364|ref|XP_009333598.1|/5.65205e-70/PREDICTED: 14 kDa proline-rich protein DC2.15-like [Pyrus x bretschneideri]										#N/A	#N/A	#N/A	#N/A	#N/A	#N/A	#N/A	#N/A	#N/A	#N/A	#N/A	#N/A	#N/A	#N/A	#N/A	#N/A	#N/A
Pbr006007.1	3219	13.63	52.14	1.52	5.87	1.94928918	Up	5.92E-07	8.62E-06	-	Pbr006007.1	K01262|1|0.0|757|olu:OSTLU_47051|Xaa-Pro aminopeptidase [EC:3.4.11.9]	-	-	-	gi|694378473|ref|XP_009365471.1|/0/PREDICTED: FACT complex subunit SPT16-like [Pyrus x bretschneideri]										#N/A	#N/A	#N/A	#N/A	#N/A	#N/A	#N/A	#N/A	#N/A	#N/A	#N/A	#N/A	#N/A	#N/A	#N/A	#N/A	#N/A
Pbr013151.1	735	27	103	14.3	55.2	1.94865312	Up	5.06E-12	1.25E-10	-	Pbr013151.1	-	-	-	-	gi|694311585|ref|XP_009358494.1|/7.94194e-126/PREDICTED: uncharacterized protein LOC103949117 [Pyrus x bretschneideri]										#N/A	#N/A	#N/A	#N/A	#N/A	#N/A	#N/A	#N/A	#N/A	#N/A	#N/A	#N/A	#N/A	#N/A	#N/A	#N/A	#N/A
Pbr017123.1	1452	11	42	2.8	10.8	1.94753258	Up	1.19E-05	0.000139017	-	Pbr017123.1	K10394|1|1e-63|242|vcn:VOLCADRAFT_103736|kinesin family member 3/17;K10400|4|3e-62|237|cme:CMO070C|kinesin family member 15	GO:0015630//microtubule cytoskeleton	GO:0003774//motor activity;GO:0032559	GO:0007017//microtubule-based process	gi|694397432|ref|XP_009373967.1|/0/PREDICTED: kinesin-1-like protein PSS1 [Pyrus x bretschneideri]										#N/A	#N/A	#N/A	#N/A	#N/A	#N/A	#N/A	#N/A	#N/A	#N/A	#N/A	#N/A	#N/A	#N/A	#N/A	#N/A	#N/A
Pbr016345.1	1815	10	38.04	2.01	7.74	1.945138065	Up	3.32E-05	0.000350604	-	Pbr016345.1	-	-	-	-	gi|694436757|ref|XP_009345471.1|/0/PREDICTED: uncharacterized protein At1g04910-like, partial [Pyrus x bretschneideri]										#N/A	#N/A	#N/A	#N/A	#N/A	#N/A	#N/A	#N/A	#N/A	#N/A	#N/A	#N/A	#N/A	#N/A	#N/A	#N/A	#N/A
Pbr037888.1	2109	25	95	4.31	16.54	1.94019946	Up	3.72E-11	8.63E-10	-	Pbr037888.1	K05681|1|2e-67|255|cme:CMS467C|ATP-binding cassette, subfamily G (WHITE), member 2;K12843|2|1e-61|236|vvi:100248403|U4/U6 small nuclear ribonucleoprotein PRP3;K05658|4|1e-12|73.6|pop:POPTR_806076|ATP-binding cassette, subfamily B (MDR/TAP), member 1	-	GO:0017111//nucleoside-triphosphatase activity;GO:0000166//nucleotide binding	-	gi|694434775|ref|XP_009344594.1|/0/PREDICTED: ABC transporter G family member 11-like [Pyrus x bretschneideri]										#N/A	#N/A	#N/A	#N/A	#N/A	#N/A	#N/A	#N/A	#N/A	#N/A	#N/A	#N/A	#N/A	#N/A	#N/A	#N/A	#N/A
Pbr012116.1	651	17	63.81	10.31	39.18	1.926073065	Up	1.13E-07	1.82E-06	-	Pbr012116.1	K00800|1|5e-11|65.9|vvi:100232912|3-phosphoshikimate 1-carboxyvinyltransferase [EC:2.5.1.19]	-	-	-	gi|694377440|ref|XP_009365025.1|/4.13882e-45/PREDICTED: uncharacterized protein LOC103954893 [Pyrus x bretschneideri]										#N/A	#N/A	#N/A	#N/A	#N/A	#N/A	#N/A	#N/A	#N/A	#N/A	#N/A	#N/A	#N/A	#N/A	#N/A	#N/A	#N/A
Pbr006008.1	3102	11.14	41.89	1.29	4.9	1.925410684	Up	1.92E-05	0.000212317	-	Pbr006008.1	K14007|1|0.0|1374|vvi:100252042|protein transport protein SEC24	GO:0012507//ER to Golgi transport vesicle membrane	GO:0046914//transition metal ion binding	GO:0048193//Golgi vesicle transport;GO:0015031//protein transport	gi|694414634|ref|XP_009335526.1|/0/PREDICTED: protein transport protein Sec24-like At3g07100 [Pyrus x bretschneideri]										#N/A	#N/A	#N/A	#N/A	#N/A	#N/A	#N/A	#N/A	#N/A	#N/A	#N/A	#N/A	#N/A	#N/A	#N/A	#N/A	#N/A
Pbr033122.1	1290	11	41	3.17	11.94	1.913248091	Up	1.92E-05	0.000212236	-	Pbr033122.1	K03539|1|6e-17|87.0|bdi:100830772|ribonuclease P/MRP protein subunit RPP1 [EC:3.1.26.5];K12128|3|9e-08|56.6|ath:AT2G46790|pseudo-response regulator 9;K12135|4|1e-07|55.8|aly:ARALYDRAFT_488429|zinc finger protein CONSTANS;K12127|5|1e-07|55.8|aly:ARALYDRAFT_496297|pseudo-response regulator 1	-	-	-	gi|694352892|ref|XP_009357979.1|/0/PREDICTED: uncharacterized protein LOC103948662 [Pyrus x bretschneideri]										#N/A	#N/A	#N/A	#N/A	#N/A	#N/A	#N/A	#N/A	#N/A	#N/A	#N/A	#N/A	#N/A	#N/A	#N/A	#N/A	#N/A
Pbr002829.1	1542	10	37	2.39	8.93	1.901649557	Up	5.35E-05	0.00053861	-	Pbr002829.1	-	-	-	-	gi|694444178|ref|XP_009348625.1|/1.75226e-163/PREDICTED: phosphatidylinositol/phosphatidylcholine transfer protein SFH1-like, partial [Pyrus x bretschneideri]										#N/A	#N/A	#N/A	#N/A	#N/A	#N/A	#N/A	#N/A	#N/A	#N/A	#N/A	#N/A	#N/A	#N/A	#N/A	#N/A	#N/A
Pbr012003.1	480	18.37	67.17	15.82	58.62	1.889643368	Up	4.12E-08	7.03E-07	-	Pbr012003.1	-	-	-	GO:0006950//response to stress	gi|694388586|ref|XP_009369982.1|/3.39756e-87/PREDICTED: major allergen Pru av 1-like [Pyrus x bretschneideri]										#N/A	#N/A	#N/A	#N/A	#N/A	#N/A	#N/A	#N/A	#N/A	#N/A	#N/A	#N/A	#N/A	#N/A	#N/A	#N/A	#N/A
Pbr024311.1	885	453.89	1651.01	196.02	721.19	1.879378532	Up	3.97E-162	1.88E-159	-	Pbr024311.1	K08235|1|4e-146|515|pop:POPTR_718004|xyloglucan:xyloglucosyl transferase [EC:2.4.1.207]	GO:0005576//extracellular region;GO:0030312//external encapsulating structure	GO:0016798//hydrolase activity, acting on glycosyl bonds;GO:0016758//transferase activity, transferring hexosyl groups	GO:0044042//glucan metabolic process	gi|694327495|ref|XP_009354613.1|/1.05912e-168/PREDICTED: probable xyloglucan endotransglucosylase/hydrolase protein 6 [Pyrus x bretschneideri]										#N/A	#N/A	#N/A	#N/A	#N/A	#N/A	#N/A	#N/A	#N/A	#N/A	#N/A	#N/A	#N/A	#N/A	#N/A	#N/A	#N/A
Pbr023620.1	1746	22	80	4.61	16.95	1.878446618	Up	3.03E-09	5.86E-08	-	Pbr023620.1	K13430|1|7e-117|419|osa:4329463|serine/threonine-protein kinase PBS1 [EC:2.7.11.1]	-	GO:0004871//signal transducer activity;GO:0004713//protein tyrosine kinase activity;GO:0032559	GO:0006464//cellular protein modification process	gi|694410195|ref|XP_009379701.1|/0/PREDICTED: serine/threonine-protein kinase At3g07070-like [Pyrus x bretschneideri]										#N/A	#N/A	#N/A	#N/A	#N/A	#N/A	#N/A	#N/A	#N/A	#N/A	#N/A	#N/A	#N/A	#N/A	#N/A	#N/A	#N/A
Pbr011157.1	507	13	47	10.5	38.46	1.872969435	Up	6.43E-06	7.86E-05	-	Pbr011157.1	-	-	-	-	gi|694387888|ref|XP_009369677.1|/3.45671e-54/PREDICTED: protein LATERAL ROOT PRIMORDIUM 1-like [Pyrus x bretschneideri]										#N/A	#N/A	#N/A	#N/A	#N/A	#N/A	#N/A	#N/A	#N/A	#N/A	#N/A	#N/A	#N/A	#N/A	#N/A	#N/A	#N/A
Pbr002108.1	612	20.08	71.98	13.06	47.4	1.859732162	Up	3.55E-08	6.12E-07	-	Pbr002108.1	K09286|1|1e-09|61.2|rcu:RCOM_0295580|EREBP-like factor	-	-	-	gi|694443471|ref|XP_009348323.1|/1.83393e-81/PREDICTED: ethylene-responsive transcription factor WIN1-like [Pyrus x bretschneideri]										#N/A	#N/A	#N/A	#N/A	#N/A	#N/A	#N/A	#N/A	#N/A	#N/A	#N/A	#N/A	#N/A	#N/A	#N/A	#N/A	#N/A
Pbr034507.1	1533	26	93	6.25	22.58	1.853117391	Up	2.23E-10	4.82E-09	-	Pbr034507.1	K01858|1|0.0|957|rcu:RCOM_0197350|myo-inositol-1-phosphate synthase [EC:5.5.1.4]	GO:0044424//intracellular part	GO:0016872//intramolecular lyase activity	GO:0006644//phospholipid metabolic process;GO:0006020//inositol metabolic process	gi|694429725|ref|XP_009342376.1|/0/PREDICTED: inositol-3-phosphate synthase-like [Pyrus x bretschneideri]										#N/A	#N/A	#N/A	#N/A	#N/A	#N/A	#N/A	#N/A	#N/A	#N/A	#N/A	#N/A	#N/A	#N/A	#N/A	#N/A	#N/A
Pbr018894.1	903	68.94	245.11	29.13	104.74	1.846234903	Up	3.35E-25	1.76E-23	-	Pbr018894.1	-	-	-	-	gi|694401595|ref|XP_009375835.1|/3.78046e-161/PREDICTED: BURP domain-containing protein 17-like [Pyrus x bretschneideri]										#N/A	#N/A	#N/A	#N/A	#N/A	#N/A	#N/A	#N/A	#N/A	#N/A	#N/A	#N/A	#N/A	#N/A	#N/A	#N/A	#N/A
Pbr000093.1	945	107	380	43.03	154.55	1.844658909	Up	1.15E-37	8.86E-36	-	Pbr000093.1	K05933|1|1e-139|493|vvi:100232928|aminocyclopropanecarboxylate oxidase [EC:1.14.17.4]	-	GO:0043169//cation binding;GO:0019842//vitamin binding;GO:0016641//oxidoreductase activity, acting on the CH-NH2 group of donors, oxygen as acceptor	GO:0003006//developmental process involved in reproduction;GO:0009692	gi|54260396|dbj|BAD61004.1|/2.89619e-167/1-aminocyclopropane-1-carboxylate oxidase [Pyrus pyrifolia]										#N/A	#N/A	#N/A	#N/A	#N/A	#N/A	#N/A	#N/A	#N/A	#N/A	#N/A	#N/A	#N/A	#N/A	#N/A	#N/A	#N/A
Pbr004830.2	4347	98	347.98	8.04	28.84	1.842803758	Up	1.98E-34	1.43E-32	-	Pbr004830.2	K05681|1|8e-49|194|cme:CMS467C|ATP-binding cassette, subfamily G (WHITE), member 2;K12843|3|8e-49|194|vvi:100248403|U4/U6 small nuclear ribonucleoprotein PRP3	-	-	-	gi|694377100|ref|XP_009364873.1|/0/PREDICTED: pleiotropic drug resistance protein 2-like [Pyrus x bretschneideri]										#N/A	#N/A	#N/A	#N/A	#N/A	#N/A	#N/A	#N/A	#N/A	#N/A	#N/A	#N/A	#N/A	#N/A	#N/A	#N/A	#N/A
Pbr023097.1	1548	13.64	47.9	3.24	11.51	1.828822115	Up	6.43E-06	7.86E-05	-	Pbr023097.1	K10717|1|5e-100|363|vvi:100258332|cytokinin trans-hydroxylase	-	-	-	gi|694408802|ref|XP_009379057.1|/0/PREDICTED: cytochrome P450 714C2-like [Pyrus x bretschneideri]										#N/A	#N/A	#N/A	#N/A	#N/A	#N/A	#N/A	#N/A	#N/A	#N/A	#N/A	#N/A	#N/A	#N/A	#N/A	#N/A	#N/A
Pbr033817.1	1740	84	295	17.67	62.72	1.82762352	Up	2.91E-29	1.77E-27	-	Pbr033817.1	K08770|1|1e-09|63.2|zma:542322|ubiquitin C	-	GO:0016772//transferase activity, transferring phosphorus-containing groups	-	gi|694428661|ref|XP_009341887.1|/0/PREDICTED: phosphatidylinositol 4-kinase gamma 2-like [Pyrus x bretschneideri]										#N/A	#N/A	#N/A	#N/A	#N/A	#N/A	#N/A	#N/A	#N/A	#N/A	#N/A	#N/A	#N/A	#N/A	#N/A	#N/A	#N/A
Pbr026750.1	1065	16	56	5.66	20.02	1.822568016	Up	1.24E-06	1.72E-05	-	Pbr026750.1	-	-	-	-	gi|694416080|ref|XP_009336175.1|/3.38355e-162/PREDICTED: protein SAWADEE HOMEODOMAIN HOMOLOG 2-like isoform X1 [Pyrus x bretschneideri]										#N/A	#N/A	#N/A	#N/A	#N/A	#N/A	#N/A	#N/A	#N/A	#N/A	#N/A	#N/A	#N/A	#N/A	#N/A	#N/A	#N/A
Pbr012350.1	1515	12	42	2.92	10.32	1.821402697	Up	2.83E-05	0.000301655	-	Pbr012350.1	K13508|1|0.0|875|pop:POPTR_560888|glycerol-3-phosphate acyltransferase [EC:2.3.1.15]	-	GO:0016747//transferase activity, transferring acyl groups other than amino-acyl groups	-	gi|694389106|ref|XP_009370200.1|/0/PREDICTED: glycerol-3-phosphate 2-O-acyltransferase 6-like [Pyrus x bretschneideri]										#N/A	#N/A	#N/A	#N/A	#N/A	#N/A	#N/A	#N/A	#N/A	#N/A	#N/A	#N/A	#N/A	#N/A	#N/A	#N/A	#N/A
Pbr027606.1	3216	12	42	1.34	4.73	1.819607183	Up	2.83E-05	0.000301766	-	Pbr027606.1	K13420|1|7e-85|314|pop:POPTR_1075175|LRR receptor-like serine/threonine-protein kinase FLS2 [EC:2.7.11.1]	-	-	-	gi|694417966|ref|XP_009337008.1|/0/PREDICTED: LRR receptor-like serine/threonine-protein kinase GSO1, partial [Pyrus x bretschneideri]										#N/A	#N/A	#N/A	#N/A	#N/A	#N/A	#N/A	#N/A	#N/A	#N/A	#N/A	#N/A	#N/A	#N/A	#N/A	#N/A	#N/A
Pbr016051.1	2355	252	878	38.73	136.34	1.815685482	Up	4.31E-83	7.69E-81	-	Pbr016051.1	K15920|1|0.0|719|ppp:PHYPADRAFT_153961|beta-D-xylosidase 4 [EC:3.2.1.37];K05349|4|0.0|708|vvi:100252178|beta-glucosidase [EC:3.2.1.21]	-	GO:0015926//glucosidase activity	GO:0044238//primary metabolic process	gi|694395700|ref|XP_009373165.1|/0/PREDICTED: probable beta-D-xylosidase 7 [Pyrus x bretschneideri]										#N/A	#N/A	#N/A	#N/A	#N/A	#N/A	#N/A	#N/A	#N/A	#N/A	#N/A	#N/A	#N/A	#N/A	#N/A	#N/A	#N/A
Pbr032949.1	1071	44.42	154.2	15.61	54.79	1.811442066	Up	6.15E-16	2.05E-14	-	Pbr032949.1	K00799|1|5e-67|253|vvi:100243021|glutathione S-transferase [EC:2.5.1.18]	-	-	-	gi|694314380|ref|XP_009370935.1|/8.56585e-97/PREDICTED: glutathione transferase GST 23-like [Pyrus x bretschneideri]										#N/A	#N/A	#N/A	#N/A	#N/A	#N/A	#N/A	#N/A	#N/A	#N/A	#N/A	#N/A	#N/A	#N/A	#N/A	#N/A	#N/A
Pbr000117.1	438	13	45	12.49	43.8	1.810157393	Up	1.62E-05	0.000183212	-	Pbr000117.1	K01728|1|5e-17|84.7|gmx:100803229|pectate lyase [EC:4.2.2.2]	-	-	-	gi|590626346|ref|XP_007026144.1|/2.16961e-37/Stigma-specific Stig1 family protein, putative [Theobroma cacao]										#N/A	#N/A	#N/A	#N/A	#N/A	#N/A	#N/A	#N/A	#N/A	#N/A	#N/A	#N/A	#N/A	#N/A	#N/A	#N/A	#N/A
Pbr010578.1	1371	39	134	10.54	36.6	1.795968782	Up	8.45E-14	2.40E-12	-	Pbr010578.1	K13289|1|0.0|730|vvi:100247312|cathepsin A (carboxypeptidase C) [EC:3.4.16.5]	-	GO:0004180//carboxypeptidase activity	GO:0019538//protein metabolic process	gi|694385969|ref|XP_009368797.1|/0/PREDICTED: serine carboxypeptidase-like 45 [Pyrus x bretschneideri]										#N/A	#N/A	#N/A	#N/A	#N/A	#N/A	#N/A	#N/A	#N/A	#N/A	#N/A	#N/A	#N/A	#N/A	#N/A	#N/A	#N/A
Pbr022977.1	519	26	89	20.44	70.86	1.793576269	Up	1.38E-09	2.75E-08	-	Pbr022977.1	-	-	-	-	gi|694327125|ref|XP_009354441.1|/1.22517e-25/PREDICTED: proline-rich protein 4-like isoform X3 [Pyrus x bretschneideri]										#N/A	#N/A	#N/A	#N/A	#N/A	#N/A	#N/A	#N/A	#N/A	#N/A	#N/A	#N/A	#N/A	#N/A	#N/A	#N/A	#N/A
Pbr005906.1	1308	19	65	5.4	18.66	1.788917674	Up	2.40E-07	3.69E-06	-	Pbr005906.1	K00279|1|0.0|701|rcu:RCOM_1595810|cytokinin dehydrogenase [EC:1.5.99.12]	-	GO:0016645//oxidoreductase activity, acting on the CH-NH group of donors;GO:0050662//coenzyme binding	GO:0006725//cellular aromatic compound metabolic process	gi|694316874|ref|XP_009335765.1|/0/PREDICTED: cytokinin dehydrogenase 5 [Pyrus x bretschneideri]										#N/A	#N/A	#N/A	#N/A	#N/A	#N/A	#N/A	#N/A	#N/A	#N/A	#N/A	#N/A	#N/A	#N/A	#N/A	#N/A	#N/A
Pbr017704.1	879	19.38	65.93	8.43	29.01	1.782945759	Up	2.40E-07	3.70E-06	-	Pbr017704.1	K07213|1|7e-08|56.2|pop:POPTR_228799|copper chaperone	GO:0016020//membrane	GO:0046872//metal ion binding	GO:0006875//cellular metal ion homeostasis	gi|694400171|ref|XP_009375183.1|/1.66371e-65/PREDICTED: neurofilament heavy polypeptide-like isoform X1 [Pyrus x bretschneideri]										#N/A	#N/A	#N/A	#N/A	#N/A	#N/A	#N/A	#N/A	#N/A	#N/A	#N/A	#N/A	#N/A	#N/A	#N/A	#N/A	#N/A
Pbr016247.1	864	104	353	46.11	158.3	1.779509685	Up	1.76E-33	1.24E-31	-	Pbr016247.1	-	-	GO:0005198//structural molecule activity	-	gi|694323696|ref|XP_009352905.1|/1.27508e-70/PREDICTED: pistil-specific extensin-like protein [Pyrus x bretschneideri]										#N/A	#N/A	#N/A	#N/A	#N/A	#N/A	#N/A	#N/A	#N/A	#N/A	#N/A	#N/A	#N/A	#N/A	#N/A	#N/A	#N/A
Pbr005831.1	678	13	44	7.53	25.81	1.777208371	Up	2.56E-05	0.000276812	-	Pbr005831.1	K07375|1|2e-118|422|rcu:RCOM_1598040|tubulin beta	GO:0032991//macromolecular complex;GO:0015630//microtubule cytoskeleton	GO:0017111//nucleoside-triphosphatase activity;GO:0032561//guanyl ribonucleotide binding	GO:0043623//cellular protein complex assembly;GO:0009207;GO:0007017//microtubule-based process	gi|694316686|ref|XP_009334999.1|/1.23408e-119/PREDICTED: tubulin beta chain-like [Pyrus x bretschneideri]										#N/A	#N/A	#N/A	#N/A	#N/A	#N/A	#N/A	#N/A	#N/A	#N/A	#N/A	#N/A	#N/A	#N/A	#N/A	#N/A	#N/A
Pbr005969.1	1581	20.09	68	4.67	15.98	1.774772953	Up	1.39E-07	2.21E-06	-	Pbr005969.1	K00517|1|4e-137|486|ath:AT4G31940|[EC:1.14.-.-];K05280|2|2e-86|318|gmx:547475|flavonoid 3'-monooxygenase [EC:1.14.13.21]	-	-	-	gi|694317044|ref|XP_009336448.1|/0/PREDICTED: cytochrome P450 82A3-like [Pyrus x bretschneideri]										#N/A	#N/A	#N/A	#N/A	#N/A	#N/A	#N/A	#N/A	#N/A	#N/A	#N/A	#N/A	#N/A	#N/A	#N/A	#N/A	#N/A
Pbr009275.1	678	46	155	26.66	90.92	1.769920904	Up	1.97E-15	6.32E-14	-	Pbr009275.1	K07232|1|8e-50|194|osa:4335982|cation transport protein ChaC	-	-	-	gi|694384091|ref|XP_009367972.1|/1.27116e-132/PREDICTED: cation transport regulator-like protein 2 [Pyrus x bretschneideri]										#N/A	#N/A	#N/A	#N/A	#N/A	#N/A	#N/A	#N/A	#N/A	#N/A	#N/A	#N/A	#N/A	#N/A	#N/A	#N/A	#N/A
Pbr004023.1	1431	13.7	46.16	3.54	12.05	1.767211881	Up	1.02E-05	0.000120831	-	Pbr004023.1	K14411|1|0.0|682|rcu:RCOM_0046640|RNA-binding protein Musashi	GO:0032991//macromolecular complex	GO:0005488//binding	-	gi|694376238|ref|XP_009364617.1|/0/PREDICTED: heterogeneous nuclear ribonucleoprotein 1-like isoform X2 [Pyrus x bretschneideri]										#N/A	#N/A	#N/A	#N/A	#N/A	#N/A	#N/A	#N/A	#N/A	#N/A	#N/A	#N/A	#N/A	#N/A	#N/A	#N/A	#N/A
Pbr018565.1	1233	93	312	28.11	95.36	1.762300782	Up	2.09E-29	1.28E-27	-	Pbr018565.1	K00924|1|2e-118|424|osa:4342410|[EC:2.7.1.-];K07198|3|7e-73|272|pop:POPTR_818055|5'-AMP-activated protein kinase, catalytic alpha subunit [EC:2.7.11.11]	-	-	-	gi|694324906|ref|XP_009353430.1|/0/PREDICTED: CBL-interacting serine/threonine-protein kinase 1-like [Pyrus x bretschneideri]										#N/A	#N/A	#N/A	#N/A	#N/A	#N/A	#N/A	#N/A	#N/A	#N/A	#N/A	#N/A	#N/A	#N/A	#N/A	#N/A	#N/A
Pbr033224.1	1779	378.24	1263.07	77.75	262.41	1.754908119	Up	2.34E-113	6.19E-111	-	Pbr033224.1	K01188|1|5e-156|549|osa:4336146|beta-glucosidase [EC:3.2.1.21]	-	-	-	gi|694421783|ref|XP_009338723.1|/0/PREDICTED: beta-glucosidase 13-like [Pyrus x bretschneideri]										#N/A	#N/A	#N/A	#N/A	#N/A	#N/A	#N/A	#N/A	#N/A	#N/A	#N/A	#N/A	#N/A	#N/A	#N/A	#N/A	#N/A
Pbr018688.1	795	18	60	8.74	29.48	1.75403134	Up	1.02E-06	1.43E-05	-	Pbr018688.1	K00861|1|3e-13|73.9|vcn:VOLCADRAFT_103251|riboflavin kinase [EC:2.7.1.26];K07748|2|8e-10|62.4|rcu:RCOM_0707880|sterol-4alpha-carboxylate 3-dehydrogenase (decarboxylating) [EC:1.1.1.170]	GO:0043231//intracellular membrane-bounded organelle	-	-	gi|694400959|ref|XP_009375555.1|/5.57285e-123/PREDICTED: reticulon-like protein B1 [Pyrus x bretschneideri]										#N/A	#N/A	#N/A	#N/A	#N/A	#N/A	#N/A	#N/A	#N/A	#N/A	#N/A	#N/A	#N/A	#N/A	#N/A	#N/A	#N/A
Pbr038434.1	1170	12	40	3.84	12.93	1.751544059	Up	7.05E-05	0.00068954	-	Pbr038434.1	K09422|1|2e-116|417|mtr:MTR_6g012690|myb proto-oncogene protein, plant	-	-	-	gi|694362081|ref|XP_009360604.1|/0/PREDICTED: myb-related protein 330-like [Pyrus x bretschneideri]										#N/A	#N/A	#N/A	#N/A	#N/A	#N/A	#N/A	#N/A	#N/A	#N/A	#N/A	#N/A	#N/A	#N/A	#N/A	#N/A	#N/A
Pbr041409.1	678	38	126	22.02	73.91	1.746955105	Up	1.33E-12	3.47E-11	-	Pbr041409.1	-	-	-	-	gi|694440029|ref|XP_009346859.1|/2.24381e-129/PREDICTED: uncharacterized protein LOC103938567 [Pyrus x bretschneideri]										#N/A	#N/A	#N/A	#N/A	#N/A	#N/A	#N/A	#N/A	#N/A	#N/A	#N/A	#N/A	#N/A	#N/A	#N/A	#N/A	#N/A
Pbr032075.1	660	58.91	194.91	35.19	117.84	1.743591916	Up	8.39E-19	3.31E-17	-	Pbr032075.1	K01166|1|1e-16|84.3|ppp:PHYPADRAFT_152231|ribonuclease T2 [EC:3.1.27.1]	-	-	-	gi|694425858|ref|XP_009340635.1|/8.6869e-131/PREDICTED: ribonuclease S-7-like [Pyrus x bretschneideri]										#N/A	#N/A	#N/A	#N/A	#N/A	#N/A	#N/A	#N/A	#N/A	#N/A	#N/A	#N/A	#N/A	#N/A	#N/A	#N/A	#N/A
Pbr018830.1	2973	29.63	97.88	3.58	11.96	1.740185897	Up	4.22E-10	8.87E-09	-	Pbr018830.1	K00924|1|0.0|777|aly:ARALYDRAFT_473063|[EC:2.7.1.-];K08286|3|0.0|726|ath:AT4G28490|protein-serine/threonine kinase [EC:2.7.11.-]	GO:0016020//membrane	GO:0004871//signal transducer activity;GO:0016491//oxidoreductase activity;GO:0004674//protein serine/threonine kinase activity;GO:0000166//nucleotide binding	GO:0008152//metabolic process	gi|694401700|ref|XP_009375883.1|/0/PREDICTED: LRR receptor-like serine/threonine-protein kinase HSL2 [Pyrus x bretschneideri]										#N/A	#N/A	#N/A	#N/A	#N/A	#N/A	#N/A	#N/A	#N/A	#N/A	#N/A	#N/A	#N/A	#N/A	#N/A	#N/A	#N/A
Pbr015374.2	2469	366	1210	53.57	178.95	1.740059343	Up	2.24E-107	5.43E-105	-	Pbr015374.2	-	-	-	-	gi|694394270|ref|XP_009372535.1|/0/PREDICTED: uncharacterized protein LOC103961683 [Pyrus x bretschneideri]										#N/A	#N/A	#N/A	#N/A	#N/A	#N/A	#N/A	#N/A	#N/A	#N/A	#N/A	#N/A	#N/A	#N/A	#N/A	#N/A	#N/A
Pbr021503.1	1509	35.96	118.64	8.78	29.29	1.738115348	Up	4.33E-12	1.09E-10	-	Pbr021503.1	K03327|1|0.0|655|rcu:RCOM_1582850|multidrug resistance protein, MATE family	-	GO:0022857//transmembrane transporter activity	GO:0006810//transport	gi|694405373|ref|XP_009377538.1|/0/PREDICTED: protein TRANSPARENT TESTA 12-like isoform X1 [Pyrus x bretschneideri]										#N/A	#N/A	#N/A	#N/A	#N/A	#N/A	#N/A	#N/A	#N/A	#N/A	#N/A	#N/A	#N/A	#N/A	#N/A	#N/A	#N/A
Pbr005890.1	1221	27	89	8.25	27.49	1.736440882	Up	3.04E-09	5.88E-08	-	Pbr005890.1	-	GO:0044464//cell part	-	-	gi|694316843|ref|XP_009335645.1|/0/PREDICTED: protein WALLS ARE THIN 1 [Pyrus x bretschneideri]										#N/A	#N/A	#N/A	#N/A	#N/A	#N/A	#N/A	#N/A	#N/A	#N/A	#N/A	#N/A	#N/A	#N/A	#N/A	#N/A	#N/A
Pbr004851.1	3294	30	99.03	3.27	10.89	1.735641413	Up	3.82E-10	8.04E-09	-	Pbr004851.1	K01537|1|0.0|1496|aly:ARALYDRAFT_479638|Ca2+-transporting ATPase [EC:3.6.3.8]	-	-	-	gi|694446709|ref|XP_009349647.1|/0/PREDICTED: calcium-transporting ATPase 9, plasma membrane-type-like isoform X1 [Pyrus x bretschneideri]										#N/A	#N/A	#N/A	#N/A	#N/A	#N/A	#N/A	#N/A	#N/A	#N/A	#N/A	#N/A	#N/A	#N/A	#N/A	#N/A	#N/A
Pbr016245.1	366	94	308	112.47	373.77	1.732610547	Up	2.61E-28	1.54E-26	-	Pbr016245.1	-	-	-	-	gi|694323684|ref|XP_009352900.1|/8.30762e-66/PREDICTED: protein RALF-like 19 [Pyrus x bretschneideri]										#N/A	#N/A	#N/A	#N/A	#N/A	#N/A	#N/A	#N/A	#N/A	#N/A	#N/A	#N/A	#N/A	#N/A	#N/A	#N/A	#N/A
Pbr016849.1	834	361.29	1186.87	166.48	553.25	1.732582676	Up	1.58E-104	3.77E-102	-	Pbr016849.1	K00326|1|6e-135|478|gmx:100805390|cytochrome-b5 reductase [EC:1.6.2.2]	-	GO:0016653//oxidoreductase activity, acting on NAD(P)H, heme protein as acceptor	GO:0008152//metabolic process	gi|694324030|ref|XP_009353056.1|/4.78999e-152/PREDICTED: NADH--cytochrome b5 reductase 1 [Pyrus x bretschneideri]										#N/A	#N/A	#N/A	#N/A	#N/A	#N/A	#N/A	#N/A	#N/A	#N/A	#N/A	#N/A	#N/A	#N/A	#N/A	#N/A	#N/A
Pbr025015.1	2154	28	92	4.72	15.67	1.731146415	Up	1.76E-09	3.48E-08	-	Pbr025015.1	K04733|1|3e-47|188|aly:ARALYDRAFT_916421|interleukin-1 receptor-associated kinase 4 [EC:2.7.11.1];K00924|3|2e-42|172|ath:AT1G14370|[EC:2.7.1.-]	-	GO:0004672//protein kinase activity	-	gi|694412859|ref|XP_009334725.1|/0/PREDICTED: U-box domain-containing protein 35-like [Pyrus x bretschneideri]										#N/A	#N/A	#N/A	#N/A	#N/A	#N/A	#N/A	#N/A	#N/A	#N/A	#N/A	#N/A	#N/A	#N/A	#N/A	#N/A	#N/A
Pbr003692.1	1125	13	42	4.33	14.16	1.709382335	Up	6.30E-05	0.000622171	-	Pbr003692.1	K04733|1|8e-71|265|smo:SELMODRAFT_159261|interleukin-1 receptor-associated kinase 4 [EC:2.7.11.1];K13416|4|6e-65|246|rcu:RCOM_1534760|brassinosteroid insensitive 1-associated receptor kinase 1 [EC:2.7.10.1 2.7.11.1];K13418|5|1e-64|244|aly:ARALYDRAFT_895025|somatic embryogenesis receptor kinase 1 [EC:2.7.10.1 2.7.11.1]	-	GO:0004713//protein tyrosine kinase activity;GO:0032559	GO:0006464//cellular protein modification process	gi|694445166|ref|XP_009349045.1|/0/PREDICTED: putative serine/threonine-protein kinase isoform X1 [Pyrus x bretschneideri]										#N/A	#N/A	#N/A	#N/A	#N/A	#N/A	#N/A	#N/A	#N/A	#N/A	#N/A	#N/A	#N/A	#N/A	#N/A	#N/A	#N/A
Pbr017670.1	255	19	61	36.56	119.36	1.706981465	Up	1.43E-06	1.96E-05	-	Pbr017670.1	-	-	-	-	-										#N/A	#N/A	#N/A	#N/A	#N/A	#N/A	#N/A	#N/A	#N/A	#N/A	#N/A	#N/A	#N/A	#N/A	#N/A	#N/A	#N/A
Pbr013579.1	750	14	45	7.25	23.58	1.701510818	Up	3.59E-05	0.000375608	-	Pbr013579.1	-	-	-	-	gi|694321692|ref|XP_009352001.1|/1.28015e-118/PREDICTED: uncharacterized protein LOC103943420 [Pyrus x bretschneideri]										#N/A	#N/A	#N/A	#N/A	#N/A	#N/A	#N/A	#N/A	#N/A	#N/A	#N/A	#N/A	#N/A	#N/A	#N/A	#N/A	#N/A
Pbr018399.1	1134	42	135	13.88	45.12	1.7007595	Up	5.68E-13	1.52E-11	-	Pbr018399.1	-	-	-	-	gi|694400725|ref|XP_009375443.1|/5.01445e-151/PREDICTED: uncharacterized protein LOC103964253 [Pyrus x bretschneideri]										#N/A	#N/A	#N/A	#N/A	#N/A	#N/A	#N/A	#N/A	#N/A	#N/A	#N/A	#N/A	#N/A	#N/A	#N/A	#N/A	#N/A
Pbr037299.1	969	14	45	5.48	17.81	1.700439718	Up	3.59E-05	0.000375744	-	Pbr037299.1	K13811|1|5e-123|438|vvi:100259752|3'-phosphoadenosine 5'-phosphosulfate synthase [EC:2.7.7.4 2.7.1.25]	GO:0016020//membrane;GO:0009536//plastid	GO:0004779//sulfate adenylyltransferase activity	GO:0006790//sulfur compound metabolic process;GO:0010038//response to metal ion	gi|658011552|ref|XP_008341022.1|/1.62079e-128/PREDICTED: ATP sulfurylase 1, chloroplastic [Malus domestica]										#N/A	#N/A	#N/A	#N/A	#N/A	#N/A	#N/A	#N/A	#N/A	#N/A	#N/A	#N/A	#N/A	#N/A	#N/A	#N/A	#N/A
Pbr028690.1	4308	33	106	2.73	8.87	1.700033153	Up	1.79E-10	3.91E-09	-	Pbr028690.1	K05681|1|7e-35|148|cme:CMS467C|ATP-binding cassette, subfamily G (WHITE), member 2;K12843|3|2e-32|140|vvi:100248403|U4/U6 small nuclear ribonucleoprotein PRP3	-	-	-	gi|694330828|ref|XP_009356106.1|/0/PREDICTED: pleiotropic drug resistance protein 2-like [Pyrus x bretschneideri]										#N/A	#N/A	#N/A	#N/A	#N/A	#N/A	#N/A	#N/A	#N/A	#N/A	#N/A	#N/A	#N/A	#N/A	#N/A	#N/A	#N/A
Pbr039325.1	1494	474.77	1525.78	117.17	380.61	1.699710235	Up	1.25E-130	4.25E-128	-	Pbr039325.1	K03327|1|0.0|706|vvi:100252079|multidrug resistance protein, MATE family	GO:0044464//cell part	GO:0015291//secondary active transmembrane transporter activity	GO:0015893//drug transport	gi|694436945|ref|XP_009345550.1|/0/PREDICTED: protein TRANSPARENT TESTA 12-like [Pyrus x bretschneideri]										#N/A	#N/A	#N/A	#N/A	#N/A	#N/A	#N/A	#N/A	#N/A	#N/A	#N/A	#N/A	#N/A	#N/A	#N/A	#N/A	#N/A
Pbr031565.1	1140	51.65	165.88	16.98	55.12	1.698739429	Up	1.19E-15	3.90E-14	-	Pbr031565.1	-	-	-	-	gi|694330504|ref|XP_009355953.1|/0/PREDICTED: uncharacterized protein At4g15970-like [Pyrus x bretschneideri]										#N/A	#N/A	#N/A	#N/A	#N/A	#N/A	#N/A	#N/A	#N/A	#N/A	#N/A	#N/A	#N/A	#N/A	#N/A	#N/A	#N/A
Pbr001617.1	1140	51.65	165.88	16.98	55.12	1.698739429	Up	1.19E-15	3.90E-14	-	Pbr001617.1	-	-	-	-	gi|694330504|ref|XP_009355953.1|/0/PREDICTED: uncharacterized protein At4g15970-like [Pyrus x bretschneideri]										#N/A	#N/A	#N/A	#N/A	#N/A	#N/A	#N/A	#N/A	#N/A	#N/A	#N/A	#N/A	#N/A	#N/A	#N/A	#N/A	#N/A
Pbr019508.1	528	49.5	158.5	38.15	123.7	1.697090538	Up	5.42E-15	1.68E-13	-	Pbr019508.1	-	-	-	-	gi|694403263|ref|XP_009376582.1|/4.99051e-94/PREDICTED: uncharacterized protein LOC103965273 [Pyrus x bretschneideri]										#N/A	#N/A	#N/A	#N/A	#N/A	#N/A	#N/A	#N/A	#N/A	#N/A	#N/A	#N/A	#N/A	#N/A	#N/A	#N/A	#N/A
Pbr019495.1	528	49.5	158.5	38.15	123.7	1.697090538	Up	5.42E-15	1.68E-13	-	Pbr019495.1	-	-	-	-	gi|694403263|ref|XP_009376582.1|/4.99051e-94/PREDICTED: uncharacterized protein LOC103965273 [Pyrus x bretschneideri]										#N/A	#N/A	#N/A	#N/A	#N/A	#N/A	#N/A	#N/A	#N/A	#N/A	#N/A	#N/A	#N/A	#N/A	#N/A	#N/A	#N/A
Pbr032010.1	3684	63.9	204.75	6.21	20.09	1.693812391	Up	5.08E-19	2.01E-17	-	Pbr032010.1	K01530|1|0.0|1990|rcu:RCOM_0654980|phospholipid-translocating ATPase [EC:3.6.3.1]	GO:0031224//intrinsic to membrane	GO:0042625//ATPase activity, coupled to transmembrane movement of ions;GO:0046872//metal ion binding;GO:0005548//phospholipid transporter activity;GO:0032559	GO:0009206;GO:0006869//lipid transport	gi|694393971|ref|XP_009372404.1|/0/PREDICTED: putative phospholipid-transporting ATPase 4 isoform X2 [Pyrus x bretschneideri]										#N/A	#N/A	#N/A	#N/A	#N/A	#N/A	#N/A	#N/A	#N/A	#N/A	#N/A	#N/A	#N/A	#N/A	#N/A	#N/A	#N/A
Pbr034881.1	1941	97	310	18.21	58.81	1.691330568	Up	1.07E-27	6.16E-26	-	Pbr034881.1	-	-	-	-	gi|694372394|ref|XP_009363551.1|/0/PREDICTED: probable polygalacturonase non-catalytic subunit JP650 isoform X1 [Pyrus x bretschneideri]										#N/A	#N/A	#N/A	#N/A	#N/A	#N/A	#N/A	#N/A	#N/A	#N/A	#N/A	#N/A	#N/A	#N/A	#N/A	#N/A	#N/A
Pbr007400.1	1485	22	70	5.46	17.57	1.686141335	Up	2.72E-07	4.15E-06	-	Pbr007400.1	K14510|1|2e-35|148|sbi:SORBI_02g011690|serine/threonine-protein kinase CTR1 [EC:2.7.11.1];K04424|3|6e-35|147|aly:ARALYDRAFT_909157|sterile alpha motif and leucine zipper containing kinase AZK [EC:2.7.11.25]	-	GO:0004672//protein kinase activity;GO:0032559	GO:0006464//cellular protein modification process;GO:0007165//signal transduction	gi|694380183|ref|XP_009366238.1|/0/PREDICTED: dual specificity protein kinase shkC-like [Pyrus x bretschneideri]										#N/A	#N/A	#N/A	#N/A	#N/A	#N/A	#N/A	#N/A	#N/A	#N/A	#N/A	#N/A	#N/A	#N/A	#N/A	#N/A	#N/A
Pbr036917.1	2232	24	76	3.9	12.47	1.676915436	Up	9.04E-08	1.48E-06	-	Pbr036917.1	K04733|1|3e-38|158|aly:ARALYDRAFT_916421|interleukin-1 receptor-associated kinase 4 [EC:2.7.11.1];K00924|3|6e-31|134|ath:AT1G66150|[EC:2.7.1.-]	-	-	-	gi|694358061|ref|XP_009359458.1|/0/PREDICTED: probable inactive leucine-rich repeat receptor-like protein kinase At3g03770 [Pyrus x bretschneideri]										#N/A	#N/A	#N/A	#N/A	#N/A	#N/A	#N/A	#N/A	#N/A	#N/A	#N/A	#N/A	#N/A	#N/A	#N/A	#N/A	#N/A
Pbr023448.1	3159	18	57	2.05	6.54	1.673666726	Up	3.85E-06	4.89E-05	-	Pbr023448.1	K10398|1|0.0|1603|vvi:100255345|kinesin family member 11	GO:0015630//microtubule cytoskeleton	GO:0003774//motor activity;GO:0032559	GO:0007017//microtubule-based process	gi|694327320|ref|XP_009354535.1|/0/PREDICTED: 125 kDa kinesin-related protein-like [Pyrus x bretschneideri]										#N/A	#N/A	#N/A	#N/A	#N/A	#N/A	#N/A	#N/A	#N/A	#N/A	#N/A	#N/A	#N/A	#N/A	#N/A	#N/A	#N/A
Pbr040086.1	2199	82	256	13.53	42.67	1.657060271	Up	1.56E-22	7.21E-21	-	Pbr040086.1	-	-	-	-	gi|694364551|ref|XP_009361323.1|/0/PREDICTED: oligopeptide transporter 6-like [Pyrus x bretschneideri]										#N/A	#N/A	#N/A	#N/A	#N/A	#N/A	#N/A	#N/A	#N/A	#N/A	#N/A	#N/A	#N/A	#N/A	#N/A	#N/A	#N/A
Pbr015847.1	1176	24.26	75.07	7.71	24.13	1.64602515	Up	1.39E-07	2.22E-06	-	Pbr015847.1	-	-	-	-	gi|694395488|ref|XP_009373069.1|/0/PREDICTED: protein trichome birefringence-like 8 [Pyrus x bretschneideri]										#N/A	#N/A	#N/A	#N/A	#N/A	#N/A	#N/A	#N/A	#N/A	#N/A	#N/A	#N/A	#N/A	#N/A	#N/A	#N/A	#N/A
Pbr038705.1	1452	25	77	6.36	19.79	1.637672942	Up	1.23E-07	1.98E-06	-	Pbr038705.1	K01184|1|3e-23|108|aly:ARALYDRAFT_326150|polygalacturonase [EC:3.2.1.15]	-	GO:0004553//hydrolase activity, hydrolyzing O-glycosyl compounds	GO:0044238//primary metabolic process;GO:0045229//external encapsulating structure organization	gi|694435988|ref|XP_009345122.1|/0/PREDICTED: probable polygalacturonase [Pyrus x bretschneideri]										#N/A	#N/A	#N/A	#N/A	#N/A	#N/A	#N/A	#N/A	#N/A	#N/A	#N/A	#N/A	#N/A	#N/A	#N/A	#N/A	#N/A
Pbr039089.1	1242	235	723	70.5	219.28	1.637079071	Up	1.31E-59	1.69E-57	-	Pbr039089.1	K15015|1|1e-156|550|pop:POPTR_770032|solute carrier family 32 (vesicular inhibitory amino acid transporter)	GO:0016020//membrane	-	-	gi|694361166|ref|XP_009360336.1|/0/PREDICTED: vacuolar amino acid transporter 1-like [Pyrus x bretschneideri]										#N/A	#N/A	#N/A	#N/A	#N/A	#N/A	#N/A	#N/A	#N/A	#N/A	#N/A	#N/A	#N/A	#N/A	#N/A	#N/A	#N/A
Pbr029634.1	741	14	43	7.35	22.84	1.635746496	Up	8.63E-05	0.000826387	-	Pbr029634.1	-	-	-	-	gi|657976609|ref|XP_008380192.1|/1.38085e-117/PREDICTED: uncharacterized protein LOC103443174 isoform X1 [Malus domestica]										#N/A	#N/A	#N/A	#N/A	#N/A	#N/A	#N/A	#N/A	#N/A	#N/A	#N/A	#N/A	#N/A	#N/A	#N/A	#N/A	#N/A
Pbr002851.1	624	17.28	52.94	11	34.1	1.632268215	Up	1.60E-05	0.000180816	-	Pbr002851.1	-	-	GO:0016772//transferase activity, transferring phosphorus-containing groups	GO:0006796//phosphate-containing compound metabolic process	gi|694372971|ref|XP_009363720.1|/3.47691e-115/PREDICTED: cyclin-U4-1-like [Pyrus x bretschneideri]										#N/A	#N/A	#N/A	#N/A	#N/A	#N/A	#N/A	#N/A	#N/A	#N/A	#N/A	#N/A	#N/A	#N/A	#N/A	#N/A	#N/A
Pbr005887.1	1074	17	52	5.96	18.42	1.627888826	Up	1.60E-05	0.000180958	-	Pbr005887.1	-	-	-	-	gi|694316834|ref|XP_009335611.1|/1.14146e-157/PREDICTED: protein SHI RELATED SEQUENCE 1 isoform X1 [Pyrus x bretschneideri]										#N/A	#N/A	#N/A	#N/A	#N/A	#N/A	#N/A	#N/A	#N/A	#N/A	#N/A	#N/A	#N/A	#N/A	#N/A	#N/A	#N/A
Pbr036232.1	1359	17	52	4.64	14.33	1.626841899	Up	1.60E-05	0.000180887	-	Pbr036232.1	-	-	-	-	gi|694357383|ref|XP_009359269.1|/0/PREDICTED: regulator of G-protein signaling 1 [Pyrus x bretschneideri]										#N/A	#N/A	#N/A	#N/A	#N/A	#N/A	#N/A	#N/A	#N/A	#N/A	#N/A	#N/A	#N/A	#N/A	#N/A	#N/A	#N/A
Pbr000076.1	927	58	176	23.82	73.09	1.61750062	Up	1.91E-15	6.13E-14	-	Pbr000076.1	-	-	-	-	gi|694309099|ref|XP_009354682.1|/1.59492e-154/PREDICTED: uncharacterized protein LOC103945794 [Pyrus x bretschneideri]										#N/A	#N/A	#N/A	#N/A	#N/A	#N/A	#N/A	#N/A	#N/A	#N/A	#N/A	#N/A	#N/A	#N/A	#N/A	#N/A	#N/A
Pbr040696.1	3630	17.35	52.5	1.71	5.23	1.612814621	Up	1.60E-05	0.000181029	-	Pbr040696.1	-	-	-	-	gi|694315035|ref|XP_009373828.1|/0/PREDICTED: uncharacterized protein LOC103962778 [Pyrus x bretschneideri]										#N/A	#N/A	#N/A	#N/A	#N/A	#N/A	#N/A	#N/A	#N/A	#N/A	#N/A	#N/A	#N/A	#N/A	#N/A	#N/A	#N/A
Pbr023322.2	1665	16	48	3.52	10.69	1.602614519	Up	4.30E-05	0.000442066	-	Pbr023322.2	K08472|1|2e-109|394|aly:ARALYDRAFT_888395|mlo protein	-	-	-	gi|694409497|ref|XP_009379382.1|/0/PREDICTED: MLO-like protein 4 [Pyrus x bretschneideri]										#N/A	#N/A	#N/A	#N/A	#N/A	#N/A	#N/A	#N/A	#N/A	#N/A	#N/A	#N/A	#N/A	#N/A	#N/A	#N/A	#N/A
Pbr036519.1	3339	15.59	46.74	1.67	5.07	1.602137645	Up	4.91E-05	0.000498378	-	Pbr036519.1	K15336|1|1e-70|266|vvi:100259391|tRNA (cytosine38-C5)-methyltransferase [EC:2.1.1.204]	-	-	-	gi|694356887|ref|XP_009359126.1|/0/PREDICTED: pentatricopeptide repeat-containing protein At4g31850, chloroplastic-like [Pyrus x bretschneideri]										#N/A	#N/A	#N/A	#N/A	#N/A	#N/A	#N/A	#N/A	#N/A	#N/A	#N/A	#N/A	#N/A	#N/A	#N/A	#N/A	#N/A
Pbr042486.1	1791	17.98	53.98	3.67	11.14	1.601897264	Up	1.04E-05	0.000122533	-	Pbr042486.1	K00924|1|0.0|823|ath:AT3G50530|[EC:2.7.1.-]	-	GO:0046872//metal ion binding;GO:0004674//protein serine/threonine kinase activity;GO:0032559	GO:0006464//cellular protein modification process	gi|694441335|ref|XP_009347422.1|/0/PREDICTED: CDPK-related kinase 5-like [Pyrus x bretschneideri]										#N/A	#N/A	#N/A	#N/A	#N/A	#N/A	#N/A	#N/A	#N/A	#N/A	#N/A	#N/A	#N/A	#N/A	#N/A	#N/A	#N/A
Pbr012095.1	1614	15.85	47.55	3.61	10.94	1.599541996	Up	3.18E-05	0.000337111	-	Pbr012095.1	K01051|1|9e-154|541|pop:POPTR_552027|pectinesterase [EC:3.1.1.11]	-	GO:0016788//hydrolase activity, acting on ester bonds	-	gi|694320671|ref|XP_009351517.1|/0/PREDICTED: pectinesterase-like [Pyrus x bretschneideri]										#N/A	#N/A	#N/A	#N/A	#N/A	#N/A	#N/A	#N/A	#N/A	#N/A	#N/A	#N/A	#N/A	#N/A	#N/A	#N/A	#N/A
Pbr033222.1	1539	64.76	193.47	15.49	46.78	1.594554718	Up	1.13E-16	3.89E-15	-	Pbr033222.1	K01188|1|3e-172|603|sbi:SORBI_06g019840|beta-glucosidase [EC:3.2.1.21]	-	-	-	gi|694427524|ref|XP_009341389.1|/0/PREDICTED: beta-glucosidase 24-like [Pyrus x bretschneideri]										#N/A	#N/A	#N/A	#N/A	#N/A	#N/A	#N/A	#N/A	#N/A	#N/A	#N/A	#N/A	#N/A	#N/A	#N/A	#N/A	#N/A
Pbr002973.1	1395	73.58	219.74	19.52	58.92	1.593804377	Up	1.32E-18	5.12E-17	-	Pbr002973.1	K07407|1|0.0|685|vvi:100248541|alpha-galactosidase [EC:3.2.1.22]	-	GO:0016798//hydrolase activity, acting on glycosyl bonds;GO:0043167//ion binding	GO:0044238//primary metabolic process	gi|694373259|ref|XP_009363810.1|/0/PREDICTED: alpha-galactosidase-like [Pyrus x bretschneideri]										#N/A	#N/A	#N/A	#N/A	#N/A	#N/A	#N/A	#N/A	#N/A	#N/A	#N/A	#N/A	#N/A	#N/A	#N/A	#N/A	#N/A
Pbr032827.1	1104	24	71	8.16	24.42	1.581422143	Up	7.61E-07	1.09E-05	-	Pbr032827.1	-	-	-	-	gi|694427426|ref|XP_009341342.1|/0/PREDICTED: uncharacterized protein LOC103933380 [Pyrus x bretschneideri]										#N/A	#N/A	#N/A	#N/A	#N/A	#N/A	#N/A	#N/A	#N/A	#N/A	#N/A	#N/A	#N/A	#N/A	#N/A	#N/A	#N/A
Pbr030048.1	1875	43	127	8.37	24.98	1.577473949	Up	3.46E-11	8.06E-10	-	Pbr030048.1	K13418|1|2e-166|583|vvi:100247683|somatic embryogenesis receptor kinase 1 [EC:2.7.10.1 2.7.11.1]	GO:0031224//intrinsic to membrane	GO:0004871//signal transducer activity;GO:0004672//protein kinase activity;GO:0016628//oxidoreductase activity, acting on the CH-CH group of donors, NAD or NADP as acceptor;GO:0032559	GO:0006464//cellular protein modification process	gi|694331656|ref|XP_009356495.1|/0/PREDICTED: protein NSP-INTERACTING KINASE 2-like [Pyrus x bretschneideri]										#N/A	#N/A	#N/A	#N/A	#N/A	#N/A	#N/A	#N/A	#N/A	#N/A	#N/A	#N/A	#N/A	#N/A	#N/A	#N/A	#N/A
Pbr018052.1	891	21.87	64.54	9.38	27.98	1.576736135	Up	1.72E-06	2.33E-05	-	Pbr018052.1	K08235|1|1e-143|507|pop:POPTR_915608|xyloglucan:xyloglucosyl transferase [EC:2.4.1.207]	GO:0005576//extracellular region;GO:0030312//external encapsulating structure	GO:0016798//hydrolase activity, acting on glycosyl bonds;GO:0016758//transferase activity, transferring hexosyl groups	GO:0044042//glucan metabolic process	gi|694324420|ref|XP_009353230.1|/1.71128e-166/PREDICTED: xyloglucan endotransglucosylase/hydrolase protein 9-like [Pyrus x bretschneideri]										#N/A	#N/A	#N/A	#N/A	#N/A	#N/A	#N/A	#N/A	#N/A	#N/A	#N/A	#N/A	#N/A	#N/A	#N/A	#N/A	#N/A
Pbr039188.1	1308	18	53	5.11	15.21	1.573624957	Up	2.14E-05	0.000234956	-	Pbr039188.1	K13111|1|2e-13|75.1|olu:OSTLU_15280|WD40 repeat-containing protein SMU1;K14963|2|7e-13|73.6|bdi:100832822|COMPASS component SWD3	-	-	-	gi|694361750|ref|XP_009360509.1|/0/PREDICTED: vegetative incompatibility protein HET-E-1 [Pyrus x bretschneideri]										#N/A	#N/A	#N/A	#N/A	#N/A	#N/A	#N/A	#N/A	#N/A	#N/A	#N/A	#N/A	#N/A	#N/A	#N/A	#N/A	#N/A
Pbr038897.1	2139	87	256	14.77	43.91	1.571879708	Up	5.43E-21	2.34E-19	-	Pbr038897.1	-	-	-	-	gi|694360422|ref|XP_009360126.1|/0/PREDICTED: uncharacterized protein LOC103950622 [Pyrus x bretschneideri]										#N/A	#N/A	#N/A	#N/A	#N/A	#N/A	#N/A	#N/A	#N/A	#N/A	#N/A	#N/A	#N/A	#N/A	#N/A	#N/A	#N/A
Pbr014716.1	2457	17	50	2.5	7.43	1.571434116	Up	3.75E-05	0.000389927	-	Pbr014716.1	-	-	-	-	gi|694418584|ref|XP_009337289.1|/0/PREDICTED: putative ion channel POLLUX-like 2 [Pyrus x bretschneideri]										#N/A	#N/A	#N/A	#N/A	#N/A	#N/A	#N/A	#N/A	#N/A	#N/A	#N/A	#N/A	#N/A	#N/A	#N/A	#N/A	#N/A
Pbr023153.1	2283	111	325	17.61	52.11	1.565165346	Up	4.54E-26	2.47E-24	-	Pbr023153.1	K15813|1|0.0|1089|vvi:100259856|beta-amyrin synthase [EC:5.4.99.39];K15822|5|0.0|994|ath:AT1G78955|camelliol C synthase [EC:5.4.99.38]	-	GO:0016853//isomerase activity	-	gi|694409097|ref|XP_009379194.1|/0/PREDICTED: beta-amyrin synthase [Pyrus x bretschneideri]										#N/A	#N/A	#N/A	#N/A	#N/A	#N/A	#N/A	#N/A	#N/A	#N/A	#N/A	#N/A	#N/A	#N/A	#N/A	#N/A	#N/A
Pbr023296.1	594	38	111	25.57	75.63	1.564506458	Up	7.99E-10	1.63E-08	-	Pbr023296.1	K07975|1|4e-102|368|ath:AT2G17800|Rho family, other;K04392|3|3e-101|365|mtr:MTR_8g075240|Ras-related C3 botulinum toxin substrate 1	GO:0043231//intracellular membrane-bounded organelle;GO:0044444//cytoplasmic part;GO:0015630//microtubule cytoskeleton	GO:0032561//guanyl ribonucleotide binding	GO:0035556//intracellular signal transduction;GO:0009755//hormone-mediated signaling pathway	gi|657948208|ref|XP_008393868.1|/6.73923e-102/PREDICTED: rac-like GTP-binding protein ARAC1 [Malus domestica]										#N/A	#N/A	#N/A	#N/A	#N/A	#N/A	#N/A	#N/A	#N/A	#N/A	#N/A	#N/A	#N/A	#N/A	#N/A	#N/A	#N/A
Pbr008686.1	3288	18.88	55.13	2.06	6.08	1.561426986	Up	9.15E-06	0.000109097	-	Pbr008686.1	K00924|1|5e-135|480|aly:ARALYDRAFT_473063|[EC:2.7.1.-];K13420|5|4e-132|471|osa:4337016|LRR receptor-like serine/threonine-protein kinase FLS2 [EC:2.7.11.1]	GO:0031224//intrinsic to membrane	GO:0004672//protein kinase activity;GO:0032559	GO:0006464//cellular protein modification process	gi|694382532|ref|XP_009367272.1|/0/PREDICTED: probable LRR receptor-like serine/threonine-protein kinase At4g26540 [Pyrus x bretschneideri]										#N/A	#N/A	#N/A	#N/A	#N/A	#N/A	#N/A	#N/A	#N/A	#N/A	#N/A	#N/A	#N/A	#N/A	#N/A	#N/A	#N/A
Pbr032948.3	669	39	113	22.95	67.28	1.551683552	Up	6.98E-10	1.43E-08	-	Pbr032948.3	K00799|1|2e-80|296|vvi:100243021|glutathione S-transferase [EC:2.5.1.18]	-	-	-	gi|562738356|gb|AHB33321.1|/1.294e-129/glutathione S-transferase 2 [Pyrus pyrifolia]										#N/A	#N/A	#N/A	#N/A	#N/A	#N/A	#N/A	#N/A	#N/A	#N/A	#N/A	#N/A	#N/A	#N/A	#N/A	#N/A	#N/A
Pbr011328.1	1731	20	58	4.23	12.4	1.551610552	Up	1.06E-05	0.000125115	-	Pbr011328.1	K01657|1|0.0|838|rcu:RCOM_0592860|anthranilate synthase component I [EC:4.1.3.27]	-	GO:0016833//oxo-acid-lyase activity	GO:0006568//tryptophan metabolic process	gi|694320310|ref|XP_009350798.1|/0/PREDICTED: anthranilate synthase alpha subunit 1, chloroplastic-like [Pyrus x bretschneideri]										#N/A	#N/A	#N/A	#N/A	#N/A	#N/A	#N/A	#N/A	#N/A	#N/A	#N/A	#N/A	#N/A	#N/A	#N/A	#N/A	#N/A
Pbr028301.1	876	126.69	366.24	55.33	161.78	1.547899437	Up	7.28E-29	4.35E-27	-	Pbr028301.1	-	-	-	-	gi|694330504|ref|XP_009355953.1|/5.51443e-170/PREDICTED: uncharacterized protein At4g15970-like [Pyrus x bretschneideri]										#N/A	#N/A	#N/A	#N/A	#N/A	#N/A	#N/A	#N/A	#N/A	#N/A	#N/A	#N/A	#N/A	#N/A	#N/A	#N/A	#N/A
Pbr004252.1	1851	27	78	5.33	15.55	1.544707142	Up	3.33E-07	5.03E-06	-	Pbr004252.1	-	-	-	-	gi|694316267|ref|XP_009379334.1|/0/PREDICTED: patellin-3-like [Pyrus x bretschneideri]										#N/A	#N/A	#N/A	#N/A	#N/A	#N/A	#N/A	#N/A	#N/A	#N/A	#N/A	#N/A	#N/A	#N/A	#N/A	#N/A	#N/A
Pbr042283.1	2739	42	121	5.52	16.08	1.542527234	Up	2.04E-10	4.43E-09	-	Pbr042283.1	K05768|1|0.0|880|vvi:100254775|gelsolin	-	-	-	gi|694398121|ref|XP_009374253.1|/0/PREDICTED: villin-1 [Pyrus x bretschneideri]										#N/A	#N/A	#N/A	#N/A	#N/A	#N/A	#N/A	#N/A	#N/A	#N/A	#N/A	#N/A	#N/A	#N/A	#N/A	#N/A	#N/A
Pbr041550.1	1308	17	49	4.83	14.07	1.542527234	Up	5.70E-05	0.000567263	-	Pbr041550.1	K15400|1|0.0|711|pop:POPTR_797957|omega-hydroxypalmitate O-feruloyl transferase [EC:2.3.1.188]	-	GO:0016747//transferase activity, transferring acyl groups other than amino-acyl groups	-	gi|694439871|ref|XP_009346788.1|/0/PREDICTED: omega-hydroxypalmitate O-feruloyl transferase-like [Pyrus x bretschneideri]										#N/A	#N/A	#N/A	#N/A	#N/A	#N/A	#N/A	#N/A	#N/A	#N/A	#N/A	#N/A	#N/A	#N/A	#N/A	#N/A	#N/A
Pbr026334.1	1545	45.06	129.73	10.73	31.24	1.541744377	Up	5.99E-11	1.36E-09	-	Pbr026334.1	K01051|1|0.0|709|gmx:100800971|pectinesterase [EC:3.1.1.11]	-	GO:0016788//hydrolase activity, acting on ester bonds	-	gi|694415135|ref|XP_009335753.1|/0/PREDICTED: probable pectinesterase/pectinesterase inhibitor 41 [Pyrus x bretschneideri]										#N/A	#N/A	#N/A	#N/A	#N/A	#N/A	#N/A	#N/A	#N/A	#N/A	#N/A	#N/A	#N/A	#N/A	#N/A	#N/A	#N/A
Pbr038674.1	579	5995	17210	4154.31	12074.25	1.539252797	Up	0	0	-	Pbr038674.1	-	-	-	-	gi|32140539|dbj|BAC78212.1|/1.11028e-98/thaumatin/PR5-like protein [Pyrus pyrifolia]										#N/A	#N/A	#N/A	#N/A	#N/A	#N/A	#N/A	#N/A	#N/A	#N/A	#N/A	#N/A	#N/A	#N/A	#N/A	#N/A	#N/A
Pbr002932.1	2088	16.93	48.61	2.95	8.55	1.535209466	Up	4.30E-05	0.000442223	-	Pbr002932.1	K03549|1|0.0|720|zma:100279541|KUP system potassium uptake protein	-	-	-	gi|719987689|ref|XP_010252094.1|/0/PREDICTED: potassium transporter 2-like [Nelumbo nucifera]										#N/A	#N/A	#N/A	#N/A	#N/A	#N/A	#N/A	#N/A	#N/A	#N/A	#N/A	#N/A	#N/A	#N/A	#N/A	#N/A	#N/A
Pbr010292.1	1485	20	57	4.97	14.31	1.525705915	Up	1.61E-05	0.000181846	-	Pbr010292.1	-	-	-	-	gi|694319763|ref|XP_009348528.1|/0/PREDICTED: uncharacterized protein LOC103940166 [Pyrus x bretschneideri]										#N/A	#N/A	#N/A	#N/A	#N/A	#N/A	#N/A	#N/A	#N/A	#N/A	#N/A	#N/A	#N/A	#N/A	#N/A	#N/A	#N/A
Pbr013129.1	765	198	562.58	100.33	288.43	1.523468174	Up	3.91E-42	3.50E-40	-	Pbr013129.1	-	GO:0044464//cell part	-	-	gi|695271627|ref|NP_001289251.1|/1.32602e-134/expansin-A4-like precursor [Pyrus x bretschneideri]										#N/A	#N/A	#N/A	#N/A	#N/A	#N/A	#N/A	#N/A	#N/A	#N/A	#N/A	#N/A	#N/A	#N/A	#N/A	#N/A	#N/A
Pbr004197.1	1320	45	127.9	12.65	36.36	1.523214815	Up	1.34E-10	2.97E-09	-	Pbr004197.1	-	-	-	-	gi|694316140|ref|XP_009378839.1|/0/PREDICTED: TBC1 domain family member 15-like [Pyrus x bretschneideri]										#N/A	#N/A	#N/A	#N/A	#N/A	#N/A	#N/A	#N/A	#N/A	#N/A	#N/A	#N/A	#N/A	#N/A	#N/A	#N/A	#N/A
Pbr036706.1	2523	22.74	64.56	3.25	9.34	1.522982832	Up	3.50E-06	4.48E-05	-	Pbr036706.1	K04733|1|3e-69|261|smo:SELMODRAFT_159261|interleukin-1 receptor-associated kinase 4 [EC:2.7.11.1];K13430|2|6e-68|257|sbi:SORBI_04g020990|serine/threonine-protein kinase PBS1 [EC:2.7.11.1]	-	GO:0004672//protein kinase activity	-	gi|694357783|ref|XP_009359382.1|/0/PREDICTED: probable leucine-rich repeat receptor-like serine/threonine-protein kinase At3g14840 [Pyrus x bretschneideri]										#N/A	#N/A	#N/A	#N/A	#N/A	#N/A	#N/A	#N/A	#N/A	#N/A	#N/A	#N/A	#N/A	#N/A	#N/A	#N/A	#N/A
Pbr023232.1	1836	49.35	140.37	9.82	28.22	1.522923058	Up	1.02E-11	2.47E-10	-	Pbr023232.1	K08286|1|0.0|745|aly:ARALYDRAFT_494187|protein-serine/threonine kinase [EC:2.7.11.-];K08282|5|2e-88|325|ath:AT3G45780|non-specific serine/threonine protein kinase [EC:2.7.11.1]	-	-	-	gi|694409696|ref|XP_009379475.1|/0/PREDICTED: serine/threonine-protein kinase D6PK-like [Pyrus x bretschneideri]										#N/A	#N/A	#N/A	#N/A	#N/A	#N/A	#N/A	#N/A	#N/A	#N/A	#N/A	#N/A	#N/A	#N/A	#N/A	#N/A	#N/A
Pbr002537.1	1494	61	173	15.05	43.16	1.519931378	Up	5.13E-14	1.49E-12	-	Pbr002537.1	K00924|1|1e-25|115|ath:AT5G22850|[EC:2.7.1.-]	-	-	-	gi|694371545|ref|XP_009363310.1|/0/PREDICTED: aspartic proteinase nepenthesin-1-like [Pyrus x bretschneideri]										#N/A	#N/A	#N/A	#N/A	#N/A	#N/A	#N/A	#N/A	#N/A	#N/A	#N/A	#N/A	#N/A	#N/A	#N/A	#N/A	#N/A
Pbr037930.1	951	35	99	13.98	39.99	1.51627492	Up	1.40E-08	2.52E-07	-	Pbr037930.1	K01183|1|2e-138|490|gmx:547572|chitinase [EC:3.2.1.14]	-	GO:0004553//hydrolase activity, hydrolyzing O-glycosyl compounds;GO:0030247//polysaccharide binding	GO:0006950//response to stress;GO:0006026	gi|694434911|ref|XP_009344657.1|/3.69472e-170/PREDICTED: endochitinase-like [Pyrus x bretschneideri]										#N/A	#N/A	#N/A	#N/A	#N/A	#N/A	#N/A	#N/A	#N/A	#N/A	#N/A	#N/A	#N/A	#N/A	#N/A	#N/A	#N/A
Pbr034042.1	507	39	110	31.51	90.01	1.514275538	Up	2.36E-09	4.61E-08	-	Pbr034042.1	-	GO:0031410//cytoplasmic vesicle	-	-	gi|694428848|ref|XP_009341970.1|/1.17982e-78/PREDICTED: GPI-anchored protein LORELEI-like [Pyrus x bretschneideri]										#N/A	#N/A	#N/A	#N/A	#N/A	#N/A	#N/A	#N/A	#N/A	#N/A	#N/A	#N/A	#N/A	#N/A	#N/A	#N/A	#N/A
Pbr007098.1	1467	70.13	197.74	17.64	50.28	1.511134089	Up	1.32E-15	4.29E-14	-	Pbr007098.1	K09755|1|8e-132|468|rcu:RCOM_0193830|ferulate-5-hydroxylase [EC:1.14.-.-];K05280|2|2e-92|337|pop:POPTR_823742|flavonoid 3'-monooxygenase [EC:1.14.13.21]	-	-	-	gi|694317190|ref|XP_009337218.1|/0/PREDICTED: cytochrome P450 CYP736A12-like [Pyrus x bretschneideri]										#N/A	#N/A	#N/A	#N/A	#N/A	#N/A	#N/A	#N/A	#N/A	#N/A	#N/A	#N/A	#N/A	#N/A	#N/A	#N/A	#N/A
Pbr001301.1	786	76	214	37.38	106.48	1.510244002	Up	7.74E-17	2.71E-15	-	Pbr001301.1	K15382|1|6e-77|285|gmx:100796400|solute carrier family 50 (sugar transporter)	GO:0016020//membrane	-	GO:0006810//transport	gi|694442468|ref|XP_009347912.1|/1.38292e-134/PREDICTED: bidirectional sugar transporter SWEET4-like [Pyrus x bretschneideri]										#N/A	#N/A	#N/A	#N/A	#N/A	#N/A	#N/A	#N/A	#N/A	#N/A	#N/A	#N/A	#N/A	#N/A	#N/A	#N/A	#N/A
Pbr005645.1	867	27	76	11.92	33.95	1.510027339	Up	7.54E-07	1.08E-05	-	Pbr005645.1	-	-	-	-	gi|694378330|ref|XP_009365408.1|/9.0263e-133/PREDICTED: rhomboid-like protease 4 [Pyrus x bretschneideri]										#N/A	#N/A	#N/A	#N/A	#N/A	#N/A	#N/A	#N/A	#N/A	#N/A	#N/A	#N/A	#N/A	#N/A	#N/A	#N/A	#N/A
Pbr023592.1	1179	26.78	75.35	8.49	24.16	1.508783996	Up	5.78E-07	8.43E-06	-	Pbr023592.1	K06892|1|6e-114|409|ath:AT3G19010|;K05282|4|2e-46|184|aly:ARALYDRAFT_492287|gibberellin 20-oxidase [EC:1.14.11.12]	-	GO:0016491//oxidoreductase activity	-	gi|694409975|ref|XP_009379601.1|/0/PREDICTED: flavonol synthase/flavanone 3-hydroxylase-like [Pyrus x bretschneideri]										#N/A	#N/A	#N/A	#N/A	#N/A	#N/A	#N/A	#N/A	#N/A	#N/A	#N/A	#N/A	#N/A	#N/A	#N/A	#N/A	#N/A
Pbr023599.1	1179	26.78	75.35	8.49	24.16	1.508783996	Up	5.78E-07	8.43E-06	-	Pbr023599.1	K06892|1|6e-114|409|ath:AT3G19010|;K05282|4|2e-46|184|aly:ARALYDRAFT_492287|gibberellin 20-oxidase [EC:1.14.11.12]	-	GO:0016491//oxidoreductase activity	-	gi|694409975|ref|XP_009379601.1|/0/PREDICTED: flavonol synthase/flavanone 3-hydroxylase-like [Pyrus x bretschneideri]										#N/A	#N/A	#N/A	#N/A	#N/A	#N/A	#N/A	#N/A	#N/A	#N/A	#N/A	#N/A	#N/A	#N/A	#N/A	#N/A	#N/A
Pbr032074.1	1869	23.95	67.28	4.68	13.28	1.504674712	Up	2.01E-06	2.69E-05	-	Pbr032074.1	-	-	-	-	gi|694425854|ref|XP_009340633.1|/0/PREDICTED: F-box/kelch-repeat protein At3g06240-like [Pyrus x bretschneideri]										#N/A	#N/A	#N/A	#N/A	#N/A	#N/A	#N/A	#N/A	#N/A	#N/A	#N/A	#N/A	#N/A	#N/A	#N/A	#N/A	#N/A
Pbr030281.1	2331	26	73	4.04	11.46	1.504179846	Up	1.31E-06	1.81E-05	-	Pbr030281.1	-	-	-	GO:0008152//metabolic process	gi|694422917|ref|XP_009339280.1|/0/PREDICTED: subtilisin-like protease SBT5.4 [Pyrus x bretschneideri]										#N/A	#N/A	#N/A	#N/A	#N/A	#N/A	#N/A	#N/A	#N/A	#N/A	#N/A	#N/A	#N/A	#N/A	#N/A	#N/A	#N/A
Pbr042111.1	1803	196	550	39.73	112.68	1.50393077	Up	1.23E-40	1.04E-38	-	Pbr042111.1	K03294|1|0.0|684|sbi:SORBI_08g021380|basic amino acid/polyamine antiporter, APA family	GO:0031224//intrinsic to membrane	GO:0005275//amine transmembrane transporter activity	GO:0006865//amino acid transport	gi|694367798|ref|XP_009362248.1|/0/PREDICTED: cationic amino acid transporter 1-like [Pyrus x bretschneideri]										#N/A	#N/A	#N/A	#N/A	#N/A	#N/A	#N/A	#N/A	#N/A	#N/A	#N/A	#N/A	#N/A	#N/A	#N/A	#N/A	#N/A
Pbr034975.1	1464	135.84	377.02	34.25	96.08	1.488132163	Up	3.49E-28	2.05E-26	-	Pbr034975.1	K15015|1|4e-13|74.7|mtr:MTR_1g094620|solute carrier family 32 (vesicular inhibitory amino acid transporter);K14994|4|1e-10|66.6|ota:Ot03g05700|solute carrier family 38 (sodium-coupled neutral amino acid transporter), member 7/8	GO:0031224//intrinsic to membrane	-	-	gi|694423231|ref|XP_009339426.1|/0/PREDICTED: amino acid permease 3-like [Pyrus x bretschneideri]										#N/A	#N/A	#N/A	#N/A	#N/A	#N/A	#N/A	#N/A	#N/A	#N/A	#N/A	#N/A	#N/A	#N/A	#N/A	#N/A	#N/A
Pbr032370.1	858	46	127	20.55	57.39	1.48166098	Up	2.58E-10	5.53E-09	-	Pbr032370.1	-	-	-	-	gi|694352043|ref|XP_009357725.1|/1.15409e-140/PREDICTED: glucan endo-1,3-beta-glucosidase-like [Pyrus x bretschneideri]										#N/A	#N/A	#N/A	#N/A	#N/A	#N/A	#N/A	#N/A	#N/A	#N/A	#N/A	#N/A	#N/A	#N/A	#N/A	#N/A	#N/A
Pbr014657.1	1398	109.77	302.89	29.05	81.04	1.480096011	Up	1.20E-22	5.60E-21	-	Pbr014657.1	K13811|1|0.0|787|vvi:100259752|3'-phosphoadenosine 5'-phosphosulfate synthase [EC:2.7.7.4 2.7.1.25]	-	GO:0004779//sulfate adenylyltransferase activity	GO:0006790//sulfur compound metabolic process	gi|694392940|ref|XP_009371929.1|/0/PREDICTED: ATP sulfurylase 1, chloroplastic-like [Pyrus x bretschneideri]										#N/A	#N/A	#N/A	#N/A	#N/A	#N/A	#N/A	#N/A	#N/A	#N/A	#N/A	#N/A	#N/A	#N/A	#N/A	#N/A	#N/A
Pbr033298.1	1020	22.22	61.18	8.23	22.91	1.477013123	Up	1.20E-05	0.000139413	-	Pbr033298.1	K14677|1|1e-88|324|aly:ARALYDRAFT_327784|aminoacylase [EC:3.5.1.14]	-	-	-	gi|694427780|ref|XP_009341497.1|/0/PREDICTED: uncharacterized protein LOC103933534 isoform X1 [Pyrus x bretschneideri]										#N/A	#N/A	#N/A	#N/A	#N/A	#N/A	#N/A	#N/A	#N/A	#N/A	#N/A	#N/A	#N/A	#N/A	#N/A	#N/A	#N/A
Pbr004737.1	1077	28	77	9.78	27.2	1.475700281	Up	9.72E-07	1.36E-05	-	Pbr004737.1	K13811|1|0.0|677|vvi:100259752|3'-phosphoadenosine 5'-phosphosulfate synthase [EC:2.7.7.4 2.7.1.25]	GO:0016020//membrane;GO:0009536//plastid	GO:0004779//sulfate adenylyltransferase activity	GO:0006790//sulfur compound metabolic process;GO:0010038//response to metal ion	gi|694446388|ref|XP_009349560.1|/0/PREDICTED: ATP sulfurylase 1, chloroplastic-like [Pyrus x bretschneideri]										#N/A	#N/A	#N/A	#N/A	#N/A	#N/A	#N/A	#N/A	#N/A	#N/A	#N/A	#N/A	#N/A	#N/A	#N/A	#N/A	#N/A
Pbr022031.1	1131	27	74	8.95	24.8	1.470380533	Up	1.68E-06	2.29E-05	-	Pbr022031.1	K14505|1|2e-93|340|vvi:100264093|cyclin D3, plant	GO:0043231//intracellular membrane-bounded organelle	-	GO:0009987//cellular process	gi|694326486|ref|XP_009354156.1|/0/PREDICTED: cyclin-D3-1-like [Pyrus x bretschneideri]										#N/A	#N/A	#N/A	#N/A	#N/A	#N/A	#N/A	#N/A	#N/A	#N/A	#N/A	#N/A	#N/A	#N/A	#N/A	#N/A	#N/A
Pbr024567.2	2877	19.27	52.78	2.41	6.67	1.468653615	Up	6.35E-05	0.000626665	-	Pbr024567.2	-	-	-	-	gi|694411980|ref|XP_009334331.1|/0/PREDICTED: uncharacterized protein LOC103927163 [Pyrus x bretschneideri]										#N/A	#N/A	#N/A	#N/A	#N/A	#N/A	#N/A	#N/A	#N/A	#N/A	#N/A	#N/A	#N/A	#N/A	#N/A	#N/A	#N/A
Pbr039572.1	741	26	71	13.65	37.71	1.466046199	Up	2.92E-06	3.81E-05	-	Pbr039572.1	-	-	-	-	gi|657982870|ref|XP_008383490.1|/3.6254e-126/PREDICTED: uncharacterized protein LOC103446197 [Malus domestica]										#N/A	#N/A	#N/A	#N/A	#N/A	#N/A	#N/A	#N/A	#N/A	#N/A	#N/A	#N/A	#N/A	#N/A	#N/A	#N/A	#N/A
Pbr019246.1	1149	111	303	36.18	99.85	1.46457002	Up	2.90E-22	1.31E-20	-	Pbr019246.1	K10256|1|0.0|660|gmx:100805040|omega-6 fatty acid desaturase (delta-12 desaturase) [EC:1.14.19.-]	-	GO:0016705//oxidoreductase activity, acting on paired donors, with incorporation or reduction of molecular oxygen	GO:0044238//primary metabolic process	gi|694402246|ref|XP_009376128.1|/0/PREDICTED: omega-6 fatty acid desaturase, endoplasmic reticulum isozyme 2-like [Pyrus x bretschneideri]										#N/A	#N/A	#N/A	#N/A	#N/A	#N/A	#N/A	#N/A	#N/A	#N/A	#N/A	#N/A	#N/A	#N/A	#N/A	#N/A	#N/A
Pbr017940.2	1026	22	60	8.1	22.33	1.462989438	Up	1.79E-05	0.000199197	-	Pbr017940.2	K11592|1|2e-56|217|smo:SELMODRAFT_448444|endoribonuclease Dicer [EC:3.1.26.-]	-	-	-	gi|694400109|ref|XP_009375157.1|/0/PREDICTED: uncharacterized protein LOC103964005 [Pyrus x bretschneideri]										#N/A	#N/A	#N/A	#N/A	#N/A	#N/A	#N/A	#N/A	#N/A	#N/A	#N/A	#N/A	#N/A	#N/A	#N/A	#N/A	#N/A
Pbr028515.1	2892	36	98	4.48	12.32	1.459431619	Up	4.00E-08	6.84E-07	-	Pbr028515.1	K13415|1|1e-75|283|sbi:SORBI_03g032990|protein brassinosteroid insensitive 1 [EC:2.7.10.1 2.7.11.1];K04733|4|2e-71|269|smo:SELMODRAFT_159261|interleukin-1 receptor-associated kinase 4 [EC:2.7.11.1]	GO:0031224//intrinsic to membrane	GO:0004702//receptor signaling protein serine/threonine kinase activity;GO:0016628//oxidoreductase activity, acting on the CH-CH group of donors, NAD or NADP as acceptor;GO:0032559	GO:0006464//cellular protein modification process	gi|694419827|ref|XP_009337850.1|/0/PREDICTED: probable leucine-rich repeat receptor-like protein kinase At5g49770 [Pyrus x bretschneideri]										#N/A	#N/A	#N/A	#N/A	#N/A	#N/A	#N/A	#N/A	#N/A	#N/A	#N/A	#N/A	#N/A	#N/A	#N/A	#N/A	#N/A
Pbr029463.1	1716	2879.63	7832.46	614.64	1689.66	1.458919407	Up	0	0	-	Pbr029463.1	K01188|1|1e-161|568|sbi:SORBI_06g019840|beta-glucosidase [EC:3.2.1.21]	-	-	-	gi|694421785|ref|XP_009338725.1|/0/PREDICTED: beta-glucosidase 24-like [Pyrus x bretschneideri]										#N/A	#N/A	#N/A	#N/A	#N/A	#N/A	#N/A	#N/A	#N/A	#N/A	#N/A	#N/A	#N/A	#N/A	#N/A	#N/A	#N/A
Pbr037838.1	1470	213	579	53.47	146.92	1.458229219	Up	7.67E-41	6.57E-39	-	Pbr037838.1	K05917|1|0.0|827|pop:POPTR_48605|cytochrome P450, family 51 (sterol 14-demethylase) [EC:1.14.13.70]	-	GO:0016741;GO:0016491//oxidoreductase activity;GO:0005506//iron ion binding	GO:0006730//one-carbon metabolic process	gi|694359575|ref|XP_009359866.1|/0/PREDICTED: sterol 14-demethylase-like [Pyrus x bretschneideri]										#N/A	#N/A	#N/A	#N/A	#N/A	#N/A	#N/A	#N/A	#N/A	#N/A	#N/A	#N/A	#N/A	#N/A	#N/A	#N/A	#N/A
Pbr007101.1	1533	17.87	48.26	4.29	11.72	1.449923017	Up	8.62E-05	0.000825998	-	Pbr007101.1	K09755|1|3e-147|520|rcu:RCOM_0193830|ferulate-5-hydroxylase [EC:1.14.-.-];K05280|2|2e-103|374|pop:POPTR_823742|flavonoid 3'-monooxygenase [EC:1.14.13.21]	-	-	-	gi|694317195|ref|XP_009337244.1|/0/PREDICTED: cytochrome P450 CYP736A12-like [Pyrus x bretschneideri]										#N/A	#N/A	#N/A	#N/A	#N/A	#N/A	#N/A	#N/A	#N/A	#N/A	#N/A	#N/A	#N/A	#N/A	#N/A	#N/A	#N/A
Pbr031422.1	2655	37.33	100.76	5.07	13.83	1.447743504	Up	3.44E-08	5.94E-07	-	Pbr031422.1	K00820|1|0.0|1177|rcu:RCOM_1077800|glucosamine--fructose-6-phosphate aminotransferase (isomerizing) [EC:2.6.1.16]	GO:0044424//intracellular part	GO:0030246//carbohydrate binding;GO:0008483//transaminase activity	GO:0005975//carbohydrate metabolic process	gi|694425213|ref|XP_009340352.1|/0/PREDICTED: glutamine--fructose-6-phosphate aminotransferase [isomerizing] 2-like isoform X1 [Pyrus x bretschneideri]										#N/A	#N/A	#N/A	#N/A	#N/A	#N/A	#N/A	#N/A	#N/A	#N/A	#N/A	#N/A	#N/A	#N/A	#N/A	#N/A	#N/A
Pbr033971.1	1158	2640	7069	853.27	2310.08	1.436868584	Up	0	0	-	Pbr033971.1	-	-	-	-	gi|694354240|ref|XP_009358378.1|/4.99163e-162/PREDICTED: uncharacterized protein LOC103949011 [Pyrus x bretschneideri]										#N/A	#N/A	#N/A	#N/A	#N/A	#N/A	#N/A	#N/A	#N/A	#N/A	#N/A	#N/A	#N/A	#N/A	#N/A	#N/A	#N/A
Pbr024284.1	885	225.05	601	97.19	262.53	1.433602507	Up	2.82E-41	2.44E-39	-	Pbr024284.1	K08235|1|1e-145|513|pop:POPTR_718004|xyloglucan:xyloglucosyl transferase [EC:2.4.1.207]	GO:0005576//extracellular region;GO:0030312//external encapsulating structure	GO:0016798//hydrolase activity, acting on glycosyl bonds;GO:0016758//transferase activity, transferring hexosyl groups	GO:0044042//glucan metabolic process	gi|694327449|ref|XP_009354593.1|/2.35947e-168/PREDICTED: probable xyloglucan endotransglucosylase/hydrolase protein 6 [Pyrus x bretschneideri]										#N/A	#N/A	#N/A	#N/A	#N/A	#N/A	#N/A	#N/A	#N/A	#N/A	#N/A	#N/A	#N/A	#N/A	#N/A	#N/A	#N/A
Pbr024281.1	885	225.05	601	97.19	262.53	1.433602507	Up	2.82E-41	2.43E-39	-	Pbr024281.1	K08235|1|1e-145|513|pop:POPTR_718004|xyloglucan:xyloglucosyl transferase [EC:2.4.1.207]	GO:0005576//extracellular region;GO:0030312//external encapsulating structure	GO:0016798//hydrolase activity, acting on glycosyl bonds;GO:0016758//transferase activity, transferring hexosyl groups	GO:0044042//glucan metabolic process	gi|694327449|ref|XP_009354593.1|/2.35947e-168/PREDICTED: probable xyloglucan endotransglucosylase/hydrolase protein 6 [Pyrus x bretschneideri]										#N/A	#N/A	#N/A	#N/A	#N/A	#N/A	#N/A	#N/A	#N/A	#N/A	#N/A	#N/A	#N/A	#N/A	#N/A	#N/A	#N/A
Pbr014839.1	1095	51	135	17.5	46.84	1.420386154	Up	2.65E-10	5.66E-09	-	Pbr014839.1	K05278|1|2e-60|231|vvi:100243852|flavonol synthase [EC:1.14.11.23];K06892|4|8e-60|229|pop:POPTR_550478|	-	GO:0016706//oxidoreductase activity, acting on paired donors, with incorporation or reduction of molecular oxygen, 2-oxoglutarate as one donor, and incorporation of one atom each of oxygen into both donors	GO:0051553	gi|694322199|ref|XP_009352238.1|/0/PREDICTED: protein SRG1-like [Pyrus x bretschneideri]										#N/A	#N/A	#N/A	#N/A	#N/A	#N/A	#N/A	#N/A	#N/A	#N/A	#N/A	#N/A	#N/A	#N/A	#N/A	#N/A	#N/A
Pbr000118.1	453	34	89	31.37	83.21	1.40737139	Up	3.83E-07	5.74E-06	-	Pbr000118.1	K01728|1|4e-21|98.2|gmx:100803229|pectate lyase [EC:4.2.2.2]	-	-	-	gi|694309177|ref|XP_009358460.1|/8.87002e-68/PREDICTED: uncharacterized protein LOC103949058 [Pyrus x bretschneideri]										#N/A	#N/A	#N/A	#N/A	#N/A	#N/A	#N/A	#N/A	#N/A	#N/A	#N/A	#N/A	#N/A	#N/A	#N/A	#N/A	#N/A
Pbr041087.1	1848	225	590	44.45	117.81	1.40620668	Up	1.83E-39	1.52E-37	-	Pbr041087.1	K03549|1|2e-122|437|gmx:100806122|KUP system potassium uptake protein	-	-	-	gi|645239397|ref|XP_008226106.1|/0/PREDICTED: probable potassium transporter 13 [Prunus mume]										#N/A	#N/A	#N/A	#N/A	#N/A	#N/A	#N/A	#N/A	#N/A	#N/A	#N/A	#N/A	#N/A	#N/A	#N/A	#N/A	#N/A
Pbr034101.1	4530	94.52	247.81	7.44	19.7	1.404821103	Up	1.74E-17	6.35E-16	-	Pbr034101.1	K05666|1|0.0|654|olu:OSTLU_35503|ATP-binding cassette, subfamily C (CFTR/MRP), member 2;K05658|2|1e-61|237|ppp:PHYPADRAFT_59717|ATP-binding cassette, subfamily B (MDR/TAP), member 1	GO:0031224//intrinsic to membrane	GO:0017111//nucleoside-triphosphatase activity;GO:0016628//oxidoreductase activity, acting on the CH-CH group of donors, NAD or NADP as acceptor;GO:0015405;GO:0032559	GO:0006810//transport;GO:0009207	gi|694429247|ref|XP_009342152.1|/0/PREDICTED: ABC transporter C family member 14-like [Pyrus x bretschneideri]										#N/A	#N/A	#N/A	#N/A	#N/A	#N/A	#N/A	#N/A	#N/A	#N/A	#N/A	#N/A	#N/A	#N/A	#N/A	#N/A	#N/A
Pbr003889.1	1647	107	280	23.84	63.05	1.403112135	Up	1.67E-19	6.80E-18	-	Pbr003889.1	K08248|1|2e-163|573|vvi:100254058|mandelonitrile lyase [EC:4.1.2.10]	GO:0044444//cytoplasmic part;GO:0043231//intracellular membrane-bounded organelle	GO:0005488//binding;GO:0016829//lyase activity	-	gi|694375395|ref|XP_009364393.1|/0/PREDICTED: (R)-mandelonitrile lyase 2-like [Pyrus x bretschneideri]										#N/A	#N/A	#N/A	#N/A	#N/A	#N/A	#N/A	#N/A	#N/A	#N/A	#N/A	#N/A	#N/A	#N/A	#N/A	#N/A	#N/A
Pbr034597.1	381	16147	42048	18378.74	48533.23	1.400935016	Up	0	0	-	Pbr034597.1	-	-	-	-	gi|694353627|ref|XP_009358205.1|/1.76675e-55/PREDICTED: thionin-like protein 2 [Pyrus x bretschneideri]										#N/A	#N/A	#N/A	#N/A	#N/A	#N/A	#N/A	#N/A	#N/A	#N/A	#N/A	#N/A	#N/A	#N/A	#N/A	#N/A	#N/A
Pbr003555.1	540	2324	6052	1744.9	4601.43	1.398937923	Up	0	0	-	Pbr003555.1	-	-	-	-	gi|694445414|ref|XP_009349149.1|/5.0785e-89/PREDICTED: oligopeptide transporter 1-like [Pyrus x bretschneideri]										#N/A	#N/A	#N/A	#N/A	#N/A	#N/A	#N/A	#N/A	#N/A	#N/A	#N/A	#N/A	#N/A	#N/A	#N/A	#N/A	#N/A
Pbr015965.1	876	38	99	16.59	43.73	1.398309462	Up	9.42E-08	1.54E-06	-	Pbr015965.1	K00430|1|2e-87|320|mtr:MTR_3g094670|peroxidase [EC:1.11.1.7]	-	-	-	gi|694395617|ref|XP_009373126.1|/1.79462e-128/PREDICTED: cationic peroxidase 1-like [Pyrus x bretschneideri]										#N/A	#N/A	#N/A	#N/A	#N/A	#N/A	#N/A	#N/A	#N/A	#N/A	#N/A	#N/A	#N/A	#N/A	#N/A	#N/A	#N/A
Pbr030170.1	1254	127	331	37.71	99.37	1.397863215	Up	1.21E-22	5.64E-21	-	Pbr030170.1	-	-	-	-	gi|694422716|ref|XP_009339185.1|/0/PREDICTED: uncharacterized protein LOC103931432 [Pyrus x bretschneideri]										#N/A	#N/A	#N/A	#N/A	#N/A	#N/A	#N/A	#N/A	#N/A	#N/A	#N/A	#N/A	#N/A	#N/A	#N/A	#N/A	#N/A
Pbr013177.1	1542	36.57	95.25	8.73	22.98	1.396325239	Up	1.29E-07	2.07E-06	-	Pbr013177.1	K10717|1|4e-100|363|vvi:100258332|cytokinin trans-hydroxylase	-	-	-	gi|694310924|ref|XP_009355374.1|/0/PREDICTED: cytochrome P450 714C2-like [Pyrus x bretschneideri]										#N/A	#N/A	#N/A	#N/A	#N/A	#N/A	#N/A	#N/A	#N/A	#N/A	#N/A	#N/A	#N/A	#N/A	#N/A	#N/A	#N/A
Pbr041847.1	3699	73	190	7.06	18.56	1.394456622	Up	1.32E-13	3.70E-12	-	Pbr041847.1	K05658|1|0.0|2011|gmx:100797124|ATP-binding cassette, subfamily B (MDR/TAP), member 1	GO:0031224//intrinsic to membrane	GO:0042626//ATPase activity, coupled to transmembrane movement of substances;GO:0032559	GO:0006810//transport;GO:0009207	gi|694440463|ref|XP_009347047.1|/0/PREDICTED: ABC transporter B family member 19 [Pyrus x bretschneideri]										#N/A	#N/A	#N/A	#N/A	#N/A	#N/A	#N/A	#N/A	#N/A	#N/A	#N/A	#N/A	#N/A	#N/A	#N/A	#N/A	#N/A
Pbr033625.1	2070	30	78	5.27	13.84	1.392969076	Up	2.31E-06	3.05E-05	-	Pbr033625.1	K03549|1|0.0|812|pop:POPTR_208054|KUP system potassium uptake protein	-	-	-	gi|694428284|ref|XP_009341719.1|/0/PREDICTED: LOW QUALITY PROTEIN: probable potassium transporter 13 [Pyrus x bretschneideri]										#N/A	#N/A	#N/A	#N/A	#N/A	#N/A	#N/A	#N/A	#N/A	#N/A	#N/A	#N/A	#N/A	#N/A	#N/A	#N/A	#N/A
Pbr005224.1	1137	22	57	7.25	19	1.389946518	Up	5.83E-05	0.000578978	-	Pbr005224.1	-	GO:0044464//cell part	GO:0005099//Ras GTPase activator activity	GO:0032318//regulation of Ras GTPase activity	gi|694377783|ref|XP_009365172.1|/0/PREDICTED: TBC1 domain family member 2A [Pyrus x bretschneideri]										#N/A	#N/A	#N/A	#N/A	#N/A	#N/A	#N/A	#N/A	#N/A	#N/A	#N/A	#N/A	#N/A	#N/A	#N/A	#N/A	#N/A
Pbr018350.1	891	46	118	19.72	51.17	1.375638682	Up	8.40E-09	1.55E-07	-	Pbr018350.1	-	-	-	-	gi|657995690|ref|XP_008390190.1|/3.22733e-165/PREDICTED: uncharacterized protein LOC103452481 isoform X2 [Malus domestica]										#N/A	#N/A	#N/A	#N/A	#N/A	#N/A	#N/A	#N/A	#N/A	#N/A	#N/A	#N/A	#N/A	#N/A	#N/A	#N/A	#N/A
Pbr039643.1	1326	793.27	2035.32	222.02	575.86	1.375028471	Up	2.09E-127	6.86E-125	-	Pbr039643.1	K01809|1|3e-167|586|gmx:100815644|mannose-6-phosphate isomerase [EC:5.3.1.8]	-	GO:0016861//intramolecular oxidoreductase activity, interconverting aldoses and ketoses;GO:0046914//transition metal ion binding	GO:0044238//primary metabolic process	gi|694437276|ref|XP_009345680.1|/0/PREDICTED: mannose-6-phosphate isomerase 1-like [Pyrus x bretschneideri]										#N/A	#N/A	#N/A	#N/A	#N/A	#N/A	#N/A	#N/A	#N/A	#N/A	#N/A	#N/A	#N/A	#N/A	#N/A	#N/A	#N/A
Pbr019871.1	4527	61.18	156.11	4.82	12.42	1.365560122	Up	3.77E-11	8.74E-10	-	Pbr019871.1	K04733|1|6e-47|188|aly:ARALYDRAFT_916421|interleukin-1 receptor-associated kinase 4 [EC:2.7.11.1];K00924|3|1e-43|177|ath:AT1G14370|[EC:2.7.1.-];K13430|5|8e-42|171|vvi:100254113|serine/threonine-protein kinase PBS1 [EC:2.7.11.1]	-	-	-	gi|694313195|ref|XP_009365576.1|/0/PREDICTED: U-box domain-containing protein 51-like [Pyrus x bretschneideri]										#N/A	#N/A	#N/A	#N/A	#N/A	#N/A	#N/A	#N/A	#N/A	#N/A	#N/A	#N/A	#N/A	#N/A	#N/A	#N/A	#N/A
Pbr003877.1	1371	35	89	9.46	24.31	1.361637805	Up	7.00E-07	1.01E-05	-	Pbr003877.1	-	-	-	-	gi|694375359|ref|XP_009364382.1|/0/PREDICTED: oxysterol-binding protein-related protein 3C-like [Pyrus x bretschneideri]										#N/A	#N/A	#N/A	#N/A	#N/A	#N/A	#N/A	#N/A	#N/A	#N/A	#N/A	#N/A	#N/A	#N/A	#N/A	#N/A	#N/A
Pbr012096.1	1569	26.15	66.45	6.13	15.74	1.360476562	Up	2.05E-05	0.000225686	-	Pbr012096.1	K01051|1|8e-155|545|pop:POPTR_552027|pectinesterase [EC:3.1.1.11]	-	GO:0016788//hydrolase activity, acting on ester bonds	-	gi|694320677|ref|XP_009351519.1|/0/PREDICTED: pectinesterase-like [Pyrus x bretschneideri]										#N/A	#N/A	#N/A	#N/A	#N/A	#N/A	#N/A	#N/A	#N/A	#N/A	#N/A	#N/A	#N/A	#N/A	#N/A	#N/A	#N/A
Pbr042184.1	1656	25.05	63.43	5.55	14.2	1.355331253	Up	3.54E-05	0.00037129	-	Pbr042184.1	K00423|1|1e-165|581|ath:AT1G55570|L-ascorbate oxidase [EC:1.10.3.3]	-	GO:0016682//oxidoreductase activity, acting on diphenols and related substances as donors, oxygen as acceptor;GO:0046914//transition metal ion binding	GO:0008152//metabolic process	gi|694440914|ref|XP_009347241.1|/0/PREDICTED: L-ascorbate oxidase homolog [Pyrus x bretschneideri]										#N/A	#N/A	#N/A	#N/A	#N/A	#N/A	#N/A	#N/A	#N/A	#N/A	#N/A	#N/A	#N/A	#N/A	#N/A	#N/A	#N/A
Pbr008662.1	2253	239.43	605.58	38.52	98.44	1.353636955	Up	2.61E-38	2.07E-36	-	Pbr008662.1	-	-	-	-	gi|694382464|ref|XP_009367241.1|/0/PREDICTED: oligopeptide transporter 1-like [Pyrus x bretschneideri]										#N/A	#N/A	#N/A	#N/A	#N/A	#N/A	#N/A	#N/A	#N/A	#N/A	#N/A	#N/A	#N/A	#N/A	#N/A	#N/A	#N/A
Pbr003556.1	1743	11686	29529	2453.99	6267.09	1.352666341	Up	0	0	-	Pbr003556.1	-	-	-	-	gi|694445414|ref|XP_009349149.1|/0/PREDICTED: oligopeptide transporter 1-like [Pyrus x bretschneideri]										#N/A	#N/A	#N/A	#N/A	#N/A	#N/A	#N/A	#N/A	#N/A	#N/A	#N/A	#N/A	#N/A	#N/A	#N/A	#N/A	#N/A
Pbr014696.1	2898	39.12	98.95	4.86	12.41	1.352474897	Up	2.49E-07	3.83E-06	-	Pbr014696.1	K01537|1|0.0|1175|aly:ARALYDRAFT_898774|Ca2+-transporting ATPase [EC:3.6.3.8]	-	-	-	gi|694418537|ref|XP_009337268.1|/0/PREDICTED: putative calcium-transporting ATPase 13, plasma membrane-type [Pyrus x bretschneideri]										#N/A	#N/A	#N/A	#N/A	#N/A	#N/A	#N/A	#N/A	#N/A	#N/A	#N/A	#N/A	#N/A	#N/A	#N/A	#N/A	#N/A
Pbr000352.3	1518	44	111	10.68	27.23	1.350285335	Up	3.58E-08	6.16E-07	-	Pbr000352.3	K01466|1|0.0|756|pop:POPTR_831124|allantoinase [EC:3.5.2.5]	-	GO:0046914//transition metal ion binding;GO:0016812//hydrolase activity, acting on carbon-nitrogen (but not peptide) bonds, in cyclic amides	GO:0000255//allantoin metabolic process	gi|694309791|ref|XP_009338335.1|/0/PREDICTED: allantoinase [Pyrus x bretschneideri]										#N/A	#N/A	#N/A	#N/A	#N/A	#N/A	#N/A	#N/A	#N/A	#N/A	#N/A	#N/A	#N/A	#N/A	#N/A	#N/A	#N/A
Pbr034291.1	2250	499.45	1256.3	80.46	204.5	1.3457572	Up	5.89E-77	9.72E-75	-	Pbr034291.1	-	-	-	-	gi|694354643|ref|XP_009358500.1|/0/PREDICTED: protein ENHANCED DISEASE RESISTANCE 2-like isoform X3 [Pyrus x bretschneideri]										#N/A	#N/A	#N/A	#N/A	#N/A	#N/A	#N/A	#N/A	#N/A	#N/A	#N/A	#N/A	#N/A	#N/A	#N/A	#N/A	#N/A
Pbr014691.1	1221	25.23	63.44	7.71	19.59	1.345314632	Up	3.54E-05	0.000371156	-	Pbr014691.1	K04424|1|2e-36|151|aly:ARALYDRAFT_909157|sterile alpha motif and leucine zipper containing kinase AZK [EC:2.7.11.25];K14510|3|4e-36|150|aly:ARALYDRAFT_487152|serine/threonine-protein kinase CTR1 [EC:2.7.11.1]	-	GO:0004713//protein tyrosine kinase activity;GO:0032559	GO:0006464//cellular protein modification process	gi|694393006|ref|XP_009371960.1|/0/PREDICTED: serine/threonine-protein kinase HT1-like [Pyrus x bretschneideri]										#N/A	#N/A	#N/A	#N/A	#N/A	#N/A	#N/A	#N/A	#N/A	#N/A	#N/A	#N/A	#N/A	#N/A	#N/A	#N/A	#N/A
Pbr017478.1	3036	27.58	68.72	3.26	8.22	1.334266429	Up	1.73E-05	0.000194182	-	Pbr017478.1	K13420|1|2e-72|272|pop:POPTR_1075175|LRR receptor-like serine/threonine-protein kinase FLS2 [EC:2.7.11.1]	-	-	-	gi|694398599|ref|XP_009374463.1|/0/PREDICTED: LRR receptor-like serine/threonine-protein kinase FLS2 [Pyrus x bretschneideri]										#N/A	#N/A	#N/A	#N/A	#N/A	#N/A	#N/A	#N/A	#N/A	#N/A	#N/A	#N/A	#N/A	#N/A	#N/A	#N/A	#N/A
Pbr012359.1	1707	347.85	863	74.66	187.2	1.326173021	Up	2.04E-52	2.28E-50	-	Pbr012359.1	K14638|1|0.0|864|mtr:MTR_4g015080|solute carrier family 15 (peptide/histidine transporter), member 3/4	GO:0031224//intrinsic to membrane	-	GO:0015833//peptide transport	gi|658020273|ref|XP_008345515.1|/0/PREDICTED: protein NRT1/ PTR FAMILY 8.1-like [Malus domestica]										#N/A	#N/A	#N/A	#N/A	#N/A	#N/A	#N/A	#N/A	#N/A	#N/A	#N/A	#N/A	#N/A	#N/A	#N/A	#N/A	#N/A
Pbr001318.1	1350	25	62	6.87	17.21	1.324865093	Up	5.16E-05	0.000521647	-	Pbr001318.1	-	-	-	-	gi|694369216|ref|XP_009362660.1|/0/PREDICTED: fasciclin-like arabinogalactan protein 16 [Pyrus x bretschneideri]										#N/A	#N/A	#N/A	#N/A	#N/A	#N/A	#N/A	#N/A	#N/A	#N/A	#N/A	#N/A	#N/A	#N/A	#N/A	#N/A	#N/A
Pbr016606.1	1137	160	395	52.73	131.63	1.319792432	Up	1.34E-24	6.83E-23	-	Pbr016606.1	-	-	GO:0004620//phospholipase activity;GO:0042578//phosphoric ester hydrolase activity	GO:0044238//primary metabolic process;GO:0007165//signal transduction	gi|694397047|ref|XP_009373787.1|/0/PREDICTED: PI-PLC X domain-containing protein At5g67130 [Pyrus x bretschneideri]										#N/A	#N/A	#N/A	#N/A	#N/A	#N/A	#N/A	#N/A	#N/A	#N/A	#N/A	#N/A	#N/A	#N/A	#N/A	#N/A	#N/A
Pbr005490.1	771	30	74	15.07	37.61	1.319436889	Up	1.05E-05	0.000123263	-	Pbr005490.1	-	-	-	-	gi|694378124|ref|XP_009365319.1|/5.8147e-154/PREDICTED: uncharacterized protein LOC103955168 [Pyrus x bretschneideri]										#N/A	#N/A	#N/A	#N/A	#N/A	#N/A	#N/A	#N/A	#N/A	#N/A	#N/A	#N/A	#N/A	#N/A	#N/A	#N/A	#N/A
Pbr014915.1	825	30.55	75.37	14.25	35.55	1.318887641	Up	7.21E-06	8.75E-05	-	Pbr014915.1	-	-	-	-	gi|694393503|ref|XP_009372187.1|/1.04818e-143/PREDICTED: cysteine-rich repeat secretory protein 55-like [Pyrus x bretschneideri]										#N/A	#N/A	#N/A	#N/A	#N/A	#N/A	#N/A	#N/A	#N/A	#N/A	#N/A	#N/A	#N/A	#N/A	#N/A	#N/A	#N/A
Pbr036583.1	675	27.91	68.77	16.26	40.54	1.318018831	Up	1.73E-05	0.000194257	-	Pbr036583.1	-	-	-	-	gi|694432755|ref|XP_009343716.1|/1.44655e-112/PREDICTED: uncharacterized protein LOC103935645 [Pyrus x bretschneideri]										#N/A	#N/A	#N/A	#N/A	#N/A	#N/A	#N/A	#N/A	#N/A	#N/A	#N/A	#N/A	#N/A	#N/A	#N/A	#N/A	#N/A
Pbr022979.1	993	93	228	35.45	87.89	1.309913399	Up	1.11E-14	3.34E-13	-	Pbr022979.1	-	-	-	-	gi|571490612|ref|XP_006591550.1|/5.55742e-47/PREDICTED: uncharacterized protein LOC100805224 [Glycine max]										#N/A	#N/A	#N/A	#N/A	#N/A	#N/A	#N/A	#N/A	#N/A	#N/A	#N/A	#N/A	#N/A	#N/A	#N/A	#N/A	#N/A
Pbr036081.1	1323	141	345	39.56	97.85	1.306529425	Up	2.22E-21	9.76E-20	-	Pbr036081.1	K01206|1|0.0|720|rcu:RCOM_1498560|alpha-L-fucosidase [EC:3.2.1.51]	-	GO:0043167//ion binding;GO:0015928//fucosidase activity	GO:0044238//primary metabolic process;GO:0009987//cellular process	gi|694432272|ref|XP_009343498.1|/0/PREDICTED: alpha-L-fucosidase 1-like [Pyrus x bretschneideri]										#N/A	#N/A	#N/A	#N/A	#N/A	#N/A	#N/A	#N/A	#N/A	#N/A	#N/A	#N/A	#N/A	#N/A	#N/A	#N/A	#N/A
Pbr034766.1	1326	266.73	649.68	74.65	183.82	1.300079578	Up	1.26E-38	1.02E-36	-	Pbr034766.1	K01809|1|9e-167|584|gmx:100815644|mannose-6-phosphate isomerase [EC:5.3.1.8]	-	GO:0016861//intramolecular oxidoreductase activity, interconverting aldoses and ketoses;GO:0046914//transition metal ion binding	GO:0044238//primary metabolic process	gi|694430350|ref|XP_009342661.1|/0/PREDICTED: mannose-6-phosphate isomerase 1-like [Pyrus x bretschneideri]										#N/A	#N/A	#N/A	#N/A	#N/A	#N/A	#N/A	#N/A	#N/A	#N/A	#N/A	#N/A	#N/A	#N/A	#N/A	#N/A	#N/A
Pbr018119.1	528	73	177.07	56.25	138.19	1.296728219	Up	1.59E-11	3.79E-10	-	Pbr018119.1	-	-	-	-	gi|694324572|ref|XP_009353297.1|/3.8211e-94/PREDICTED: dirigent protein 22-like [Pyrus x bretschneideri]										#N/A	#N/A	#N/A	#N/A	#N/A	#N/A	#N/A	#N/A	#N/A	#N/A	#N/A	#N/A	#N/A	#N/A	#N/A	#N/A	#N/A
Pbr004945.1	1107	499	1209	169.23	414.6	1.292734774	Up	1.25E-69	1.93E-67	-	Pbr004945.1	K13420|1|6e-46|182|vvi:100253808|LRR receptor-like serine/threonine-protein kinase FLS2 [EC:2.7.11.1]	-	GO:0016491//oxidoreductase activity	GO:0008152//metabolic process	gi|694377414|ref|XP_009365014.1|/0/PREDICTED: DNA-damage-repair/toleration protein DRT100-like [Pyrus x bretschneideri]										#N/A	#N/A	#N/A	#N/A	#N/A	#N/A	#N/A	#N/A	#N/A	#N/A	#N/A	#N/A	#N/A	#N/A	#N/A	#N/A	#N/A
Pbr012008.1	480	400	967	344.58	843.91	1.292250181	Up	7.69E-56	9.30E-54	-	Pbr012008.1	-	-	-	GO:0006950//response to stress	gi|694388591|ref|XP_009369984.1|/4.43735e-87/PREDICTED: major allergen Pyr c 1 [Pyrus x bretschneideri]										#N/A	#N/A	#N/A	#N/A	#N/A	#N/A	#N/A	#N/A	#N/A	#N/A	#N/A	#N/A	#N/A	#N/A	#N/A	#N/A	#N/A
Pbr003196.1	1380	26	63	6.98	17.09	1.291853455	Up	6.31E-05	0.000622277	-	Pbr003196.1	-	-	-	-	gi|694445120|ref|XP_009349027.1|/2.75753e-165/PREDICTED: uncharacterized protein LOC103940605 [Pyrus x bretschneideri]										#N/A	#N/A	#N/A	#N/A	#N/A	#N/A	#N/A	#N/A	#N/A	#N/A	#N/A	#N/A	#N/A	#N/A	#N/A	#N/A	#N/A
Pbr005593.1	1350	45.98	110.96	12.63	30.8	1.286075712	Up	9.17E-08	1.50E-06	-	Pbr005593.1	K13076|1|0.0|726|vvi:100265385|delta8-fatty-acid desaturase [EC:1.14.19.4]	-	-	-	gi|694448467|ref|XP_009350121.1|/0/PREDICTED: delta(8)-fatty-acid desaturase 1-like [Pyrus x bretschneideri]										#N/A	#N/A	#N/A	#N/A	#N/A	#N/A	#N/A	#N/A	#N/A	#N/A	#N/A	#N/A	#N/A	#N/A	#N/A	#N/A	#N/A
Pbr031445.1	1521	44	106	10.66	25.95	1.2835271	Up	2.24E-07	3.48E-06	-	Pbr031445.1	K00924|1|2e-87|321|ath:AT5G22850|[EC:2.7.1.-];K01379|3|1e-10|66.2|cme:CMN194C|cathepsin D [EC:3.4.23.5];K08245|4|4e-09|61.2|mtr:MTR_7g111530|phytepsin [EC:3.4.23.40]	-	GO:0004175//endopeptidase activity	GO:0019538//protein metabolic process	gi|694425293|ref|XP_009340389.1|/0/PREDICTED: aspartic proteinase-like protein 2 isoform X1 [Pyrus x bretschneideri]										#N/A	#N/A	#N/A	#N/A	#N/A	#N/A	#N/A	#N/A	#N/A	#N/A	#N/A	#N/A	#N/A	#N/A	#N/A	#N/A	#N/A
Pbr041309.1	582	469.81	1128.12	323.64	786.79	1.281588694	Up	2.81E-64	3.96E-62	-	Pbr041309.1	-	-	GO:0005198//structural molecule activity	-	gi|694439726|ref|XP_009346727.1|/1.48105e-74/PREDICTED: pistil-specific extensin-like protein [Pyrus x bretschneideri]										#N/A	#N/A	#N/A	#N/A	#N/A	#N/A	#N/A	#N/A	#N/A	#N/A	#N/A	#N/A	#N/A	#N/A	#N/A	#N/A	#N/A
Pbr041275.2	1341	146	351	40.38	98.13	1.281053349	Up	4.05E-21	1.75E-19	-	Pbr041275.2	K01728|1|0.0|704|pop:POPTR_712008|pectate lyase [EC:4.2.2.2]	-	-	-	gi|694367058|ref|XP_009362042.1|/0/PREDICTED: probable pectate lyase 8 [Pyrus x bretschneideri]										#N/A	#N/A	#N/A	#N/A	#N/A	#N/A	#N/A	#N/A	#N/A	#N/A	#N/A	#N/A	#N/A	#N/A	#N/A	#N/A	#N/A
Pbr041042.2	1491	43	103.15	10.63	25.79	1.278670176	Up	3.82E-07	5.71E-06	-	Pbr041042.2	-	-	-	-	gi|694366368|ref|XP_009361850.1|/0/PREDICTED: uncharacterized protein LOC103952043 [Pyrus x bretschneideri]										#N/A	#N/A	#N/A	#N/A	#N/A	#N/A	#N/A	#N/A	#N/A	#N/A	#N/A	#N/A	#N/A	#N/A	#N/A	#N/A	#N/A
Pbr008660.1	2310	41	98.5	6.43	15.6	1.278655386	Up	7.70E-07	1.10E-05	-	Pbr008660.1	-	-	-	-	gi|694382569|ref|XP_009367290.1|/0/PREDICTED: oligopeptide transporter 1-like [Pyrus x bretschneideri]										#N/A	#N/A	#N/A	#N/A	#N/A	#N/A	#N/A	#N/A	#N/A	#N/A	#N/A	#N/A	#N/A	#N/A	#N/A	#N/A	#N/A
Pbr023239.1	2310	41	98.5	6.43	15.6	1.278655386	Up	7.70E-07	1.10E-05	-	Pbr023239.1	-	-	-	-	gi|694409743|ref|XP_009379497.1|/0/PREDICTED: oligopeptide transporter 1-like [Pyrus x bretschneideri]										#N/A	#N/A	#N/A	#N/A	#N/A	#N/A	#N/A	#N/A	#N/A	#N/A	#N/A	#N/A	#N/A	#N/A	#N/A	#N/A	#N/A
Pbr003634.1	1461	30	72	7.58	18.39	1.278651726	Up	2.18E-05	0.000239188	-	Pbr003634.1	K04733|1|2e-59|228|smo:SELMODRAFT_159261|interleukin-1 receptor-associated kinase 4 [EC:2.7.11.1];K13430|3|2e-55|215|vvi:100254113|serine/threonine-protein kinase PBS1 [EC:2.7.11.1]	-	GO:0004672//protein kinase activity	-	gi|694374875|ref|XP_009364239.1|/0/PREDICTED: receptor-like cytosolic serine/threonine-protein kinase RBK1 isoform X1 [Pyrus x bretschneideri]										#N/A	#N/A	#N/A	#N/A	#N/A	#N/A	#N/A	#N/A	#N/A	#N/A	#N/A	#N/A	#N/A	#N/A	#N/A	#N/A	#N/A
Pbr009833.1	519	197	471	154.87	375.01	1.275871361	Up	1.51E-27	8.57E-26	-	Pbr009833.1	-	-	-	-	gi|658024720|ref|XP_008347759.1|/2.35802e-69/PREDICTED: protein WHI4-like [Malus domestica]										#N/A	#N/A	#N/A	#N/A	#N/A	#N/A	#N/A	#N/A	#N/A	#N/A	#N/A	#N/A	#N/A	#N/A	#N/A	#N/A	#N/A
Pbr010764.1	3018	45.34	108.36	5.4	13.04	1.271912557	Up	1.89E-07	2.97E-06	-	Pbr010764.1	K13420|1|8e-75|280|pop:POPTR_1075175|LRR receptor-like serine/threonine-protein kinase FLS2 [EC:2.7.11.1]	-	-	-	gi|694440278|ref|XP_009346965.1|/0/PREDICTED: receptor-like protein 12 [Pyrus x bretschneideri]										#N/A	#N/A	#N/A	#N/A	#N/A	#N/A	#N/A	#N/A	#N/A	#N/A	#N/A	#N/A	#N/A	#N/A	#N/A	#N/A	#N/A
Pbr024400.1	981	59	139.66	22.79	54.55	1.259178272	Up	5.94E-09	1.12E-07	-	Pbr024400.1	K00344|1|6e-10|63.2|osa:4331066|NADPH2:quinone reductase [EC:1.6.5.5];K07119|2|5e-09|60.1|bdi:100822589|	-	GO:0003824//catalytic activity;GO:0046914//transition metal ion binding	GO:0008152//metabolic process	gi|694411410|ref|XP_009334069.1|/1.17739e-150/PREDICTED: 2-methylene-furan-3-one reductase [Pyrus x bretschneideri]										#N/A	#N/A	#N/A	#N/A	#N/A	#N/A	#N/A	#N/A	#N/A	#N/A	#N/A	#N/A	#N/A	#N/A	#N/A	#N/A	#N/A
Pbr003747.1	1782	33	78	6.77	16.18	1.256983869	Up	1.29E-05	0.000149221	-	Pbr003747.1	-	-	-	-	gi|694445223|ref|XP_009349069.1|/0/PREDICTED: mini-chromosome maintenance complex-binding protein-like isoform X2 [Pyrus x bretschneideri]										#N/A	#N/A	#N/A	#N/A	#N/A	#N/A	#N/A	#N/A	#N/A	#N/A	#N/A	#N/A	#N/A	#N/A	#N/A	#N/A	#N/A
Pbr022030.2	1068	110	259.92	38.77	92.63	1.256538779	Up	1.88E-15	6.04E-14	-	Pbr022030.2	K13051|1|2e-159|559|mtr:MTR_1g018760|beta-aspartyl-peptidase (threonine type) [EC:3.4.19.5]	-	GO:0016811//hydrolase activity, acting on carbon-nitrogen (but not peptide) bonds, in linear amides	-	gi|694326484|ref|XP_009354155.1|/4.88494e-177/PREDICTED: probable isoaspartyl peptidase/L-asparaginase 2 [Pyrus x bretschneideri]										#N/A	#N/A	#N/A	#N/A	#N/A	#N/A	#N/A	#N/A	#N/A	#N/A	#N/A	#N/A	#N/A	#N/A	#N/A	#N/A	#N/A
Pbr032781.1	1737	363	858	76.5	182.75	1.256339753	Up	7.26E-48	7.41E-46	-	Pbr032781.1	K15403|1|6e-158|555|rcu:RCOM_0312000|fatty acid omega-hydroxy dehydrogenase [EC:1.1.-.-]	-	GO:0016491//oxidoreductase activity;GO:0016832//aldehyde-lyase activity;GO:0050662//coenzyme binding	GO:0044281//small molecule metabolic process	gi|694427302|ref|XP_009341287.1|/0/PREDICTED: protein HOTHEAD-like [Pyrus x bretschneideri]										#N/A	#N/A	#N/A	#N/A	#N/A	#N/A	#N/A	#N/A	#N/A	#N/A	#N/A	#N/A	#N/A	#N/A	#N/A	#N/A	#N/A
Pbr030356.1	879	42	99	18.27	43.57	1.253858479	Up	9.26E-07	1.30E-05	-	Pbr030356.1	K08235|1|1e-141|500|pop:POPTR_768438|xyloglucan:xyloglucosyl transferase [EC:2.4.1.207]	GO:0005576//extracellular region;GO:0030312//external encapsulating structure	GO:0016798//hydrolase activity, acting on glycosyl bonds;GO:0016758//transferase activity, transferring hexosyl groups	GO:0044042//glucan metabolic process	gi|694332600|ref|XP_009356929.1|/4.24815e-170/PREDICTED: probable xyloglucan endotransglucosylase/hydrolase protein 31 [Pyrus x bretschneideri]										#N/A	#N/A	#N/A	#N/A	#N/A	#N/A	#N/A	#N/A	#N/A	#N/A	#N/A	#N/A	#N/A	#N/A	#N/A	#N/A	#N/A
Pbr019133.1	2517	427	1005	61.27	145.71	1.249847136	Up	2.35E-55	2.81E-53	-	Pbr019133.1	K09338|1|0.0|1460|aly:ARALYDRAFT_314555|homeobox-leucine zipper protein	GO:0043231//intracellular membrane-bounded organelle	GO:0003677//DNA binding;GO:0001071//nucleic acid binding transcription factor activity	GO:0006351//transcription, DNA-dependent	gi|658309948|ref|NP_001280898.1|/0/homeobox-leucine zipper protein ATHB-15 [Malus domestica]										#N/A	#N/A	#N/A	#N/A	#N/A	#N/A	#N/A	#N/A	#N/A	#N/A	#N/A	#N/A	#N/A	#N/A	#N/A	#N/A	#N/A
Pbr035731.1	1167	29	68	9.3	22.04	1.244821603	Up	5.36E-05	0.000538567	-	Pbr035731.1	K00924|1|3e-99|360|ath:AT1G30270|[EC:2.7.1.-];K07198|3|1e-54|212|bdi:100836644|5'-AMP-activated protein kinase, catalytic alpha subunit [EC:2.7.11.11]	-	GO:0004674//protein serine/threonine kinase activity;GO:0032559	GO:0006464//cellular protein modification process;GO:0023052//signaling	gi|694431853|ref|XP_009343317.1|/0/PREDICTED: CBL-interacting serine/threonine-protein kinase 11-like, partial [Pyrus x bretschneideri]										#N/A	#N/A	#N/A	#N/A	#N/A	#N/A	#N/A	#N/A	#N/A	#N/A	#N/A	#N/A	#N/A	#N/A	#N/A	#N/A	#N/A
Pbr031969.1	327	39	90.97	53.82	127.42	1.243377446	Up	4.51E-06	5.67E-05	-	Pbr031969.1	-	-	-	-	gi|694351428|ref|XP_009357531.1|/5.80893e-59/PREDICTED: mitochondrial pyruvate carrier 2-like [Pyrus x bretschneideri]										#N/A	#N/A	#N/A	#N/A	#N/A	#N/A	#N/A	#N/A	#N/A	#N/A	#N/A	#N/A	#N/A	#N/A	#N/A	#N/A	#N/A
Pbr012431.2	1095	59.57	139.27	20.44	48.32	1.241225258	Up	5.94E-09	1.12E-07	-	Pbr012431.2	K08241|1|3e-88|323|vvi:100260930|jasmonate O-methyltransferase [EC:2.1.1.141]	-	-	-	gi|694407851|ref|XP_009378645.1|/0/PREDICTED: salicylate carboxymethyltransferase-like [Pyrus x bretschneideri]										#N/A	#N/A	#N/A	#N/A	#N/A	#N/A	#N/A	#N/A	#N/A	#N/A	#N/A	#N/A	#N/A	#N/A	#N/A	#N/A	#N/A
Pbr015478.1	4104	38	89	3.31	7.82	1.240337391	Up	3.78E-06	4.81E-05	-	Pbr015478.1	K14555|1|4e-07|56.2|aly:ARALYDRAFT_909661|U3 small nucleolar RNA-associated protein 13;K14818|2|7e-07|55.5|ppp:PHYPADRAFT_179087|ribosome assembly protein SQT1;K12857|4|3e-06|53.5|ppp:PHYPADRAFT_128744|Prp8 binding protein;K10599|5|3e-06|53.5|ppp:PHYPADRAFT_203375|pre-mRNA-processing factor 19 [EC:6.3.2.19]	-	-	-	gi|694323218|ref|XP_009352688.1|/0/PREDICTED: putative E3 ubiquitin-protein ligase LIN-1 [Pyrus x bretschneideri]										#N/A	#N/A	#N/A	#N/A	#N/A	#N/A	#N/A	#N/A	#N/A	#N/A	#N/A	#N/A	#N/A	#N/A	#N/A	#N/A	#N/A
Pbr006681.1	1818	33	77	6.63	15.64	1.238159737	Up	1.85E-05	0.000205534	-	Pbr006681.1	K14638|1|5e-87|320|mtr:MTR_4g015080|solute carrier family 15 (peptide/histidine transporter), member 3/4	-	-	-	gi|694379648|ref|XP_009366004.1|/0/PREDICTED: protein NRT1/ PTR FAMILY 4.5-like [Pyrus x bretschneideri]										#N/A	#N/A	#N/A	#N/A	#N/A	#N/A	#N/A	#N/A	#N/A	#N/A	#N/A	#N/A	#N/A	#N/A	#N/A	#N/A	#N/A
Pbr008587.1	876	249.13	580.78	108.8	256.54	1.237505233	Up	4.41E-32	3.00E-30	-	Pbr008587.1	-	-	-	-	gi|694451625|ref|XP_009350938.1|/1.61191e-153/PREDICTED: nudix hydrolase 2-like [Pyrus x bretschneideri]										#N/A	#N/A	#N/A	#N/A	#N/A	#N/A	#N/A	#N/A	#N/A	#N/A	#N/A	#N/A	#N/A	#N/A	#N/A	#N/A	#N/A
Pbr025427.1	426	189	438	187.71	440.91	1.231978688	Up	2.09E-24	1.06E-22	-	Pbr025427.1	-	-	-	-	gi|694412998|ref|XP_009334786.1|/3.26361e-62/PREDICTED: EG45-like domain containing protein isoform X2 [Pyrus x bretschneideri]										#N/A	#N/A	#N/A	#N/A	#N/A	#N/A	#N/A	#N/A	#N/A	#N/A	#N/A	#N/A	#N/A	#N/A	#N/A	#N/A	#N/A
Pbr008588.1	1068	401.87	932.22	141.63	332.23	1.230055464	Up	2.49E-50	2.66E-48	-	Pbr008588.1	-	-	-	-	gi|694451621|ref|XP_009350937.1|/5.05512e-174/PREDICTED: nudix hydrolase 2-like [Pyrus x bretschneideri]										#N/A	#N/A	#N/A	#N/A	#N/A	#N/A	#N/A	#N/A	#N/A	#N/A	#N/A	#N/A	#N/A	#N/A	#N/A	#N/A	#N/A
Pbr018761.1	678	254	588	147.22	344.9	1.228204452	Up	3.75E-32	2.56E-30	-	Pbr018761.1	K07232|1|1e-50|197|osa:4335982|cation transport protein ChaC	-	-	-	gi|694401356|ref|XP_009375733.1|/1.83555e-131/PREDICTED: cation transport regulator-like protein 2 [Pyrus x bretschneideri]										#N/A	#N/A	#N/A	#N/A	#N/A	#N/A	#N/A	#N/A	#N/A	#N/A	#N/A	#N/A	#N/A	#N/A	#N/A	#N/A	#N/A
Pbr005036.1	1551	38	88	9.02	21.1	1.22604366	Up	5.38E-06	6.66E-05	-	Pbr005036.1	K00901|1|3e-128|457|ppp:PHYPADRAFT_106363|diacylglycerol kinase [EC:2.7.1.107]	-	GO:0016301//kinase activity	GO:0007186//G-protein coupled receptor signaling pathway;GO:0006796//phosphate-containing compound metabolic process	gi|694448073|ref|XP_009350021.1|/0/PREDICTED: diacylglycerol kinase 5-like isoform X1 [Pyrus x bretschneideri]										#N/A	#N/A	#N/A	#N/A	#N/A	#N/A	#N/A	#N/A	#N/A	#N/A	#N/A	#N/A	#N/A	#N/A	#N/A	#N/A	#N/A
Pbr038687.1	966	68	157	26.7	62.35	1.223549818	Up	1.26E-09	2.53E-08	-	Pbr038687.1	-	-	-	-	gi|694435925|ref|XP_009345096.1|/4.05182e-151/PREDICTED: probable BOI-related E3 ubiquitin-protein ligase 3 [Pyrus x bretschneideri]										#N/A	#N/A	#N/A	#N/A	#N/A	#N/A	#N/A	#N/A	#N/A	#N/A	#N/A	#N/A	#N/A	#N/A	#N/A	#N/A	#N/A
Pbr020844.1	1392	86	198	22.86	53.22	1.219143107	Up	1.01E-11	2.45E-10	-	Pbr020844.1	-	-	GO:0031406//carboxylic acid binding	-	gi|694325544|ref|XP_009353712.1|/0/PREDICTED: uncharacterized protein LOC103944951 isoform X2 [Pyrus x bretschneideri]										#N/A	#N/A	#N/A	#N/A	#N/A	#N/A	#N/A	#N/A	#N/A	#N/A	#N/A	#N/A	#N/A	#N/A	#N/A	#N/A	#N/A
Pbr030385.1	1155	123	283	39.86	92.74	1.218250017	Up	4.10E-16	1.38E-14	-	Pbr030385.1	K09646|1|1e-136|484|gmx:100808412|serine carboxypeptidase 1 [EC:3.4.16.-]	-	-	-	gi|694332669|ref|XP_009356959.1|/1.8173e-180/PREDICTED: serine carboxypeptidase-like 51 [Pyrus x bretschneideri]										#N/A	#N/A	#N/A	#N/A	#N/A	#N/A	#N/A	#N/A	#N/A	#N/A	#N/A	#N/A	#N/A	#N/A	#N/A	#N/A	#N/A
Pbr001382.2	3063	30	69	3.52	8.18	1.216525414	Up	6.40E-05	0.000630628	-	Pbr001382.2	-	-	-	-	gi|694369475|ref|XP_009362732.1|/0/PREDICTED: uncharacterized protein LOC103952782 isoform X1 [Pyrus x bretschneideri]										#N/A	#N/A	#N/A	#N/A	#N/A	#N/A	#N/A	#N/A	#N/A	#N/A	#N/A	#N/A	#N/A	#N/A	#N/A	#N/A	#N/A
Pbr039490.2	3552	31	71	3.12	7.23	1.212449618	Up	5.35E-05	0.000538081	-	Pbr039490.2	K10728|1|0.0|1118|vvi:100260958|topoisomerase (DNA) II binding protein 1	-	-	-	gi|694437061|ref|XP_009345595.1|/0/PREDICTED: DNA topoisomerase 2-binding protein 1-like [Pyrus x bretschneideri]										#N/A	#N/A	#N/A	#N/A	#N/A	#N/A	#N/A	#N/A	#N/A	#N/A	#N/A	#N/A	#N/A	#N/A	#N/A	#N/A	#N/A
Pbr003041.1	1446	135	309	34.48	79.78	1.210267349	Up	2.66E-17	9.56E-16	-	Pbr003041.1	-	-	-	-	gi|694444438|ref|XP_009348741.1|/0/PREDICTED: uncharacterized protein LOC103940365 [Pyrus x bretschneideri]										#N/A	#N/A	#N/A	#N/A	#N/A	#N/A	#N/A	#N/A	#N/A	#N/A	#N/A	#N/A	#N/A	#N/A	#N/A	#N/A	#N/A
Pbr011890.1	1032	43	98	15.72	36.24	1.204981738	Up	2.23E-06	2.95E-05	-	Pbr011890.1	-	-	-	-	gi|694388389|ref|XP_009369905.1|/0/PREDICTED: probable mediator of RNA polymerase II transcription subunit 26c [Pyrus x bretschneideri]										#N/A	#N/A	#N/A	#N/A	#N/A	#N/A	#N/A	#N/A	#N/A	#N/A	#N/A	#N/A	#N/A	#N/A	#N/A	#N/A	#N/A
Pbr038788.1	1236	33.29	75.41	10.04	22.99	1.195247197	Up	3.74E-05	0.000388976	-	Pbr038788.1	K05658|1|1e-112|404|vvi:100262734|ATP-binding cassette, subfamily B (MDR/TAP), member 1;K00924|2|3e-107|386|osa:4337593|[EC:2.7.1.-]	-	-	-	gi|694436340|ref|XP_009345282.1|/0/PREDICTED: serine/threonine-protein kinase At5g01020-like isoform X1 [Pyrus x bretschneideri]										#N/A	#N/A	#N/A	#N/A	#N/A	#N/A	#N/A	#N/A	#N/A	#N/A	#N/A	#N/A	#N/A	#N/A	#N/A	#N/A	#N/A
Pbr005403.1	2271	121.84	275.53	19.44	44.42	1.192181174	Up	2.25E-15	7.17E-14	-	Pbr005403.1	K04733|1|7e-70|263|smo:SELMODRAFT_159261|interleukin-1 receptor-associated kinase 4 [EC:2.7.11.1];K13430|4|8e-61|233|pop:POPTR_548061|serine/threonine-protein kinase PBS1 [EC:2.7.11.1]	-	GO:0004683//calmodulin-dependent protein kinase activity;GO:0032559	GO:0050896//response to stimulus;GO:0006464//cellular protein modification process	gi|694447665|ref|XP_009349910.1|/0/PREDICTED: LOW QUALITY PROTEIN: probable receptor-like serine/threonine-protein kinase At5g57670 [Pyrus x bretschneideri]										#N/A	#N/A	#N/A	#N/A	#N/A	#N/A	#N/A	#N/A	#N/A	#N/A	#N/A	#N/A	#N/A	#N/A	#N/A	#N/A	#N/A
Pbr026344.1	1545	52.41	118.22	12.49	28.47	1.188669016	Up	2.28E-07	3.53E-06	-	Pbr026344.1	K01051|1|0.0|709|gmx:100800971|pectinesterase [EC:3.1.1.11]	-	GO:0016788//hydrolase activity, acting on ester bonds	-	gi|694415135|ref|XP_009335753.1|/0/PREDICTED: probable pectinesterase/pectinesterase inhibitor 41 [Pyrus x bretschneideri]										#N/A	#N/A	#N/A	#N/A	#N/A	#N/A	#N/A	#N/A	#N/A	#N/A	#N/A	#N/A	#N/A	#N/A	#N/A	#N/A	#N/A
Pbr000325.1	1803	41.4	93.29	8.39	19.11	1.187585063	Up	4.48E-06	5.64E-05	-	Pbr000325.1	K00422|1|1e-145|515|vvi:100256583|polyphenol oxidase [EC:1.10.3.1]	-	-	-	gi|694309712|ref|XP_009334704.1|/0/PREDICTED: polyphenol oxidase, chloroplastic-like [Pyrus x bretschneideri]										#N/A	#N/A	#N/A	#N/A	#N/A	#N/A	#N/A	#N/A	#N/A	#N/A	#N/A	#N/A	#N/A	#N/A	#N/A	#N/A	#N/A
Pbr015856.1	3288	35.99	81.19	3.93	8.95	1.18735837	Up	1.30E-05	0.000149719	-	Pbr015856.1	K13420|1|9e-143|506|vvi:100253808|LRR receptor-like serine/threonine-protein kinase FLS2 [EC:2.7.11.1]	-	-	-	gi|694395492|ref|XP_009373071.1|/0/PREDICTED: probable LRR receptor-like serine/threonine-protein kinase At3g47570 [Pyrus x bretschneideri]										#N/A	#N/A	#N/A	#N/A	#N/A	#N/A	#N/A	#N/A	#N/A	#N/A	#N/A	#N/A	#N/A	#N/A	#N/A	#N/A	#N/A
Pbr001922.2	1524	32	72	7.73	17.59	1.186215164	Up	6.33E-05	0.000624415	-	Pbr001922.2	K04354|1|7e-135|479|pop:POPTR_1081434|protein phosphatase 2 (formerly 2A), regulatory subunit B	-	-	-	gi|694370348|ref|XP_009362986.1|/0/PREDICTED: serine/threonine protein phosphatase 2A 55 kDa regulatory subunit B beta isoform-like isoform X3 [Pyrus x bretschneideri]										#N/A	#N/A	#N/A	#N/A	#N/A	#N/A	#N/A	#N/A	#N/A	#N/A	#N/A	#N/A	#N/A	#N/A	#N/A	#N/A	#N/A
Pbr005884.1	909	57	128	23.91	54.31	1.183603733	Up	9.46E-08	1.55E-06	-	Pbr005884.1	K12135|1|1e-14|79.0|ath:AT5G15840|zinc finger protein CONSTANS	-	-	-	gi|694316827|ref|XP_009335579.1|/4.3757e-157/PREDICTED: probable salt tolerance-like protein At1g75540 [Pyrus x bretschneideri]										#N/A	#N/A	#N/A	#N/A	#N/A	#N/A	#N/A	#N/A	#N/A	#N/A	#N/A	#N/A	#N/A	#N/A	#N/A	#N/A	#N/A
Pbr022232.1	1626	68	152	15.36	34.69	1.175341625	Up	6.93E-09	1.29E-07	-	Pbr022232.1	K13418|1|2e-139|494|ath:AT1G71830|somatic embryogenesis receptor kinase 1 [EC:2.7.10.1 2.7.11.1];K13416|2|3e-137|486|ath:AT4G33430|brassinosteroid insensitive 1-associated receptor kinase 1 [EC:2.7.10.1 2.7.11.1]	GO:0016020//membrane	GO:0016491//oxidoreductase activity;GO:0004672//protein kinase activity;GO:0000166//nucleotide binding	GO:0008152//metabolic process	gi|694407101|ref|XP_009378313.1|/0/PREDICTED: protein NSP-INTERACTING KINASE 1-like [Pyrus x bretschneideri]										#N/A	#N/A	#N/A	#N/A	#N/A	#N/A	#N/A	#N/A	#N/A	#N/A	#N/A	#N/A	#N/A	#N/A	#N/A	#N/A	#N/A
Pbr028976.1	759	69	154	35.27	79.65	1.175232786	Up	5.82E-09	1.10E-07	-	Pbr028976.1	K09873|1|2e-91|327|aly:ARALYDRAFT_912085|aquaporin TIP	GO:0031224//intrinsic to membrane	-	GO:0006810//transport	gi|694420935|ref|XP_009338345.1|/9.13867e-115/PREDICTED: aquaporin TIP1-3-like [Pyrus x bretschneideri]										#N/A	#N/A	#N/A	#N/A	#N/A	#N/A	#N/A	#N/A	#N/A	#N/A	#N/A	#N/A	#N/A	#N/A	#N/A	#N/A	#N/A
Pbr029418.1	2838	83.46	186.08	10.59	23.85	1.171286677	Up	1.30E-10	2.89E-09	-	Pbr029418.1	K11498|1|2e-80|298|pop:POPTR_831806|centromeric protein E	-	-	-	gi|694421602|ref|XP_009338641.1|/0/PREDICTED: kinesin-like protein NACK2 isoform X2 [Pyrus x bretschneideri]										#N/A	#N/A	#N/A	#N/A	#N/A	#N/A	#N/A	#N/A	#N/A	#N/A	#N/A	#N/A	#N/A	#N/A	#N/A	#N/A	#N/A
Pbr011525.1	867	32.02	71.26	14.14	31.84	1.171058216	Up	8.93E-05	0.000852121	-	Pbr011525.1	K12126|1|3e-14|77.4|ath:AT1G09530|phytochrome-interacting factor 3;K13422|3|2e-06|51.2|rcu:RCOM_0864470|transcription factor MYC2;K10863|4|3e-06|50.8|ath:AT5G01310|aprataxin [EC:3.-.-.-]	-	-	-	gi|694387252|ref|XP_009369387.1|/8.70223e-144/PREDICTED: transcription factor bHLH79-like [Pyrus x bretschneideri]										#N/A	#N/A	#N/A	#N/A	#N/A	#N/A	#N/A	#N/A	#N/A	#N/A	#N/A	#N/A	#N/A	#N/A	#N/A	#N/A	#N/A
Pbr021220.1	1140	135	300	44.37	99.69	1.167864241	Up	5.42E-16	1.81E-14	-	Pbr021220.1	K00001|1|0.0|637|pop:POPTR_827290|alcohol dehydrogenase [EC:1.1.1.1]	-	-	-	gi|694405729|ref|XP_009377701.1|/0/PREDICTED: alcohol dehydrogenase 1-like [Pyrus x bretschneideri]										#N/A	#N/A	#N/A	#N/A	#N/A	#N/A	#N/A	#N/A	#N/A	#N/A	#N/A	#N/A	#N/A	#N/A	#N/A	#N/A	#N/A
Pbr031675.1	1425	135	300	35.02	78.66	1.167451103	Up	5.42E-16	1.81E-14	-	Pbr031675.1	K00924|1|0.0|726|ath:AT4G00720|[EC:2.7.1.-];K03083|3|0.0|670|smo:SELMODRAFT_159063|glycogen synthase kinase 3 beta [EC:2.7.11.26]	-	GO:0004672//protein kinase activity;GO:0032559	GO:0006464//cellular protein modification process	gi|694425835|ref|XP_009340624.1|/0/PREDICTED: shaggy-related protein kinase theta-like [Pyrus x bretschneideri]										#N/A	#N/A	#N/A	#N/A	#N/A	#N/A	#N/A	#N/A	#N/A	#N/A	#N/A	#N/A	#N/A	#N/A	#N/A	#N/A	#N/A
Pbr017476.1	2928	34.37	76.33	4.22	9.47	1.166121427	Up	4.41E-05	0.000452313	-	Pbr017476.1	K13420|1|1e-74|280|ath:AT5G46330|LRR receptor-like serine/threonine-protein kinase FLS2 [EC:2.7.11.1]	-	-	-	gi|514996713|gb|AGO64661.1|/0/receptor-like protein [Pyrus communis]										#N/A	#N/A	#N/A	#N/A	#N/A	#N/A	#N/A	#N/A	#N/A	#N/A	#N/A	#N/A	#N/A	#N/A	#N/A	#N/A	#N/A
Pbr016419.1	510	84	186	67.4	151.15	1.165160482	Up	2.13E-10	4.61E-09	-	Pbr016419.1	K06674|1|1e-06|50.4|vcn:VOLCADRAFT_106052|structural maintenance of chromosome 2	-	-	GO:0050896//response to stimulus	gi|694395952|ref|XP_009373274.1|/1.43026e-92/PREDICTED: universal stress protein A-like protein isoform X2 [Pyrus x bretschneideri]										#N/A	#N/A	#N/A	#N/A	#N/A	#N/A	#N/A	#N/A	#N/A	#N/A	#N/A	#N/A	#N/A	#N/A	#N/A	#N/A	#N/A
Pbr005807.1	1713	60	133	12.83	28.74	1.163538891	Up	7.79E-08	1.29E-06	-	Pbr005807.1	K01206|1|1e-13|76.3|ath:AT1G67830|alpha-L-fucosidase [EC:3.2.1.51];K00514|3|1e-12|73.6|rcu:RCOM_1428040|zeta-carotene desaturase [EC:1.3.5.6]	-	GO:0016788//hydrolase activity, acting on ester bonds	-	gi|694317093|ref|XP_009336671.1|/5.84231e-155/PREDICTED: LOW QUALITY PROTEIN: uncharacterized protein LOC103929236 [Pyrus x bretschneideri]										#N/A	#N/A	#N/A	#N/A	#N/A	#N/A	#N/A	#N/A	#N/A	#N/A	#N/A	#N/A	#N/A	#N/A	#N/A	#N/A	#N/A
Pbr024157.1	1998	57.99	127.96	10.56	23.56	1.157729704	Up	1.33E-07	2.12E-06	-	Pbr024157.1	-	-	GO:0046872//metal ion binding	-	gi|694411800|ref|XP_009334248.1|/0/PREDICTED: fimbrin-like protein 2 [Pyrus x bretschneideri]										#N/A	#N/A	#N/A	#N/A	#N/A	#N/A	#N/A	#N/A	#N/A	#N/A	#N/A	#N/A	#N/A	#N/A	#N/A	#N/A	#N/A
Pbr000762.1	1254	160	353	47.51	105.97	1.157352785	Up	2.61E-18	9.95E-17	-	Pbr000762.1	-	-	-	-	gi|694315514|ref|XP_009375960.1|/0/PREDICTED: uncharacterized protein LOC103964714 [Pyrus x bretschneideri]										#N/A	#N/A	#N/A	#N/A	#N/A	#N/A	#N/A	#N/A	#N/A	#N/A	#N/A	#N/A	#N/A	#N/A	#N/A	#N/A	#N/A
Pbr027611.1	1545	164	361	39.07	86.93	1.153792889	Up	1.30E-18	5.05E-17	-	Pbr027611.1	K00517|1|0.0|766|pop:POPTR_765198|[EC:1.14.-.-];K15399|5|0.0|742|aly:ARALYDRAFT_478392|cytochrome P450, family 77, subfamily A, polypeptide 6 [EC:1.14.-.-]	GO:0044464//cell part	GO:0016491//oxidoreductase activity;GO:0005506//iron ion binding	GO:0008152//metabolic process	gi|694417926|ref|XP_009336991.1|/0/PREDICTED: cytochrome P450 77A3-like [Pyrus x bretschneideri]										#N/A	#N/A	#N/A	#N/A	#N/A	#N/A	#N/A	#N/A	#N/A	#N/A	#N/A	#N/A	#N/A	#N/A	#N/A	#N/A	#N/A
Pbr019684.1	978	1466	3210.08	568.05	1257.94	1.146973285	Up	1.12E-150	4.54E-148	-	Pbr019684.1	K13051|1|1e-166|583|mtr:MTR_1g018760|beta-aspartyl-peptidase (threonine type) [EC:3.4.19.5]	-	GO:0016811//hydrolase activity, acting on carbon-nitrogen (but not peptide) bonds, in linear amides	-	gi|694311926|ref|XP_009360082.1|/0/PREDICTED: probable isoaspartyl peptidase/L-asparaginase 2 [Pyrus x bretschneideri]										#N/A	#N/A	#N/A	#N/A	#N/A	#N/A	#N/A	#N/A	#N/A	#N/A	#N/A	#N/A	#N/A	#N/A	#N/A	#N/A	#N/A
Pbr022348.1	729	407	890	217.56	481.38	1.145762872	Up	5.54E-43	5.13E-41	-	Pbr022348.1	-	-	-	-	gi|657998424|ref|XP_008391617.1|/9.83059e-137/PREDICTED: cysteine-rich repeat secretory protein 38-like [Malus domestica]										#N/A	#N/A	#N/A	#N/A	#N/A	#N/A	#N/A	#N/A	#N/A	#N/A	#N/A	#N/A	#N/A	#N/A	#N/A	#N/A	#N/A
Pbr007250.1	1980	118	257.39	21.7	47.83	1.140220749	Up	2.02E-13	5.60E-12	-	Pbr007250.1	K13430|1|5e-62|237|zma:100283091|serine/threonine-protein kinase PBS1 [EC:2.7.11.1]	-	-	-	gi|694317557|ref|XP_009338731.1|/0/PREDICTED: cysteine-rich receptor-like protein kinase 10 isoform X1 [Pyrus x bretschneideri]										#N/A	#N/A	#N/A	#N/A	#N/A	#N/A	#N/A	#N/A	#N/A	#N/A	#N/A	#N/A	#N/A	#N/A	#N/A	#N/A	#N/A
Pbr030174.1	2253	50	109	8.04	17.72	1.140111197	Up	1.76E-06	2.37E-05	-	Pbr030174.1	-	-	-	-	gi|694422736|ref|XP_009339193.1|/0/PREDICTED: pumilio homolog 12-like [Pyrus x bretschneideri]										#N/A	#N/A	#N/A	#N/A	#N/A	#N/A	#N/A	#N/A	#N/A	#N/A	#N/A	#N/A	#N/A	#N/A	#N/A	#N/A	#N/A
Pbr035931.1	573	137	298	96.07	211.59	1.139113553	Up	2.72E-15	8.63E-14	-	Pbr035931.1	-	-	-	-	gi|694355719|ref|XP_009358815.1|/1.61169e-94/PREDICTED: uncharacterized protein LOC103949427 [Pyrus x bretschneideri]										#N/A	#N/A	#N/A	#N/A	#N/A	#N/A	#N/A	#N/A	#N/A	#N/A	#N/A	#N/A	#N/A	#N/A	#N/A	#N/A	#N/A
Pbr028583.1	3321	165.98	361.73	17.92	39.46	1.138820319	Up	2.10E-18	8.04E-17	-	Pbr028583.1	K15747|1|0.0|832|rcu:RCOM_1437260|cytochrome P450, family 97, subfamily A (beta-ring hydroxylase) [EC:1.14.-.-]	-	GO:0004497//monooxygenase activity;GO:0005506//iron ion binding	-	gi|694420094|ref|XP_009337972.1|/0/PREDICTED: protein LUTEIN DEFICIENT 5, chloroplastic-like isoform X1 [Pyrus x bretschneideri]										#N/A	#N/A	#N/A	#N/A	#N/A	#N/A	#N/A	#N/A	#N/A	#N/A	#N/A	#N/A	#N/A	#N/A	#N/A	#N/A	#N/A
Pbr026299.1	1797	43.15	94	8.78	19.32	1.137802249	Up	8.67E-06	0.000103933	-	Pbr026299.1	K00058|1|0.0|907|rcu:RCOM_0811570|D-3-phosphoglycerate dehydrogenase [EC:1.1.1.95]	-	GO:0031406//carboxylic acid binding;GO:0016616//oxidoreductase activity, acting on the CH-OH group of donors, NAD or NADP as acceptor;GO:0000166//nucleotide binding	GO:0006563//L-serine metabolic process	gi|694415322|ref|XP_009335842.1|/0/PREDICTED: D-3-phosphoglycerate dehydrogenase 1, chloroplastic-like [Pyrus x bretschneideri]										#N/A	#N/A	#N/A	#N/A	#N/A	#N/A	#N/A	#N/A	#N/A	#N/A	#N/A	#N/A	#N/A	#N/A	#N/A	#N/A	#N/A
Pbr035660.1	1788	34	74	6.95	15.29	1.137503524	Up	8.69E-05	0.000831815	-	Pbr035660.1	K13418|1|1e-94|345|rcu:RCOM_0186340|somatic embryogenesis receptor kinase 1 [EC:2.7.10.1 2.7.11.1]	GO:0031224//intrinsic to membrane	GO:0004871//signal transducer activity;GO:0004713//protein tyrosine kinase activity;GO:0032559	GO:0006464//cellular protein modification process	gi|694431577|ref|XP_009343197.1|/0/PREDICTED: LRR receptor-like serine/threonine-protein kinase FEI 2 [Pyrus x bretschneideri]										#N/A	#N/A	#N/A	#N/A	#N/A	#N/A	#N/A	#N/A	#N/A	#N/A	#N/A	#N/A	#N/A	#N/A	#N/A	#N/A	#N/A
Pbr025543.2	1332	121	263	33.7	74.06	1.135945958	Up	1.19E-13	3.36E-12	-	Pbr025543.2	K01376|1|3e-180|629|ath:AT5G43060|[EC:3.4.22.-];K01365|4|2e-120|431|smo:SELMODRAFT_183539|cathepsin L [EC:3.4.22.15]	-	GO:0016628//oxidoreductase activity, acting on the CH-CH group of donors, NAD or NADP as acceptor;GO:0004175//endopeptidase activity	GO:0019538//protein metabolic process	gi|694413514|ref|XP_009335016.1|/0/PREDICTED: cysteine proteinase RD21a-like isoform X1 [Pyrus x bretschneideri]										#N/A	#N/A	#N/A	#N/A	#N/A	#N/A	#N/A	#N/A	#N/A	#N/A	#N/A	#N/A	#N/A	#N/A	#N/A	#N/A	#N/A
Pbr031825.2	3246	117.14	254.11	12.95	28.38	1.131922491	Up	3.34E-13	9.07E-12	-	Pbr031825.2	K01537|1|0.0|1480|aly:ARALYDRAFT_479638|Ca2+-transporting ATPase [EC:3.6.3.8]	-	-	-	gi|694425600|ref|XP_009340519.1|/0/PREDICTED: calcium-transporting ATPase 9, plasma membrane-type-like isoform X2 [Pyrus x bretschneideri]										#N/A	#N/A	#N/A	#N/A	#N/A	#N/A	#N/A	#N/A	#N/A	#N/A	#N/A	#N/A	#N/A	#N/A	#N/A	#N/A	#N/A
Pbr007822.1	1281	128	277	37.16	81.29	1.129327386	Up	3.49E-14	1.02E-12	-	Pbr007822.1	-	-	-	-	gi|657968951|ref|XP_008376190.1|/0/PREDICTED: rho GTPase-activating protein 3 [Malus domestica]										#N/A	#N/A	#N/A	#N/A	#N/A	#N/A	#N/A	#N/A	#N/A	#N/A	#N/A	#N/A	#N/A	#N/A	#N/A	#N/A	#N/A
Pbr018588.3	1323	84	181	23.57	51.33	1.122850502	Up	1.10E-09	2.22E-08	-	Pbr018588.3	-	-	-	-	gi|694324959|ref|XP_009353455.1|/0/PREDICTED: protein notum homolog [Pyrus x bretschneideri]										#N/A	#N/A	#N/A	#N/A	#N/A	#N/A	#N/A	#N/A	#N/A	#N/A	#N/A	#N/A	#N/A	#N/A	#N/A	#N/A	#N/A
Pbr011714.1	3813	403.04	867.96	37.79	82.22	1.121484853	Up	1.36E-40	1.15E-38	-	Pbr011714.1	K10405|1|2e-80|299|ota:Ot10g00670|kinesin family member C1;K10406|2|2e-76|286|vvi:100249019|kinesin family member C2/C3	GO:0043232	GO:0003774//motor activity;GO:0032559	GO:0007017//microtubule-based process	gi|694388035|ref|XP_009369747.1|/0/PREDICTED: kinesin-like calmodulin-binding protein isoform X1 [Pyrus x bretschneideri]										#N/A	#N/A	#N/A	#N/A	#N/A	#N/A	#N/A	#N/A	#N/A	#N/A	#N/A	#N/A	#N/A	#N/A	#N/A	#N/A	#N/A
Pbr042572.1	1551	39.01	83.72	9.26	20.08	1.116675171	Up	4.84E-05	0.000491885	-	Pbr042572.1	K15397|1|0.0|922|vvi:100266256|3-ketoacyl-CoA synthase [EC:2.3.1.-]	-	-	-	gi|694441430|ref|XP_009347466.1|/0/PREDICTED: 3-ketoacyl-CoA synthase 11-like [Pyrus x bretschneideri]										#N/A	#N/A	#N/A	#N/A	#N/A	#N/A	#N/A	#N/A	#N/A	#N/A	#N/A	#N/A	#N/A	#N/A	#N/A	#N/A	#N/A
Pbr002569.2	3825	41.13	87.98	3.84	8.31	1.113742166	Up	3.36E-05	0.000353868	-	Pbr002569.2	K13420|1|5e-72|271|sbi:SORBI_06g028760|LRR receptor-like serine/threonine-protein kinase FLS2 [EC:2.7.11.1];K14536|4|3e-67|255|gmx:100775257|ribosome assembly protein 1 [EC:3.6.5.-]	-	-	-	gi|694371650|ref|XP_009363343.1|/0/PREDICTED: leucine-rich repeat receptor protein kinase EXS-like [Pyrus x bretschneideri]										#N/A	#N/A	#N/A	#N/A	#N/A	#N/A	#N/A	#N/A	#N/A	#N/A	#N/A	#N/A	#N/A	#N/A	#N/A	#N/A	#N/A
Pbr022131.1	2838	56.54	120.92	7.17	15.5	1.112223191	Up	8.30E-07	1.18E-05	-	Pbr022131.1	K11498|1|9e-80|296|pop:POPTR_831806|centromeric protein E	-	-	-	gi|694406837|ref|XP_009378198.1|/0/PREDICTED: kinesin-like protein NACK2 isoform X2 [Pyrus x bretschneideri]										#N/A	#N/A	#N/A	#N/A	#N/A	#N/A	#N/A	#N/A	#N/A	#N/A	#N/A	#N/A	#N/A	#N/A	#N/A	#N/A	#N/A
Pbr022484.1	1035	57.57	122.88	20.98	45.3	1.110496372	Up	6.93E-07	9.98E-06	-	Pbr022484.1	K01365|1|5e-152|535|vvi:100242026|cathepsin L [EC:3.4.22.15]	-	-	-	gi|694326727|ref|XP_009354268.1|/0/PREDICTED: ervatamin-B-like [Pyrus x bretschneideri]										#N/A	#N/A	#N/A	#N/A	#N/A	#N/A	#N/A	#N/A	#N/A	#N/A	#N/A	#N/A	#N/A	#N/A	#N/A	#N/A	#N/A
Pbr035130.1	1386	38	81	10.15	21.87	1.107473493	Up	5.82E-05	0.000577547	-	Pbr035130.1	-	-	-	-	gi|694355281|ref|XP_009358691.1|/0/PREDICTED: molybdate-anion transporter-like [Pyrus x bretschneideri]										#N/A	#N/A	#N/A	#N/A	#N/A	#N/A	#N/A	#N/A	#N/A	#N/A	#N/A	#N/A	#N/A	#N/A	#N/A	#N/A	#N/A
Pbr021582.1	1803	111.03	236.67	22.51	48.49	1.107121197	Up	6.62E-12	1.63E-10	-	Pbr021582.1	K03006|1|8e-16|84.0|cme:CMR224C|DNA-directed RNA polymerase II subunit RPB1 [EC:2.7.7.6]	-	-	-	gi|694405701|ref|XP_009377690.1|/1.85111e-90/PREDICTED: proline-rich protein 4-like, partial [Pyrus x bretschneideri]										#N/A	#N/A	#N/A	#N/A	#N/A	#N/A	#N/A	#N/A	#N/A	#N/A	#N/A	#N/A	#N/A	#N/A	#N/A	#N/A	#N/A
Pbr017194.1	2811	53	113	6.79	14.62	1.106459832	Up	1.97E-06	2.65E-05	-	Pbr017194.1	-	-	-	-	gi|694399682|ref|XP_009374952.1|/0/PREDICTED: uncharacterized protein LOC103963818 [Pyrus x bretschneideri]										#N/A	#N/A	#N/A	#N/A	#N/A	#N/A	#N/A	#N/A	#N/A	#N/A	#N/A	#N/A	#N/A	#N/A	#N/A	#N/A	#N/A
Pbr016981.1	1248	264	561.92	78.79	169.55	1.105626344	Up	3.32E-26	1.82E-24	-	Pbr016981.1	K10781|1|3e-179|626|vvi:100257579|fatty acyl-ACP thioesterase B [EC:3.1.2.14 3.1.2.-]	-	GO:0016297//acyl-[acyl-carrier-protein] hydrolase activity	GO:0006631//fatty acid metabolic process	gi|694397628|ref|XP_009374053.1|/0/PREDICTED: palmitoyl-acyl carrier protein thioesterase, chloroplastic-like [Pyrus x bretschneideri]										#N/A	#N/A	#N/A	#N/A	#N/A	#N/A	#N/A	#N/A	#N/A	#N/A	#N/A	#N/A	#N/A	#N/A	#N/A	#N/A	#N/A
Pbr005179.1	969	635	1350	248.52	534.35	1.104423059	Up	9.48E-61	1.25E-58	-	Pbr005179.1	K05933|1|6e-143|504|gmx:100784455|aminocyclopropanecarboxylate oxidase [EC:1.14.17.4]	-	GO:0043169//cation binding;GO:0019842//vitamin binding;GO:0016641//oxidoreductase activity, acting on the CH-NH2 group of donors, oxygen as acceptor	GO:0003006//developmental process involved in reproduction;GO:0009692	gi|54260388|dbj|BAD61000.1|/2.47169e-169/1-aminocyclopropane-1-carboxylate oxidase [Pyrus pyrifolia]										#N/A	#N/A	#N/A	#N/A	#N/A	#N/A	#N/A	#N/A	#N/A	#N/A	#N/A	#N/A	#N/A	#N/A	#N/A	#N/A	#N/A
Pbr035167.1	1302	227	482	64.77	139.04	1.102102338	Up	1.05E-22	4.95E-21	-	Pbr035167.1	K15400|1|2e-33|142|ath:AT5G41040|omega-hydroxypalmitate O-feruloyl transferase [EC:2.3.1.188];K13065|5|9e-31|132|vvi:100265530|shikimate O-hydroxycinnamoyltransferase [EC:2.3.1.133]	-	-	-	gi|694430585|ref|XP_009342764.1|/0/PREDICTED: vinorine synthase-like [Pyrus x bretschneideri]										#N/A	#N/A	#N/A	#N/A	#N/A	#N/A	#N/A	#N/A	#N/A	#N/A	#N/A	#N/A	#N/A	#N/A	#N/A	#N/A	#N/A
Pbr011562.1	945	4366	9265	1755.77	3768.27	1.10179847	Up	0	0	-	Pbr011562.1	K00430|1|3e-127|452|vvi:100257005|peroxidase [EC:1.11.1.7]	-	-	-	gi|694387595|ref|XP_009369543.1|/3.09432e-169/PREDICTED: peroxidase 4-like [Pyrus x bretschneideri]										#N/A	#N/A	#N/A	#N/A	#N/A	#N/A	#N/A	#N/A	#N/A	#N/A	#N/A	#N/A	#N/A	#N/A	#N/A	#N/A	#N/A
Pbr014979.1	2136	963	2045	163.7	351.29	1.101608187	Up	7.25E-91	1.48E-88	-	Pbr014979.1	K13862|1|8e-20|97.4|ota:Ot04g03190|solute carrier family 4 (sodium borate transporter), member 11	GO:0031224//intrinsic to membrane	GO:0015301//anion:anion antiporter activity	GO:0006811//ion transport	gi|694393218|ref|XP_009372058.1|/0/PREDICTED: probable boron transporter 2 [Pyrus x bretschneideri]										#N/A	#N/A	#N/A	#N/A	#N/A	#N/A	#N/A	#N/A	#N/A	#N/A	#N/A	#N/A	#N/A	#N/A	#N/A	#N/A	#N/A
Pbr024083.1	3348	319.86	678.85	34.25	73.44	1.100462071	Up	2.42E-31	1.59E-29	-	Pbr024083.1	K01537|1|0.0|1507|aly:ARALYDRAFT_479638|Ca2+-transporting ATPase [EC:3.6.3.8]	-	-	-	gi|694411191|ref|XP_009333971.1|/0/PREDICTED: calcium-transporting ATPase 9, plasma membrane-type-like isoform X2 [Pyrus x bretschneideri]										#N/A	#N/A	#N/A	#N/A	#N/A	#N/A	#N/A	#N/A	#N/A	#N/A	#N/A	#N/A	#N/A	#N/A	#N/A	#N/A	#N/A
Pbr036246.1	1188	75	159	23.59	50.56	1.099821045	Up	1.98E-08	3.51E-07	-	Pbr036246.1	K13065|1|3e-28|124|sbi:SORBI_06g021640|shikimate O-hydroxycinnamoyltransferase [EC:2.3.1.133];K15400|4|3e-27|121|aly:ARALYDRAFT_493874|omega-hydroxypalmitate O-feruloyl transferase [EC:2.3.1.188]	-	GO:0016747//transferase activity, transferring acyl groups other than amino-acyl groups	-	gi|694357444|ref|XP_009359286.1|/0/PREDICTED: vinorine synthase-like [Pyrus x bretschneideri]										#N/A	#N/A	#N/A	#N/A	#N/A	#N/A	#N/A	#N/A	#N/A	#N/A	#N/A	#N/A	#N/A	#N/A	#N/A	#N/A	#N/A
Pbr008150.1	540	64	135	48.05	102.64	1.094984739	Up	2.71E-07	4.14E-06	-	Pbr008150.1	K05278|1|5e-67|251|gmx:100816829|flavonol synthase [EC:1.14.11.23]	GO:0044424//intracellular part	GO:0043169//cation binding;GO:0019842//vitamin binding;GO:0016706//oxidoreductase activity, acting on paired donors, with incorporation or reduction of molecular oxygen, 2-oxoglutarate as one donor, and incorporation of one atom each of oxygen into both donors;GO:0016701//oxidoreductase activity, acting on single donors with incorporation of molecular oxygen	GO:0051553	gi|694381964|ref|XP_009367022.1|/1.33645e-89/PREDICTED: flavonol synthase/flavanone 3-hydroxylase [Pyrus x bretschneideri]										#N/A	#N/A	#N/A	#N/A	#N/A	#N/A	#N/A	#N/A	#N/A	#N/A	#N/A	#N/A	#N/A	#N/A	#N/A	#N/A	#N/A
Pbr037694.1	465	47363	99787	42362.12	90427.21	1.093982162	Up	0	0	-	Pbr037694.1	-	-	-	-	gi|694434710|ref|XP_009344565.1|/1.69252e-77/PREDICTED: gibberellin-regulated protein 14-like [Pyrus x bretschneideri]										#N/A	#N/A	#N/A	#N/A	#N/A	#N/A	#N/A	#N/A	#N/A	#N/A	#N/A	#N/A	#N/A	#N/A	#N/A	#N/A	#N/A
Pbr004537.1	1953	57.77	122.06	10.78	23.01	1.093903805	Up	6.93E-07	9.98E-06	-	Pbr004537.1	K13430|1|7e-65|246|osa:4329463|serine/threonine-protein kinase PBS1 [EC:2.7.11.1]	-	-	-	gi|694376602|ref|XP_009364708.1|/0/PREDICTED: cysteine-rich receptor-like protein kinase 10 [Pyrus x bretschneideri]										#N/A	#N/A	#N/A	#N/A	#N/A	#N/A	#N/A	#N/A	#N/A	#N/A	#N/A	#N/A	#N/A	#N/A	#N/A	#N/A	#N/A
Pbr019865.1	678	37	78	21.44	45.75	1.093466838	Up	9.70E-05	0.000920543	-	Pbr019865.1	K06966|1|5e-98|355|gmx:100306704|	-	GO:0003824//catalytic activity	-	gi|694312414|ref|XP_009362170.1|/3.9607e-126/PREDICTED: cytokinin riboside 5'-monophosphate phosphoribohydrolase LOG8-like isoform X1 [Pyrus x bretschneideri]										#N/A	#N/A	#N/A	#N/A	#N/A	#N/A	#N/A	#N/A	#N/A	#N/A	#N/A	#N/A	#N/A	#N/A	#N/A	#N/A	#N/A
Pbr030785.1	2007	254	536	46.06	98.22	1.092502411	Up	9.21E-25	4.71E-23	-	Pbr030785.1	-	GO:0031224//intrinsic to membrane	GO:0015291//secondary active transmembrane transporter activity	GO:0015698//inorganic anion transport	gi|694423790|ref|XP_009339687.1|/0/PREDICTED: probable sulfate transporter 3.3 [Pyrus x bretschneideri]										#N/A	#N/A	#N/A	#N/A	#N/A	#N/A	#N/A	#N/A	#N/A	#N/A	#N/A	#N/A	#N/A	#N/A	#N/A	#N/A	#N/A
Pbr000136.1	1395	223	470	59.15	126.03	1.091317118	Up	7.46E-22	3.34E-20	-	Pbr000136.1	K05907|1|0.0|684|aly:ARALYDRAFT_911717|adenylyl-sulfate reductase (glutathione) [EC:1.8.4.9]	-	GO:0016667//oxidoreductase activity, acting on a sulfur group of donors	GO:0006790//sulfur compound metabolic process;GO:0019725//cellular homeostasis	gi|694309196|ref|XP_009359336.1|/0/PREDICTED: 5'-adenylylsulfate reductase 3, chloroplastic-like [Pyrus x bretschneideri]										#N/A	#N/A	#N/A	#N/A	#N/A	#N/A	#N/A	#N/A	#N/A	#N/A	#N/A	#N/A	#N/A	#N/A	#N/A	#N/A	#N/A
Pbr018861.1	1455	149.11	314.11	37.84	80.57	1.090330667	Up	4.22E-15	1.33E-13	-	Pbr018861.1	K13811|1|0.0|790|vvi:100259752|3'-phosphoadenosine 5'-phosphosulfate synthase [EC:2.7.7.4 2.7.1.25]	-	GO:0004779//sulfate adenylyltransferase activity	GO:0006790//sulfur compound metabolic process	gi|658011552|ref|XP_008341022.1|/0/PREDICTED: ATP sulfurylase 1, chloroplastic [Malus domestica]										#N/A	#N/A	#N/A	#N/A	#N/A	#N/A	#N/A	#N/A	#N/A	#N/A	#N/A	#N/A	#N/A	#N/A	#N/A	#N/A	#N/A
Pbr030376.1	2766	42	88	5.47	11.58	1.082022515	Up	3.86E-05	0.000401097	-	Pbr030376.1	K11643|1|4e-08|58.9|smo:SELMODRAFT_158748|chromodomain-helicase-DNA-binding protein 4 [EC:3.6.4.12]	-	-	-	gi|694332649|ref|XP_009356950.1|/0/PREDICTED: uncharacterized protein LOC103947729 isoform X1 [Pyrus x bretschneideri]										#N/A	#N/A	#N/A	#N/A	#N/A	#N/A	#N/A	#N/A	#N/A	#N/A	#N/A	#N/A	#N/A	#N/A	#N/A	#N/A	#N/A
Pbr039314.1	1980	118	247	21.7	45.9	1.080799111	Up	4.92E-12	1.22E-10	-	Pbr039314.1	-	GO:0031224//intrinsic to membrane	GO:0015291//secondary active transmembrane transporter activity	GO:0015698//inorganic anion transport	gi|694436906|ref|XP_009345534.1|/0/PREDICTED: sulfate transporter 1.2-like [Pyrus x bretschneideri]										#N/A	#N/A	#N/A	#N/A	#N/A	#N/A	#N/A	#N/A	#N/A	#N/A	#N/A	#N/A	#N/A	#N/A	#N/A	#N/A	#N/A
Pbr035326.1	918	117	244	48.55	102.42	1.076954263	Up	8.04E-12	1.97E-10	-	Pbr035326.1	-	-	-	-	gi|694431085|ref|XP_009342987.1|/9.30275e-147/PREDICTED: putative F-box protein PP2-B12 [Pyrus x bretschneideri]										#N/A	#N/A	#N/A	#N/A	#N/A	#N/A	#N/A	#N/A	#N/A	#N/A	#N/A	#N/A	#N/A	#N/A	#N/A	#N/A	#N/A
Pbr033821.1	1098	571	1190	195.35	411.67	1.075427062	Up	1.41E-51	1.57E-49	-	Pbr033821.1	K01784|1|1e-169|593|vvi:100251292|UDP-glucose 4-epimerase [EC:5.1.3.2]	-	-	-	gi|694428672|ref|XP_009341892.1|/0/PREDICTED: UDP-glucose 4-epimerase GEPI48-like isoform X1 [Pyrus x bretschneideri]										#N/A	#N/A	#N/A	#N/A	#N/A	#N/A	#N/A	#N/A	#N/A	#N/A	#N/A	#N/A	#N/A	#N/A	#N/A	#N/A	#N/A
Pbr018209.1	504	46.5	96.5	37.83	79.51	1.071605544	Up	1.85E-05	0.000205925	-	Pbr018209.1	K05283|1|4e-08|55.5|aly:ARALYDRAFT_354960|phosphatidylinositol glycan, class W [EC:2.3.-.-];K15692|2|2e-07|53.5|gmx:100793048|E3 ubiquitin-protein ligase RNF13 [EC:6.3.2.19];K06058|4|3e-06|49.3|smo:SELMODRAFT_119112|deltex	-	GO:0046914//transition metal ion binding	-	gi|694399840|ref|XP_009375028.1|/1.89621e-97/PREDICTED: E3 ubiquitin-protein ligase RHA1B-like [Pyrus x bretschneideri]										#N/A	#N/A	#N/A	#N/A	#N/A	#N/A	#N/A	#N/A	#N/A	#N/A	#N/A	#N/A	#N/A	#N/A	#N/A	#N/A	#N/A
Pbr018208.1	504	46.5	96.5	37.83	79.51	1.071605544	Up	1.85E-05	0.000205846	-	Pbr018208.1	K05283|1|4e-08|55.5|aly:ARALYDRAFT_354960|phosphatidylinositol glycan, class W [EC:2.3.-.-];K15692|2|2e-07|53.5|gmx:100793048|E3 ubiquitin-protein ligase RNF13 [EC:6.3.2.19];K06058|4|3e-06|49.3|smo:SELMODRAFT_119112|deltex	-	GO:0046914//transition metal ion binding	-	gi|694399840|ref|XP_009375028.1|/1.89621e-97/PREDICTED: E3 ubiquitin-protein ligase RHA1B-like [Pyrus x bretschneideri]										#N/A	#N/A	#N/A	#N/A	#N/A	#N/A	#N/A	#N/A	#N/A	#N/A	#N/A	#N/A	#N/A	#N/A	#N/A	#N/A	#N/A
Pbr017224.1	5571	262	545	16.71	35.12	1.071581111	Up	1.98E-24	1.00E-22	-	Pbr017224.1	K11000|1|0.0|3053|vvi:100248918|callose synthase [EC:2.4.1.-]	-	-	-	gi|694398003|ref|XP_009374206.1|/0/PREDICTED: callose synthase 5 [Pyrus x bretschneideri]										#N/A	#N/A	#N/A	#N/A	#N/A	#N/A	#N/A	#N/A	#N/A	#N/A	#N/A	#N/A	#N/A	#N/A	#N/A	#N/A	#N/A
Pbr042265.1	480	134	278	115.44	242.61	1.071495812	Up	3.91E-13	1.06E-11	-	Pbr042265.1	-	-	-	GO:0006950//response to stress	gi|694441225|ref|XP_009347378.1|/9.88538e-87/PREDICTED: major allergen Mal d 1 [Pyrus x bretschneideri]										#N/A	#N/A	#N/A	#N/A	#N/A	#N/A	#N/A	#N/A	#N/A	#N/A	#N/A	#N/A	#N/A	#N/A	#N/A	#N/A	#N/A
Pbr039758.1	1275	59.12	122.69	17.25	36.19	1.068994746	Up	1.73E-06	2.34E-05	-	Pbr039758.1	K14190|1|0.0|657|pop:POPTR_660608|GDP-L-galactose phosphorylase [EC:2.7.7.69]	-	-	-	gi|694363577|ref|XP_009361034.1|/0/PREDICTED: GDP-L-galactose phosphorylase 2 [Pyrus x bretschneideri]										#N/A	#N/A	#N/A	#N/A	#N/A	#N/A	#N/A	#N/A	#N/A	#N/A	#N/A	#N/A	#N/A	#N/A	#N/A	#N/A	#N/A
Pbr005424.1	4479	66.71	138.09	5.31	11.1	1.06377591	Up	2.60E-07	3.98E-06	-	Pbr005424.1	K11449|1|0.0|679|vvi:100244450|jumonji domain-containing protein 1C [EC:1.14.11.-];K15601|2|0.0|671|vvi:100261347|lysine-specific demethylase 3 [EC:1.14.11.-]	-	GO:0005488//binding	-	gi|694447809|ref|XP_009349951.1|/0/PREDICTED: uncharacterized protein LOC103941479 isoform X2 [Pyrus x bretschneideri]										#N/A	#N/A	#N/A	#N/A	#N/A	#N/A	#N/A	#N/A	#N/A	#N/A	#N/A	#N/A	#N/A	#N/A	#N/A	#N/A	#N/A
Pbr020572.1	4071	40.78	84.4	3.58	7.48	1.063078683	Up	5.58E-05	0.00055788	-	Pbr020572.1	K05658|1|0.0|1953|rcu:RCOM_1354650|ATP-binding cassette, subfamily B (MDR/TAP), member 1	GO:0031224//intrinsic to membrane	GO:0019829//cation-transporting ATPase activity;GO:0032559	GO:0006810//transport;GO:0009207	gi|694403844|ref|XP_009376834.1|/0/PREDICTED: ABC transporter B family member 1-like [Pyrus x bretschneideri]										#N/A	#N/A	#N/A	#N/A	#N/A	#N/A	#N/A	#N/A	#N/A	#N/A	#N/A	#N/A	#N/A	#N/A	#N/A	#N/A	#N/A
Pbr002313.1	2025	60	124	10.78	22.51	1.062208879	Up	1.45E-06	1.98E-05	-	Pbr002313.1	K13862|1|7e-18|90.9|ota:Ot04g03190|solute carrier family 4 (sodium borate transporter), member 11	GO:0031224//intrinsic to membrane	GO:0015301//anion:anion antiporter activity	GO:0006811//ion transport	gi|694443734|ref|XP_009348427.1|/0/PREDICTED: boron transporter 4-like isoform X1 [Pyrus x bretschneideri]										#N/A	#N/A	#N/A	#N/A	#N/A	#N/A	#N/A	#N/A	#N/A	#N/A	#N/A	#N/A	#N/A	#N/A	#N/A	#N/A	#N/A
Pbr024743.1	1407	93	192	24.45	51.02	1.061228434	Up	2.02E-09	3.97E-08	-	Pbr024743.1	K01099|1|2e-46|184|ota:Ot04g02290|phosphatidylinositol-bisphosphatase [EC:3.1.3.36]	-	-	-	gi|694328528|ref|XP_009355066.1|/0/PREDICTED: type I inositol 1,4,5-trisphosphate 5-phosphatase CVP2-like [Pyrus x bretschneideri]										#N/A	#N/A	#N/A	#N/A	#N/A	#N/A	#N/A	#N/A	#N/A	#N/A	#N/A	#N/A	#N/A	#N/A	#N/A	#N/A	#N/A
Pbr008335.1	1443	47	97	12.03	25.1	1.061050722	Up	2.12E-05	0.00023308	-	Pbr008335.1	-	-	-	-	gi|694318464|ref|XP_009342781.1|/0/PREDICTED: uncharacterized protein LOC103934759 [Pyrus x bretschneideri]										#N/A	#N/A	#N/A	#N/A	#N/A	#N/A	#N/A	#N/A	#N/A	#N/A	#N/A	#N/A	#N/A	#N/A	#N/A	#N/A	#N/A
Pbr037530.1	1593	1158.56	2391.27	267.3	557.63	1.060848341	Up	9.16E-100	2.07E-97	-	Pbr037530.1	K01626|1|0.0|855|vvi:100258475|3-deoxy-7-phosphoheptulonate synthase [EC:2.5.1.54]	-	GO:0016765//transferase activity, transferring alkyl or aryl (other than methyl) groups	GO:0008652//cellular amino acid biosynthetic process	gi|694434465|ref|XP_009344455.1|/0/PREDICTED: phospho-2-dehydro-3-deoxyheptonate aldolase 2, chloroplastic-like [Pyrus x bretschneideri]										#N/A	#N/A	#N/A	#N/A	#N/A	#N/A	#N/A	#N/A	#N/A	#N/A	#N/A	#N/A	#N/A	#N/A	#N/A	#N/A	#N/A
Pbr033006.1	1881	51	105	9.89	20.58	1.057200556	Up	1.02E-05	0.000120494	-	Pbr033006.1	K01918|1|1e-120|347|vvi:100258071|pantoate--beta-alanine ligase [EC:6.3.2.1]	-	-	-	gi|694314496|ref|XP_009371408.1|/6.07789e-162/PREDICTED: LOW QUALITY PROTEIN: pantoate--beta-alanine ligase [Pyrus x bretschneideri]										#N/A	#N/A	#N/A	#N/A	#N/A	#N/A	#N/A	#N/A	#N/A	#N/A	#N/A	#N/A	#N/A	#N/A	#N/A	#N/A	#N/A
Pbr025679.1	1080	99	203	34.48	71.48	1.05177986	Up	9.40E-10	1.90E-08	-	Pbr025679.1	K00083|1|4e-143|505|pop:POPTR_667694|cinnamyl-alcohol dehydrogenase [EC:1.1.1.195]	-	-	-	gi|694413801|ref|XP_009335148.1|/0/PREDICTED: probable mannitol dehydrogenase [Pyrus x bretschneideri]										#N/A	#N/A	#N/A	#N/A	#N/A	#N/A	#N/A	#N/A	#N/A	#N/A	#N/A	#N/A	#N/A	#N/A	#N/A	#N/A	#N/A
Pbr015895.1	1617	100	205	22.71	47.06	1.051173615	Up	7.86E-10	1.60E-08	-	Pbr015895.1	K14270|1|0.0|703|pop:POPTR_554269|aminotransferase	-	GO:0016829//lyase activity	GO:0009058//biosynthetic process	gi|694396090|ref|XP_009373340.1|/0/PREDICTED: probable aminotransferase ACS10 [Pyrus x bretschneideri]										#N/A	#N/A	#N/A	#N/A	#N/A	#N/A	#N/A	#N/A	#N/A	#N/A	#N/A	#N/A	#N/A	#N/A	#N/A	#N/A	#N/A
Pbr006665.1	2880	79	161.93	9.87	20.44	1.050273206	Up	6.33E-08	1.06E-06	-	Pbr006665.1	K04733|1|3e-70|265|smo:SELMODRAFT_159261|interleukin-1 receptor-associated kinase 4 [EC:2.7.11.1]	GO:0016020//membrane	GO:0004871//signal transducer activity;GO:0016491//oxidoreductase activity;GO:0004674//protein serine/threonine kinase activity;GO:0000166//nucleotide binding	GO:0008152//metabolic process	gi|694379613|ref|XP_009365988.1|/0/PREDICTED: probable leucine-rich repeat receptor-like protein kinase At5g49770 isoform X1 [Pyrus x bretschneideri]										#N/A	#N/A	#N/A	#N/A	#N/A	#N/A	#N/A	#N/A	#N/A	#N/A	#N/A	#N/A	#N/A	#N/A	#N/A	#N/A	#N/A
Pbr010765.1	2271	41	84	6.54	13.54	1.049865198	Up	8.79E-05	0.000840642	-	Pbr010765.1	-	-	-	-	gi|694452867|ref|XP_009351288.1|/0/PREDICTED: subtilisin-like protease SBT5.3 isoform X1 [Pyrus x bretschneideri]										#N/A	#N/A	#N/A	#N/A	#N/A	#N/A	#N/A	#N/A	#N/A	#N/A	#N/A	#N/A	#N/A	#N/A	#N/A	#N/A	#N/A
Pbr000952.1	2655	47.09	96.58	6.4	13.25	1.049848549	Up	2.91E-05	0.000309473	-	Pbr000952.1	K03595|1|4e-135|480|vvi:100265087|GTP-binding protein Era	-	GO:0016798//hydrolase activity, acting on glycosyl bonds;GO:0043167//ion binding	GO:0044238//primary metabolic process	gi|694441726|ref|XP_009347596.1|/0/PREDICTED: LOW QUALITY PROTEIN: mannan endo-1,4-beta-mannosidase 7-like [Pyrus x bretschneideri]										#N/A	#N/A	#N/A	#N/A	#N/A	#N/A	#N/A	#N/A	#N/A	#N/A	#N/A	#N/A	#N/A	#N/A	#N/A	#N/A	#N/A
Pbr000943.1	2655	47.09	96.58	6.4	13.25	1.049848549	Up	2.91E-05	0.000309359	-	Pbr000943.1	K03595|1|4e-135|480|vvi:100265087|GTP-binding protein Era	-	GO:0016798//hydrolase activity, acting on glycosyl bonds;GO:0043167//ion binding	GO:0044238//primary metabolic process	gi|694441726|ref|XP_009347596.1|/0/PREDICTED: LOW QUALITY PROTEIN: mannan endo-1,4-beta-mannosidase 7-like [Pyrus x bretschneideri]										#N/A	#N/A	#N/A	#N/A	#N/A	#N/A	#N/A	#N/A	#N/A	#N/A	#N/A	#N/A	#N/A	#N/A	#N/A	#N/A	#N/A
Pbr020821.1	1134	62.45	127.29	20.64	42.54	1.043377063	Up	1.37E-06	1.89E-05	-	Pbr020821.1	K05692|1|0.0|726|rcu:RCOM_0503940|actin beta/gamma 1;K10355|3|0.0|720|osa:4333919|actin, other eukaryote	-	-	-	gi|694325489|ref|XP_009353688.1|/0/PREDICTED: actin [Pyrus x bretschneideri]										#N/A	#N/A	#N/A	#N/A	#N/A	#N/A	#N/A	#N/A	#N/A	#N/A	#N/A	#N/A	#N/A	#N/A	#N/A	#N/A	#N/A
Pbr001686.1	1182	184	375	58.18	119.89	1.043116127	Up	1.37E-16	4.72E-15	-	Pbr001686.1	K00789|1|0.0|749|rcu:RCOM_1436370|S-adenosylmethionine synthetase [EC:2.5.1.6]	GO:0044424//intracellular part	GO:0046872//metal ion binding;GO:0016765//transferase activity, transferring alkyl or aryl (other than methyl) groups;GO:0032559	GO:0044237//cellular metabolic process	gi|694370694|ref|XP_009363082.1|/0/PREDICTED: S-adenosylmethionine synthase 1 [Pyrus x bretschneideri]										#N/A	#N/A	#N/A	#N/A	#N/A	#N/A	#N/A	#N/A	#N/A	#N/A	#N/A	#N/A	#N/A	#N/A	#N/A	#N/A	#N/A
Pbr030317.1	1464	62.58	127.49	15.78	32.49	1.041898538	Up	1.37E-06	1.89E-05	-	Pbr030317.1	K15015|1|4e-13|74.7|mtr:MTR_1g094620|solute carrier family 32 (vesicular inhibitory amino acid transporter);K14994|4|1e-10|66.6|ota:Ot03g05700|solute carrier family 38 (sodium-coupled neutral amino acid transporter), member 7/8	GO:0031224//intrinsic to membrane	-	-	gi|694423231|ref|XP_009339426.1|/0/PREDICTED: amino acid permease 3-like [Pyrus x bretschneideri]										#N/A	#N/A	#N/A	#N/A	#N/A	#N/A	#N/A	#N/A	#N/A	#N/A	#N/A	#N/A	#N/A	#N/A	#N/A	#N/A	#N/A
Pbr030316.1	1464	62.58	127.49	15.78	32.49	1.041898538	Up	1.37E-06	1.89E-05	-	Pbr030316.1	K15015|1|4e-13|74.7|mtr:MTR_1g094620|solute carrier family 32 (vesicular inhibitory amino acid transporter);K14994|4|1e-10|66.6|ota:Ot03g05700|solute carrier family 38 (sodium-coupled neutral amino acid transporter), member 7/8	GO:0031224//intrinsic to membrane	-	-	gi|694423231|ref|XP_009339426.1|/0/PREDICTED: amino acid permease 3-like [Pyrus x bretschneideri]										#N/A	#N/A	#N/A	#N/A	#N/A	#N/A	#N/A	#N/A	#N/A	#N/A	#N/A	#N/A	#N/A	#N/A	#N/A	#N/A	#N/A
Pbr004572.1	1953	109.18	222.41	20.37	41.93	1.04153685	Up	2.13E-10	4.61E-09	-	Pbr004572.1	K13430|1|1e-64|246|osa:4329463|serine/threonine-protein kinase PBS1 [EC:2.7.11.1]	-	-	-	gi|694376685|ref|XP_009364729.1|/0/PREDICTED: cysteine-rich receptor-like protein kinase 10 [Pyrus x bretschneideri]										#N/A	#N/A	#N/A	#N/A	#N/A	#N/A	#N/A	#N/A	#N/A	#N/A	#N/A	#N/A	#N/A	#N/A	#N/A	#N/A	#N/A
Pbr038896.5	891	123	250	52.73	108.4	1.039668855	Up	1.75E-11	4.15E-10	-	Pbr038896.5	-	-	-	-	gi|694360411|ref|XP_009360122.1|/5.86796e-175/PREDICTED: lipid phosphate phosphatase 2-like [Pyrus x bretschneideri]										#N/A	#N/A	#N/A	#N/A	#N/A	#N/A	#N/A	#N/A	#N/A	#N/A	#N/A	#N/A	#N/A	#N/A	#N/A	#N/A	#N/A
Pbr019206.1	870	48.48	98.38	21.33	43.79	1.037717484	Up	2.42E-05	0.000262841	-	Pbr019206.1	-	-	-	-	gi|694402023|ref|XP_009376027.1|/6.07823e-137/PREDICTED: uncharacterized protein LOC103964782 [Pyrus x bretschneideri]										#N/A	#N/A	#N/A	#N/A	#N/A	#N/A	#N/A	#N/A	#N/A	#N/A	#N/A	#N/A	#N/A	#N/A	#N/A	#N/A	#N/A
Pbr003883.1	732	148	300	78.75	161.52	1.036360987	Up	2.03E-13	5.60E-12	-	Pbr003883.1	-	GO:0044464//cell part	-	-	gi|694375379|ref|XP_009364387.1|/4.74425e-147/PREDICTED: expansin-A4 [Pyrus x bretschneideri]										#N/A	#N/A	#N/A	#N/A	#N/A	#N/A	#N/A	#N/A	#N/A	#N/A	#N/A	#N/A	#N/A	#N/A	#N/A	#N/A	#N/A
Pbr012415.1	1032	1304.46	2644.82	477	978	1.035845199	Up	8.98E-106	2.16E-103	-	Pbr012415.1	K00224|1|1e-126|451|aly:ARALYDRAFT_476671|[EC:1.3.1.-];K13081|3|2e-70|264|vvi:100233112|leucoanthocyanidin reductase [EC:1.17.1.3]	-	-	-	gi|694407817|ref|XP_009378629.1|/2.71108e-177/PREDICTED: isoflavone reductase-like protein [Pyrus x bretschneideri]										#N/A	#N/A	#N/A	#N/A	#N/A	#N/A	#N/A	#N/A	#N/A	#N/A	#N/A	#N/A	#N/A	#N/A	#N/A	#N/A	#N/A
Pbr036327.1	1749	116.48	235.89	24.37	49.88	1.033355214	Up	8.26E-11	1.86E-09	-	Pbr036327.1	K01953|1|0.0|1027|pop:POPTR_207428|asparagine synthase (glutamine-hydrolysing) [EC:6.3.5.4]	-	GO:0016884//carbon-nitrogen ligase activity, with glutamine as amido-N-donor	GO:0006528//asparagine metabolic process	gi|694432399|ref|XP_009343558.1|/0/PREDICTED: asparagine synthetase [glutamine-hydrolyzing] 2-like [Pyrus x bretschneideri]										#N/A	#N/A	#N/A	#N/A	#N/A	#N/A	#N/A	#N/A	#N/A	#N/A	#N/A	#N/A	#N/A	#N/A	#N/A	#N/A	#N/A
Pbr019127.1	1128	50	101	16.62	33.95	1.030491192	Up	2.29E-05	0.000249665	-	Pbr019127.1	K05933|1|5e-12|70.5|gmx:100790622|aminocyclopropanecarboxylate oxidase [EC:1.14.17.4];K04124|2|4e-11|67.4|smo:SELMODRAFT_450789|gibberellin 3-beta-dioxygenase [EC:1.14.11.15];K00475|5|1e-08|58.9|mtr:MTR_8g075890|naringenin 3-dioxygenase [EC:1.14.11.9]	-	-	-	gi|694325194|ref|XP_009353556.1|/0/PREDICTED: codeine O-demethylase [Pyrus x bretschneideri]										#N/A	#N/A	#N/A	#N/A	#N/A	#N/A	#N/A	#N/A	#N/A	#N/A	#N/A	#N/A	#N/A	#N/A	#N/A	#N/A	#N/A
Pbr027738.1	2163	47	95	7.89	16.11	1.029859289	Up	3.97E-05	0.000410748	-	Pbr027738.1	-	-	-	-	gi|694418459|ref|XP_009337232.1|/0/PREDICTED: inter-alpha-trypsin inhibitor heavy chain H3 [Pyrus x bretschneideri]										#N/A	#N/A	#N/A	#N/A	#N/A	#N/A	#N/A	#N/A	#N/A	#N/A	#N/A	#N/A	#N/A	#N/A	#N/A	#N/A	#N/A
Pbr011138.1	1041	222	448	80.42	164.12	1.029124818	Up	4.03E-19	1.61E-17	-	Pbr011138.1	K01834|1|3e-157|552|rcu:RCOM_1034140|2,3-bisphosphoglycerate-dependent phosphoglycerate mutase [EC:5.4.2.1]	-	GO:0004619//phosphoglycerate mutase activity	GO:0006007//glucose catabolic process	gi|694387836|ref|XP_009369652.1|/0/PREDICTED: phosphoglycerate mutase-like [Pyrus x bretschneideri]										#N/A	#N/A	#N/A	#N/A	#N/A	#N/A	#N/A	#N/A	#N/A	#N/A	#N/A	#N/A	#N/A	#N/A	#N/A	#N/A	#N/A
Pbr000322.1	1803	92.6	186.71	18.77	38.25	1.027031098	Up	8.26E-09	1.52E-07	-	Pbr000322.1	K00422|1|3e-146|517|vvi:100256583|polyphenol oxidase [EC:1.10.3.1]	-	-	-	gi|694309708|ref|XP_009334541.1|/0/PREDICTED: polyphenol oxidase, chloroplastic-like [Pyrus x bretschneideri]										#N/A	#N/A	#N/A	#N/A	#N/A	#N/A	#N/A	#N/A	#N/A	#N/A	#N/A	#N/A	#N/A	#N/A	#N/A	#N/A	#N/A
Pbr038854.1	1419	120	241	31.26	63.47	1.021757064	Up	7.38E-11	1.67E-09	-	Pbr038854.1	K05929|1|0.0|833|rcu:RCOM_0161380|phosphoethanolamine N-methyltransferase [EC:2.1.1.103]	-	GO:0008170//N-methyltransferase activity	GO:0006730//one-carbon metabolic process	gi|694360270|ref|XP_009360079.1|/0/PREDICTED: phosphoethanolamine N-methyltransferase 1-like [Pyrus x bretschneideri]										#N/A	#N/A	#N/A	#N/A	#N/A	#N/A	#N/A	#N/A	#N/A	#N/A	#N/A	#N/A	#N/A	#N/A	#N/A	#N/A	#N/A
Pbr041594.1	1497	70.96	142.47	17.47	35.47	1.021719722	Up	4.38E-07	6.49E-06	-	Pbr041594.1	-	-	-	-	gi|694439999|ref|XP_009346845.1|/9.19171e-178/PREDICTED: CBS domain-containing protein CBSX6-like [Pyrus x bretschneideri]										#N/A	#N/A	#N/A	#N/A	#N/A	#N/A	#N/A	#N/A	#N/A	#N/A	#N/A	#N/A	#N/A	#N/A	#N/A	#N/A	#N/A
Pbr008877.1	1764	104.01	208.87	21.57	43.78	1.021245778	Up	1.75E-09	3.46E-08	-	Pbr008877.1	K15403|1|0.0|887|rcu:RCOM_0312000|fatty acid omega-hydroxy dehydrogenase [EC:1.1.-.-]	-	GO:0016491//oxidoreductase activity;GO:0016832//aldehyde-lyase activity;GO:0050662//coenzyme binding	GO:0044281//small molecule metabolic process	gi|694383181|ref|XP_009367557.1|/0/PREDICTED: protein HOTHEAD-like [Pyrus x bretschneideri]										#N/A	#N/A	#N/A	#N/A	#N/A	#N/A	#N/A	#N/A	#N/A	#N/A	#N/A	#N/A	#N/A	#N/A	#N/A	#N/A	#N/A
Pbr016926.1	6375	97	195	5.4	10.96	1.021216486	Up	4.55E-09	8.66E-08	-	Pbr016926.1	-	-	-	-	gi|694324254|ref|XP_009353154.1|/0/PREDICTED: HEAT repeat-containing protein 5B-like isoform X1 [Pyrus x bretschneideri]										#N/A	#N/A	#N/A	#N/A	#N/A	#N/A	#N/A	#N/A	#N/A	#N/A	#N/A	#N/A	#N/A	#N/A	#N/A	#N/A	#N/A
Pbr017785.1	1308	4689	9407	1331.46	2700.38	1.020153352	Up	0	0	-	Pbr017785.1	-	-	-	-	gi|694399205|ref|XP_009374738.1|/0/PREDICTED: probable purple acid phosphatase 20 [Pyrus x bretschneideri]										#N/A	#N/A	#N/A	#N/A	#N/A	#N/A	#N/A	#N/A	#N/A	#N/A	#N/A	#N/A	#N/A	#N/A	#N/A	#N/A	#N/A
Pbr034069.1	4530	73.48	147.19	5.78	11.7	1.017367132	Up	3.45E-07	5.20E-06	-	Pbr034069.1	K05666|1|0.0|664|olu:OSTLU_35503|ATP-binding cassette, subfamily C (CFTR/MRP), member 2;K05658|2|9e-64|244|ppp:PHYPADRAFT_59717|ATP-binding cassette, subfamily B (MDR/TAP), member 1	GO:0031224//intrinsic to membrane	GO:0017111//nucleoside-triphosphatase activity;GO:0016628//oxidoreductase activity, acting on the CH-CH group of donors, NAD or NADP as acceptor;GO:0015405;GO:0032559	GO:0006810//transport;GO:0009207	gi|694429136|ref|XP_009342101.1|/0/PREDICTED: ABC transporter C family member 14-like [Pyrus x bretschneideri]										#N/A	#N/A	#N/A	#N/A	#N/A	#N/A	#N/A	#N/A	#N/A	#N/A	#N/A	#N/A	#N/A	#N/A	#N/A	#N/A	#N/A
Pbr002376.1	417	134	266	136.57	274.79	1.008688898	Up	1.48E-11	3.54E-10	-	Pbr002376.1	-	-	-	-	gi|694315807|ref|XP_009377183.1|/1.06345e-52/PREDICTED: uncharacterized protein LOC103965818 [Pyrus x bretschneideri]										#N/A	#N/A	#N/A	#N/A	#N/A	#N/A	#N/A	#N/A	#N/A	#N/A	#N/A	#N/A	#N/A	#N/A	#N/A	#N/A	#N/A
Pbr033223.1	1731	415.37	825.89	87.86	176.55	1.006798417	Up	9.31E-33	6.43E-31	-	Pbr033223.1	K01188|1|1e-153|541|sbi:SORBI_06g019840|beta-glucosidase [EC:3.2.1.21]	-	-	-	gi|694427526|ref|XP_009341390.1|/0/PREDICTED: beta-glucosidase 24-like [Pyrus x bretschneideri]										#N/A	#N/A	#N/A	#N/A	#N/A	#N/A	#N/A	#N/A	#N/A	#N/A	#N/A	#N/A	#N/A	#N/A	#N/A	#N/A	#N/A
Pbr020639.1	2547	71	141	10.06	20.2	1.005724988	Up	9.08E-07	1.28E-05	-	Pbr020639.1	K12309|1|0.0|651|aly:ARALYDRAFT_485655|beta-galactosidase [EC:3.2.1.23];K01190|3|1e-57|223|cme:CMP078C|beta-galactosidase [EC:3.2.1.23]	-	-	-	gi|658006974|ref|XP_008338663.1|/0/PREDICTED: beta-galactosidase 16 isoform X1 [Malus domestica]										#N/A	#N/A	#N/A	#N/A	#N/A	#N/A	#N/A	#N/A	#N/A	#N/A	#N/A	#N/A	#N/A	#N/A	#N/A	#N/A	#N/A
Pbr012988.1	1593	226.44	449.73	52.24	104.87	1.005375225	Up	1.58E-18	6.10E-17	-	Pbr012988.1	K01626|1|0.0|858|vvi:100258475|3-deoxy-7-phosphoheptulonate synthase [EC:2.5.1.54]	-	GO:0016765//transferase activity, transferring alkyl or aryl (other than methyl) groups	GO:0008652//cellular amino acid biosynthetic process	gi|694390293|ref|XP_009370719.1|/0/PREDICTED: phospho-2-dehydro-3-deoxyheptonate aldolase 2, chloroplastic-like [Pyrus x bretschneideri]										#N/A	#N/A	#N/A	#N/A	#N/A	#N/A	#N/A	#N/A	#N/A	#N/A	#N/A	#N/A	#N/A	#N/A	#N/A	#N/A	#N/A
Pbr023307.1	1140	52	103	17.09	34.23	1.002108895	Up	2.92E-05	0.000310243	-	Pbr023307.1	K10782|1|2e-147|520|rcu:RCOM_1750180|fatty acyl-ACP thioesterase A [EC:3.1.2.14 3.1.2.-]	-	-	-	gi|694409453|ref|XP_009379360.1|/0/PREDICTED: oleoyl-acyl carrier protein thioesterase 1, chloroplastic-like [Pyrus x bretschneideri]										#N/A	#N/A	#N/A	#N/A	#N/A	#N/A	#N/A	#N/A	#N/A	#N/A	#N/A	#N/A	#N/A	#N/A	#N/A	#N/A	#N/A
Pbr021050.1	1200	47	93	14.62	29.26	1.000986458	Up	7.33E-05	0.000712549	-	Pbr021050.1	K15119|1|3e-149|526|vvi:100244773|solute carrier family 25, member 39/40	-	-	-	gi|694404783|ref|XP_009377260.1|/0/PREDICTED: mitochondrial carrier protein MTM1 isoform X2 [Pyrus x bretschneideri]										#N/A	#N/A	#N/A	#N/A	#N/A	#N/A	#N/A	#N/A	#N/A	#N/A	#N/A	#N/A	#N/A	#N/A	#N/A	#N/A	#N/A
Pbr014825.1	309	79	0	117.32	0.001	-16.84008945	Down	2.45E-24	1.23E-22	-	Pbr014825.1	K03676|1|1e-19|92.8|bdi:100821530|glutaredoxin 3	-	-	-	gi|694322177|ref|XP_009352227.1|/2.5756e-43/PREDICTED: monothiol glutaredoxin-S2 [Pyrus x bretschneideri]										#N/A	#N/A	#N/A	#N/A	#N/A	#N/A	#N/A	#N/A	#N/A	#N/A	#N/A	#N/A	#N/A	#N/A	#N/A	#N/A	#N/A
Pbr030771.1	561	60.64	0	43.57	0.001	-15.41104749	Down	1.17E-18	4.58E-17	-	Pbr030771.1	K09510|1|4e-11|65.9|zma:100191212|DnaJ homolog subfamily B member 4	-	-	-	gi|694423731|ref|XP_009339658.1|/4.07875e-87/PREDICTED: chaperone protein dnaJ 6-like [Pyrus x bretschneideri]										#N/A	#N/A	#N/A	#N/A	#N/A	#N/A	#N/A	#N/A	#N/A	#N/A	#N/A	#N/A	#N/A	#N/A	#N/A	#N/A	#N/A
Pbr037450.1	963	103	0	40.58	0.001	-15.30848124	Down	1.64E-31	1.09E-29	-	Pbr037450.1	K10684|1|7e-149|524|vvi:100268076|ubiquitin-like 1-activating enzyme E1 A [EC:6.3.2.19]	-	-	-	gi|694434055|ref|XP_009344280.1|/0/PREDICTED: SUMO-activating enzyme subunit 1A-like [Pyrus x bretschneideri]										#N/A	#N/A	#N/A	#N/A	#N/A	#N/A	#N/A	#N/A	#N/A	#N/A	#N/A	#N/A	#N/A	#N/A	#N/A	#N/A	#N/A
Pbr037699.1	1086	94.81	0	32.82	0.001	-15.00228762	Down	8.05E-29	4.80E-27	-	Pbr037699.1	-	-	-	-	gi|694434669|ref|XP_009344545.1|/0/PREDICTED: protein ALTERED XYLOGLUCAN 4-like [Pyrus x bretschneideri]										#N/A	#N/A	#N/A	#N/A	#N/A	#N/A	#N/A	#N/A	#N/A	#N/A	#N/A	#N/A	#N/A	#N/A	#N/A	#N/A	#N/A
Pbr018730.1	501	39.26	0	32.16	0.001	-14.97297979	Down	2.21E-12	5.69E-11	-	Pbr018730.1	-	-	-	-	-										#N/A	#N/A	#N/A	#N/A	#N/A	#N/A	#N/A	#N/A	#N/A	#N/A	#N/A	#N/A	#N/A	#N/A	#N/A	#N/A	#N/A
Pbr012465.1	303	21	0	32	0.001	-14.96578428	Down	5.31E-07	7.78E-06	-	Pbr012465.1	K10418|1|4e-14|74.3|olu:OSTLU_39788|dynein light chain LC8-type	GO:0015630//microtubule cytoskeleton	-	GO:0009987//cellular process	gi|694438038|ref|XP_009346010.1|/1.28629e-42/PREDICTED: dynein light chain 1, cytoplasmic-like [Pyrus x bretschneideri]										#N/A	#N/A	#N/A	#N/A	#N/A	#N/A	#N/A	#N/A	#N/A	#N/A	#N/A	#N/A	#N/A	#N/A	#N/A	#N/A	#N/A
Pbr004613.1	1218	104	0	31.85	0.001	-14.95900575	Down	8.26E-32	5.51E-30	-	Pbr004613.1	-	-	-	-	gi|694423370|ref|XP_009339490.1|/0/PREDICTED: UPF0496 protein 4-like [Pyrus x bretschneideri]										#N/A	#N/A	#N/A	#N/A	#N/A	#N/A	#N/A	#N/A	#N/A	#N/A	#N/A	#N/A	#N/A	#N/A	#N/A	#N/A	#N/A
Pbr034730.1	1095	90	0	30.88	0.001	-14.91438513	Down	1.26E-27	7.23E-26	-	Pbr034730.1	-	-	GO:0003676//nucleic acid binding	-	gi|694325177|ref|XP_009353549.1|/7.62685e-157/PREDICTED: uncharacterized protein LOC103944815 [Pyrus x bretschneideri]										#N/A	#N/A	#N/A	#N/A	#N/A	#N/A	#N/A	#N/A	#N/A	#N/A	#N/A	#N/A	#N/A	#N/A	#N/A	#N/A	#N/A
Pbr040065.1	381	23	0	26.18	0.001	-14.67617748	Down	1.34E-07	2.14E-06	-	Pbr040065.1	-	-	-	-	gi|694364441|ref|XP_009361290.1|/3.55162e-64/PREDICTED: uncharacterized protein LOC103951595 [Pyrus x bretschneideri]										#N/A	#N/A	#N/A	#N/A	#N/A	#N/A	#N/A	#N/A	#N/A	#N/A	#N/A	#N/A	#N/A	#N/A	#N/A	#N/A	#N/A
Pbr039287.1	639	38.85	0	24.07	0.001	-14.55494852	Down	4.41E-12	1.10E-10	-	Pbr039287.1	-	-	-	GO:0006952//defense response;GO:0001906//cell killing	gi|694436731|ref|XP_009345456.1|/2.1225e-123/PREDICTED: thaumatin-like protein [Pyrus x bretschneideri]										#N/A	#N/A	#N/A	#N/A	#N/A	#N/A	#N/A	#N/A	#N/A	#N/A	#N/A	#N/A	#N/A	#N/A	#N/A	#N/A	#N/A
Pbr031047.1	309	16	0	23.76	0.001	-14.53624722	Down	1.66E-05	0.000186748	-	Pbr031047.1	K03676|1|1e-23|106|bdi:100821530|glutaredoxin 3	-	GO:0030611//arsenate reductase activity;GO:0015036//disulfide oxidoreductase activity	GO:0019725//cellular homeostasis	gi|694386695|ref|XP_009369121.1|/1.36254e-52/PREDICTED: monothiol glutaredoxin-S2-like [Pyrus x bretschneideri]										#N/A	#N/A	#N/A	#N/A	#N/A	#N/A	#N/A	#N/A	#N/A	#N/A	#N/A	#N/A	#N/A	#N/A	#N/A	#N/A	#N/A
Pbr011218.1	309	16	0	23.76	0.001	-14.53624722	Down	1.66E-05	0.00018653	-	Pbr011218.1	K03676|1|1e-23|106|bdi:100821530|glutaredoxin 3	-	GO:0030611//arsenate reductase activity;GO:0015036//disulfide oxidoreductase activity	GO:0019725//cellular homeostasis	gi|694386695|ref|XP_009369121.1|/1.36254e-52/PREDICTED: monothiol glutaredoxin-S2-like [Pyrus x bretschneideri]										#N/A	#N/A	#N/A	#N/A	#N/A	#N/A	#N/A	#N/A	#N/A	#N/A	#N/A	#N/A	#N/A	#N/A	#N/A	#N/A	#N/A
Pbr014990.1	984	54	0	20.79	0.001	-14.34360214	Down	7.27E-17	2.55E-15	-	Pbr014990.1	K00750|1|1e-14|78.6|rcu:RCOM_0138290|glycogenin glucosyltransferase [EC:2.4.1.186]	-	GO:0016740//transferase activity	-	gi|694393254|ref|XP_009372074.1|/0/PREDICTED: galactinol synthase 2 [Pyrus x bretschneideri]										#N/A	#N/A	#N/A	#N/A	#N/A	#N/A	#N/A	#N/A	#N/A	#N/A	#N/A	#N/A	#N/A	#N/A	#N/A	#N/A	#N/A
Pbr041631.2	423	20	0	20.03	0.001	-14.2898748	Down	1.06E-06	1.48E-05	-	Pbr041631.2	K13457|1|3e-14|75.5|pop:POPTR_755797|disease resistance protein RPM1	-	-	-	gi|657963775|ref|XP_008373504.1|/1.9962e-43/PREDICTED: disease resistance protein RPM1-like [Malus domestica]										#N/A	#N/A	#N/A	#N/A	#N/A	#N/A	#N/A	#N/A	#N/A	#N/A	#N/A	#N/A	#N/A	#N/A	#N/A	#N/A	#N/A
Pbr029165.1	393	16.97	0	18.59	0.001	-14.18223915	Down	1.66E-05	0.000186821	-	Pbr029165.1	-	-	-	-	gi|694421130|ref|XP_009338425.1|/1.38746e-36/PREDICTED: uncharacterized protein LOC103930776 [Pyrus x bretschneideri]										#N/A	#N/A	#N/A	#N/A	#N/A	#N/A	#N/A	#N/A	#N/A	#N/A	#N/A	#N/A	#N/A	#N/A	#N/A	#N/A	#N/A
Pbr034918.1	519	23	0	18.08	0.001	-14.14210706	Down	1.34E-07	2.14E-06	-	Pbr034918.1	-	-	-	-	gi|694430174|ref|XP_009342580.1|/3.26753e-95/PREDICTED: protein LHCP TRANSLOCATION DEFECT-like [Pyrus x bretschneideri]										#N/A	#N/A	#N/A	#N/A	#N/A	#N/A	#N/A	#N/A	#N/A	#N/A	#N/A	#N/A	#N/A	#N/A	#N/A	#N/A	#N/A
Pbr039603.1	759	35	0	17.89	0.001	-14.12686577	Down	3.47E-11	8.08E-10	-	Pbr039603.1	-	-	-	-	gi|694363171|ref|XP_009360909.1|/7.16243e-133/PREDICTED: uncharacterized protein LOC103951295 [Pyrus x bretschneideri]										#N/A	#N/A	#N/A	#N/A	#N/A	#N/A	#N/A	#N/A	#N/A	#N/A	#N/A	#N/A	#N/A	#N/A	#N/A	#N/A	#N/A
Pbr012726.1	411	16.46	0	17.07	0.001	-14.05917544	Down	1.66E-05	0.000186603	-	Pbr012726.1	K03676|1|5e-26|114|vvi:100265126|glutaredoxin 3	-	-	-	gi|694382455|ref|XP_009367237.1|/4.97445e-50/PREDICTED: monothiol glutaredoxin-S12, chloroplastic-like [Pyrus x bretschneideri]										#N/A	#N/A	#N/A	#N/A	#N/A	#N/A	#N/A	#N/A	#N/A	#N/A	#N/A	#N/A	#N/A	#N/A	#N/A	#N/A	#N/A
Pbr012729.1	657	26	0	15.61	0.001	-13.93018292	Down	1.70E-08	3.03E-07	-	Pbr012729.1	K13993|1|4e-24|109|vvi:100248906|HSP20 family protein	-	-	-	gi|694395056|ref|XP_009372878.1|/4.18004e-85/PREDICTED: 23.6 kDa heat shock protein, mitochondrial-like [Pyrus x bretschneideri]										#N/A	#N/A	#N/A	#N/A	#N/A	#N/A	#N/A	#N/A	#N/A	#N/A	#N/A	#N/A	#N/A	#N/A	#N/A	#N/A	#N/A
Pbr039225.1	540	20	0	15.02	0.001	-13.87459719	Down	1.06E-06	1.47E-05	-	Pbr039225.1	-	-	-	-	gi|694436499|ref|XP_009345350.1|/9.2552e-91/PREDICTED: uncharacterized protein LOC103937164 isoform X1 [Pyrus x bretschneideri]										#N/A	#N/A	#N/A	#N/A	#N/A	#N/A	#N/A	#N/A	#N/A	#N/A	#N/A	#N/A	#N/A	#N/A	#N/A	#N/A	#N/A
Pbr021763.1	444	15.01	0	14.19	0.001	-13.79258697	Down	3.30E-05	0.000348699	-	Pbr021763.1	-	GO:0043231//intracellular membrane-bounded organelle	GO:0003677//DNA binding;GO:0001071//nucleic acid binding transcription factor activity	GO:0006351//transcription, DNA-dependent	gi|694406145|ref|XP_009377898.1|/3.64889e-61/PREDICTED: homeobox protein HD1-like [Pyrus x bretschneideri]										#N/A	#N/A	#N/A	#N/A	#N/A	#N/A	#N/A	#N/A	#N/A	#N/A	#N/A	#N/A	#N/A	#N/A	#N/A	#N/A	#N/A
Pbr003244.1	426	14	0	13.9	0.001	-13.76279726	Down	6.57E-05	0.000646911	-	Pbr003244.1	-	-	-	-	gi|694444552|ref|XP_009348791.1|/1.25464e-21/PREDICTED: major oleosin NAP-II [Pyrus x bretschneideri]										#N/A	#N/A	#N/A	#N/A	#N/A	#N/A	#N/A	#N/A	#N/A	#N/A	#N/A	#N/A	#N/A	#N/A	#N/A	#N/A	#N/A
Pbr022666.1	723	24	0	12.95	0.001	-13.66066448	Down	6.74E-08	1.12E-06	-	Pbr022666.1	-	-	-	-	gi|694407944|ref|XP_009378687.1|/3.08367e-90/PREDICTED: uncharacterized protein LOC103967155 [Pyrus x bretschneideri]										#N/A	#N/A	#N/A	#N/A	#N/A	#N/A	#N/A	#N/A	#N/A	#N/A	#N/A	#N/A	#N/A	#N/A	#N/A	#N/A	#N/A
Pbr032540.1	1305	38.47	0	10.95	0.001	-13.41864325	Down	4.41E-12	1.10E-10	-	Pbr032540.1	K15015|1|2e-149|527|gmx:100794374|solute carrier family 32 (vesicular inhibitory amino acid transporter)	-	-	-	gi|694426696|ref|XP_009341016.1|/0/PREDICTED: vacuolar amino acid transporter 1-like [Pyrus x bretschneideri]										#N/A	#N/A	#N/A	#N/A	#N/A	#N/A	#N/A	#N/A	#N/A	#N/A	#N/A	#N/A	#N/A	#N/A	#N/A	#N/A	#N/A
Pbr022679.1	723	20	0	10.79	0.001	-13.39740724	Down	1.06E-06	1.48E-05	-	Pbr022679.1	K10661|1|4e-07|53.1|aly:ARALYDRAFT_328336|E3 ubiquitin-protein ligase MARCH6 [EC:6.3.2.19]	-	-	-	gi|694407987|ref|XP_009378707.1|/1.16367e-113/PREDICTED: uncharacterized protein LOC103967168 [Pyrus x bretschneideri]										#N/A	#N/A	#N/A	#N/A	#N/A	#N/A	#N/A	#N/A	#N/A	#N/A	#N/A	#N/A	#N/A	#N/A	#N/A	#N/A	#N/A
Pbr042234.1	1185	31.95	0	10.08	0.001	-13.29920802	Down	5.45E-10	1.13E-08	-	Pbr042234.1	-	-	-	-	gi|694378395|ref|XP_009365437.1|/0/PREDICTED: SNF1-related protein kinase regulatory subunit gamma-like PV42a [Pyrus x bretschneideri]										#N/A	#N/A	#N/A	#N/A	#N/A	#N/A	#N/A	#N/A	#N/A	#N/A	#N/A	#N/A	#N/A	#N/A	#N/A	#N/A	#N/A
Pbr012996.1	762	18.14	0	9.23	0.001	-13.17211493	Down	4.19E-06	5.29E-05	-	Pbr012996.1	K12180|1|2e-98|356|vvi:100261627|COP9 signalosome complex subunit 7	-	-	-	gi|694310519|ref|XP_009353632.1|/1.4122e-120/PREDICTED: COP9 signalosome complex subunit 7-like isoform X1 [Pyrus x bretschneideri]										#N/A	#N/A	#N/A	#N/A	#N/A	#N/A	#N/A	#N/A	#N/A	#N/A	#N/A	#N/A	#N/A	#N/A	#N/A	#N/A	#N/A
Pbr001726.1	2598	61	0	8.47	0.001	-13.04814625	Down	5.88E-19	2.33E-17	-	Pbr001726.1	K06611|1|0.0|1445|vvi:100245269|stachyose synthetase [EC:2.4.1.67]	-	GO:0008378//galactosyltransferase activity	-	gi|694370869|ref|XP_009363131.1|/0/PREDICTED: stachyose synthase-like [Pyrus x bretschneideri]										#N/A	#N/A	#N/A	#N/A	#N/A	#N/A	#N/A	#N/A	#N/A	#N/A	#N/A	#N/A	#N/A	#N/A	#N/A	#N/A	#N/A
Pbr040654.1	993	20	0	7.62	0.001	-12.89557528	Down	1.06E-06	1.48E-05	-	Pbr040654.1	-	-	-	-	gi|694314907|ref|XP_009373295.1|/2.49905e-156/PREDICTED: uncharacterized protein LOC103962320 [Pyrus x bretschneideri]										#N/A	#N/A	#N/A	#N/A	#N/A	#N/A	#N/A	#N/A	#N/A	#N/A	#N/A	#N/A	#N/A	#N/A	#N/A	#N/A	#N/A
Pbr032641.1	1842	38.2	0	7.57	0.001	-12.88607758	Down	4.41E-12	1.10E-10	-	Pbr032641.1	-	-	-	-	gi|694352467|ref|XP_009357856.1|/0/PREDICTED: putative uncharacterized protein DDB_G0294196 [Pyrus x bretschneideri]										#N/A	#N/A	#N/A	#N/A	#N/A	#N/A	#N/A	#N/A	#N/A	#N/A	#N/A	#N/A	#N/A	#N/A	#N/A	#N/A	#N/A
Pbr011871.1	999	19.1	0	7.23	0.001	-12.81977993	Down	2.10E-06	2.81E-05	-	Pbr011871.1	K06617|1|2e-165|578|pop:POPTR_734995|raffinose synthase [EC:2.4.1.82]	-	-	-	gi|694397822|ref|XP_009374134.1|/7.69784e-173/PREDICTED: probable galactinol--sucrose galactosyltransferase 2 [Pyrus x bretschneideri]										#N/A	#N/A	#N/A	#N/A	#N/A	#N/A	#N/A	#N/A	#N/A	#N/A	#N/A	#N/A	#N/A	#N/A	#N/A	#N/A	#N/A
Pbr000163.3	1398	26.98	0	7.14	0.001	-12.80170836	Down	1.70E-08	3.03E-07	-	Pbr000163.3	-	-	-	-	gi|694436979|ref|XP_009345562.1|/0/PREDICTED: uncharacterized protein LOC103937343 [Pyrus x bretschneideri]										#N/A	#N/A	#N/A	#N/A	#N/A	#N/A	#N/A	#N/A	#N/A	#N/A	#N/A	#N/A	#N/A	#N/A	#N/A	#N/A	#N/A
Pbr005086.1	3447	68	0	7.07	0.001	-12.7874945	Down	4.76E-21	2.05E-19	-	Pbr005086.1	K10406|1|1e-82|306|cme:CMT097C|kinesin family member C2/C3	-	-	-	gi|694377224|ref|XP_009364926.1|/0/PREDICTED: kinesin-4-like [Pyrus x bretschneideri]										#N/A	#N/A	#N/A	#N/A	#N/A	#N/A	#N/A	#N/A	#N/A	#N/A	#N/A	#N/A	#N/A	#N/A	#N/A	#N/A	#N/A
Pbr021047.1	849	15	0	6.78	0.001	-12.72706956	Down	3.30E-05	0.000348827	-	Pbr021047.1	K09286|1|3e-30|130|pop:POPTR_571923|EREBP-like factor	-	-	-	gi|694404771|ref|XP_009377254.1|/4.43099e-153/PREDICTED: ethylene-responsive transcription factor CRF4 [Pyrus x bretschneideri]										#N/A	#N/A	#N/A	#N/A	#N/A	#N/A	#N/A	#N/A	#N/A	#N/A	#N/A	#N/A	#N/A	#N/A	#N/A	#N/A	#N/A
Pbr018496.1	1629	26	0	5.86	0.001	-12.51668495	Down	1.70E-08	3.03E-07	-	Pbr018496.1	-	GO:0044464//cell part	GO:0008375//acetylglucosaminyltransferase activity	-	gi|694401131|ref|XP_009375632.1|/0/PREDICTED: probable glycosyltransferase At5g03795 [Pyrus x bretschneideri]										#N/A	#N/A	#N/A	#N/A	#N/A	#N/A	#N/A	#N/A	#N/A	#N/A	#N/A	#N/A	#N/A	#N/A	#N/A	#N/A	#N/A
Pbr004600.1	1401	22.06	0	5.83	0.001	-12.50928017	Down	2.67E-07	4.08E-06	-	Pbr004600.1	K13459|1|1e-17|89.4|rcu:RCOM_1047690|disease resistance protein RPS2;K13460|3|3e-09|61.6|ath:AT1G12220|disease resistance protein RPS5	-	-	-	gi|658060664|ref|XP_008366173.1|/2.66096e-131/PREDICTED: probable disease resistance protein At4g27220 [Malus domestica]										#N/A	#N/A	#N/A	#N/A	#N/A	#N/A	#N/A	#N/A	#N/A	#N/A	#N/A	#N/A	#N/A	#N/A	#N/A	#N/A	#N/A
Pbr040573.1	1749	26.5	0	5.54	0.001	-12.43567026	Down	1.70E-08	3.03E-07	-	Pbr040573.1	K14494|1|8e-58|223|rcu:RCOM_0826140|DELLA protein	-	-	-	gi|694439135|ref|XP_009346474.1|/0/PREDICTED: chitin-inducible gibberellin-responsive protein 1-like [Pyrus x bretschneideri]										#N/A	#N/A	#N/A	#N/A	#N/A	#N/A	#N/A	#N/A	#N/A	#N/A	#N/A	#N/A	#N/A	#N/A	#N/A	#N/A	#N/A
Pbr041311.1	1611	21.82	0	4.97	0.001	-12.27903014	Down	5.31E-07	7.77E-06	-	Pbr041311.1	K03251|1|0.0|902|gmx:100799613|translation initiation factor 3 subunit D	-	GO:0008135//translation factor activity, nucleic acid binding	GO:0006412//translation	gi|694439708|ref|XP_009346719.1|/0/PREDICTED: eukaryotic translation initiation factor 3 subunit D-like [Pyrus x bretschneideri]										#N/A	#N/A	#N/A	#N/A	#N/A	#N/A	#N/A	#N/A	#N/A	#N/A	#N/A	#N/A	#N/A	#N/A	#N/A	#N/A	#N/A
Pbr028088.1	1611	19.03	0	4.34	0.001	-12.08347933	Down	2.10E-06	2.81E-05	-	Pbr028088.1	-	-	-	-	gi|694419441|ref|XP_009337677.1|/0/PREDICTED: galactose oxidase-like [Pyrus x bretschneideri]										#N/A	#N/A	#N/A	#N/A	#N/A	#N/A	#N/A	#N/A	#N/A	#N/A	#N/A	#N/A	#N/A	#N/A	#N/A	#N/A	#N/A
Pbr032661.1	1461	17	0	4.3	0.001	-12.07012094	Down	8.34E-06	0.000100116	-	Pbr032661.1	K00938|1|2e-171|600|vvi:100242124|phosphomevalonate kinase [EC:2.7.4.2]	-	GO:0016740//transferase activity	-	gi|694352460|ref|XP_009357853.1|/0/PREDICTED: phosphomevalonate kinase-like [Pyrus x bretschneideri]										#N/A	#N/A	#N/A	#N/A	#N/A	#N/A	#N/A	#N/A	#N/A	#N/A	#N/A	#N/A	#N/A	#N/A	#N/A	#N/A	#N/A
Pbr002987.1	2922	33	0	4.06	0.001	-11.98726401	Down	1.38E-10	3.04E-09	-	Pbr002987.1	K13420|1|3e-99|361|sbi:SORBI_06g028760|LRR receptor-like serine/threonine-protein kinase FLS2 [EC:2.7.11.1];K13415|5|1e-87|323|pop:POPTR_650846|protein brassinosteroid insensitive 1 [EC:2.7.10.1 2.7.11.1]	GO:0031224//intrinsic to membrane	GO:0016628//oxidoreductase activity, acting on the CH-CH group of donors, NAD or NADP as acceptor;GO:0004674//protein serine/threonine kinase activity;GO:0032559	GO:0006464//cellular protein modification process	gi|694373212|ref|XP_009363794.1|/0/PREDICTED: probably inactive leucine-rich repeat receptor-like protein kinase At3g28040 [Pyrus x bretschneideri]										#N/A	#N/A	#N/A	#N/A	#N/A	#N/A	#N/A	#N/A	#N/A	#N/A	#N/A	#N/A	#N/A	#N/A	#N/A	#N/A	#N/A
Pbr024277.1	1527	16.58	0	4	0.001	-11.96578428	Down	1.66E-05	0.000186894	-	Pbr024277.1	K04487|1|0.0|746|pop:POPTR_718085|cysteine desulfurase [EC:2.8.1.7]	-	GO:0016783//sulfurtransferase activity;GO:0048037//cofactor binding	GO:0000096//sulfur amino acid metabolic process	gi|694327470|ref|XP_009354603.1|/0/PREDICTED: cysteine desulfurase 1, mitochondrial-like [Pyrus x bretschneideri]										#N/A	#N/A	#N/A	#N/A	#N/A	#N/A	#N/A	#N/A	#N/A	#N/A	#N/A	#N/A	#N/A	#N/A	#N/A	#N/A	#N/A
Pbr005861.1	1584	16.76	0	3.89	0.001	-11.92555444	Down	1.66E-05	0.000186676	-	Pbr005861.1	K09060|1|2e-08|59.3|mtr:MTR_8g077950|plant G-box-binding factor;K14432|4|6e-08|57.4|pop:POPTR_801922|ABA responsive element binding factor	-	-	-	gi|694316768|ref|XP_009335350.1|/0/PREDICTED: transcription factor RF2a-like [Pyrus x bretschneideri]										#N/A	#N/A	#N/A	#N/A	#N/A	#N/A	#N/A	#N/A	#N/A	#N/A	#N/A	#N/A	#N/A	#N/A	#N/A	#N/A	#N/A
Pbr033964.1	1818	16.89	0	3.39	0.001	-11.72706956	Down	1.66E-05	0.000186967	-	Pbr033964.1	K15336|1|1e-63|243|vvi:100259391|tRNA (cytosine38-C5)-methyltransferase [EC:2.1.1.204]	-	-	-	gi|694353951|ref|XP_009358292.1|/0/PREDICTED: putative pentatricopeptide repeat-containing protein At1g12700, mitochondrial isoform X1 [Pyrus x bretschneideri]										#N/A	#N/A	#N/A	#N/A	#N/A	#N/A	#N/A	#N/A	#N/A	#N/A	#N/A	#N/A	#N/A	#N/A	#N/A	#N/A	#N/A
Pbr024643.1	2169	19	0	3.18	0.001	-11.63481105	Down	2.10E-06	2.81E-05	-	Pbr024643.1	-	-	-	-	gi|694412277|ref|XP_009334466.1|/0/PREDICTED: uncharacterized protein At5g41620 [Pyrus x bretschneideri]										#N/A	#N/A	#N/A	#N/A	#N/A	#N/A	#N/A	#N/A	#N/A	#N/A	#N/A	#N/A	#N/A	#N/A	#N/A	#N/A	#N/A
Pbr031811.1	3978	17.26	0	1.55	0.001	-10.5980525	Down	8.34E-06	0.000100158	-	Pbr031811.1	-	-	GO:0046914//transition metal ion binding	-	gi|694425678|ref|XP_009340547.1|/0/PREDICTED: protein strawberry notch homolog 1-like isoform X1 [Pyrus x bretschneideri]										#N/A	#N/A	#N/A	#N/A	#N/A	#N/A	#N/A	#N/A	#N/A	#N/A	#N/A	#N/A	#N/A	#N/A	#N/A	#N/A	#N/A
Pbr026513.1	1041	1754.73	18	635.68	6.59	-6.591878423	Down	0	0	-	Pbr026513.1	-	-	-	-	gi|694328878|ref|XP_009355223.1|/0/PREDICTED: legumin B-like [Pyrus x bretschneideri]										#N/A	#N/A	#N/A	#N/A	#N/A	#N/A	#N/A	#N/A	#N/A	#N/A	#N/A	#N/A	#N/A	#N/A	#N/A	#N/A	#N/A
Pbr011204.1	621	77	1	49.27	0.65	-6.244125943	Down	3.87E-22	1.74E-20	-	Pbr011204.1	-	-	-	-	gi|694386664|ref|XP_009369105.1|/4.5498e-67/PREDICTED: CASP-like protein POPTRDRAFT_820933 [Pyrus x bretschneideri]										#N/A	#N/A	#N/A	#N/A	#N/A	#N/A	#N/A	#N/A	#N/A	#N/A	#N/A	#N/A	#N/A	#N/A	#N/A	#N/A	#N/A
Pbr001016.1	288	77	1	125.5	1.66	-6.240360312	Down	3.87E-22	1.74E-20	-	Pbr001016.1	-	-	-	-	gi|694420932|ref|XP_009338344.1|/3.54937e-48/PREDICTED: uncharacterized protein LOC103930702 [Pyrus x bretschneideri]										#N/A	#N/A	#N/A	#N/A	#N/A	#N/A	#N/A	#N/A	#N/A	#N/A	#N/A	#N/A	#N/A	#N/A	#N/A	#N/A	#N/A
Pbr001025.1	288	77	1	125.5	1.66	-6.240360312	Down	3.87E-22	1.74E-20	-	Pbr001025.1	-	-	-	-	gi|694420932|ref|XP_009338344.1|/3.54937e-48/PREDICTED: uncharacterized protein LOC103930702 [Pyrus x bretschneideri]										#N/A	#N/A	#N/A	#N/A	#N/A	#N/A	#N/A	#N/A	#N/A	#N/A	#N/A	#N/A	#N/A	#N/A	#N/A	#N/A	#N/A
Pbr040480.2	603	954	14	631.16	9.38	-6.072274044	Down	2.79E-259	2.24E-256	-	Pbr040480.2	-	-	-	-	gi|694438116|ref|XP_009346049.1|/2.83122e-63/PREDICTED: cold-shock protein CS120-like isoform X1 [Pyrus x bretschneideri]										#N/A	#N/A	#N/A	#N/A	#N/A	#N/A	#N/A	#N/A	#N/A	#N/A	#N/A	#N/A	#N/A	#N/A	#N/A	#N/A	#N/A
Pbr001375.1	1236	113	2	34.07	0.61	-5.803548895	Down	2.83E-31	1.85E-29	-	Pbr001375.1	K00261|1|0.0|763|rcu:RCOM_1502760|glutamate dehydrogenase (NAD(P)+) [EC:1.4.1.3]	-	GO:0016639//oxidoreductase activity, acting on the CH-NH2 group of donors, NAD or NADP as acceptor	GO:0019752//carboxylic acid metabolic process	gi|694369459|ref|XP_009362726.1|/0/PREDICTED: glutamate dehydrogenase 2 [Pyrus x bretschneideri]										#N/A	#N/A	#N/A	#N/A	#N/A	#N/A	#N/A	#N/A	#N/A	#N/A	#N/A	#N/A	#N/A	#N/A	#N/A	#N/A	#N/A
Pbr040484.1	564	8204	147	5858.7	106.29	-5.784502801	Down	0	0	-	Pbr040484.1	-	-	-	-	gi|694438123|ref|XP_009346053.1|/1.67292e-40/PREDICTED: dehydrin DHN3-like [Pyrus x bretschneideri]										#N/A	#N/A	#N/A	#N/A	#N/A	#N/A	#N/A	#N/A	#N/A	#N/A	#N/A	#N/A	#N/A	#N/A	#N/A	#N/A	#N/A
Pbr004497.1	918	261	5	108.31	2.1	-5.688633312	Down	3.31E-70	5.20E-68	-	Pbr004497.1	K15382|1|3e-78|290|rcu:RCOM_1078750|solute carrier family 50 (sugar transporter)	GO:0016020//membrane	-	GO:0006810//transport	gi|694446202|ref|XP_009349481.1|/2.89185e-148/PREDICTED: bidirectional sugar transporter N3-like [Pyrus x bretschneideri]										#N/A	#N/A	#N/A	#N/A	#N/A	#N/A	#N/A	#N/A	#N/A	#N/A	#N/A	#N/A	#N/A	#N/A	#N/A	#N/A	#N/A
Pbr007397.1	1155	196	4	63.52	1.31	-5.599572196	Down	1.08E-52	1.22E-50	-	Pbr007397.1	K13691|1|7e-133|471|vvi:100242294|pathogen-inducible salicylic acid glucosyltransferase [EC:2.4.1.-]	-	GO:0016757//transferase activity, transferring glycosyl groups	-	gi|694380176|ref|XP_009366234.1|/0/PREDICTED: UDP-glycosyltransferase 74F2-like [Pyrus x bretschneideri]										#N/A	#N/A	#N/A	#N/A	#N/A	#N/A	#N/A	#N/A	#N/A	#N/A	#N/A	#N/A	#N/A	#N/A	#N/A	#N/A	#N/A
Pbr026339.1	1611	22	0.48	5.02	0.11	-5.512111935	Down	2.67E-07	4.08E-06	-	Pbr026339.1	K01213|1|2e-82|305|pop:POPTR_552472|galacturan 1,4-alpha-galacturonidase [EC:3.2.1.67]	-	-	-	gi|694408071|ref|XP_009378748.1|/0/PREDICTED: exopolygalacturonase-like [Pyrus x bretschneideri]										#N/A	#N/A	#N/A	#N/A	#N/A	#N/A	#N/A	#N/A	#N/A	#N/A	#N/A	#N/A	#N/A	#N/A	#N/A	#N/A	#N/A
Pbr018403.1	897	45	1	19.15	0.43	-5.476863922	Down	8.51E-13	2.25E-11	-	Pbr018403.1	K09338|1|2e-33|140|ath:AT3G61890|homeobox-leucine zipper protein	GO:0043231//intracellular membrane-bounded organelle	GO:0003677//DNA binding;GO:0001071//nucleic acid binding transcription factor activity	GO:0006351//transcription, DNA-dependent	gi|657968943|ref|XP_008376185.1|/7.53234e-64/PREDICTED: uncharacterized membrane protein At1g16860-like [Malus domestica]										#N/A	#N/A	#N/A	#N/A	#N/A	#N/A	#N/A	#N/A	#N/A	#N/A	#N/A	#N/A	#N/A	#N/A	#N/A	#N/A	#N/A
Pbr040482.1	585	12239	278	8381.81	192.75	-5.442459053	Down	0	0	-	Pbr040482.1	-	-	-	-	gi|694438111|ref|XP_009346046.1|/2.16876e-73/PREDICTED: cold-shock protein CS120-like [Pyrus x bretschneideri]										#N/A	#N/A	#N/A	#N/A	#N/A	#N/A	#N/A	#N/A	#N/A	#N/A	#N/A	#N/A	#N/A	#N/A	#N/A	#N/A	#N/A
Pbr036374.1	1044	43	1	15.53	0.37	-5.391388749	Down	3.23E-12	8.19E-11	-	Pbr036374.1	K07119|1|4e-139|492|vvi:100256090|	-	GO:0003824//catalytic activity;GO:0046914//transition metal ion binding	GO:0008152//metabolic process	gi|694432611|ref|XP_009343648.1|/0/PREDICTED: 2-alkenal reductase (NADP(+)-dependent)-like [Pyrus x bretschneideri]										#N/A	#N/A	#N/A	#N/A	#N/A	#N/A	#N/A	#N/A	#N/A	#N/A	#N/A	#N/A	#N/A	#N/A	#N/A	#N/A	#N/A
Pbr029714.1	291	144	4	231.47	6.53	-5.147598421	Down	1.14E-37	8.75E-36	-	Pbr029714.1	-	-	-	-	gi|694332064|ref|XP_009356681.1|/7.88285e-48/PREDICTED: uncharacterized protein LOC103947494 isoform X1 [Pyrus x bretschneideri]										#N/A	#N/A	#N/A	#N/A	#N/A	#N/A	#N/A	#N/A	#N/A	#N/A	#N/A	#N/A	#N/A	#N/A	#N/A	#N/A	#N/A
Pbr033829.1	1083	50.7	1.43	17.6	0.5	-5.137503524	Down	3.01E-14	8.80E-13	-	Pbr033829.1	-	GO:0043231//intracellular membrane-bounded organelle	GO:0003677//DNA binding;GO:0001071//nucleic acid binding transcription factor activity	GO:0006351//transcription, DNA-dependent	gi|694428465|ref|XP_009341802.1|/0/PREDICTED: homeobox protein knotted-1-like 3 isoform X2 [Pyrus x bretschneideri]										#N/A	#N/A	#N/A	#N/A	#N/A	#N/A	#N/A	#N/A	#N/A	#N/A	#N/A	#N/A	#N/A	#N/A	#N/A	#N/A	#N/A
Pbr038457.1	1305	35.3	1	10.05	0.29	-5.114998791	Down	6.57E-10	1.35E-08	-	Pbr038457.1	K15015|1|8e-152|535|gmx:100794374|solute carrier family 32 (vesicular inhibitory amino acid transporter)	-	-	-	gi|694362141|ref|XP_009360620.1|/0/PREDICTED: vacuolar amino acid transporter 1-like [Pyrus x bretschneideri]										#N/A	#N/A	#N/A	#N/A	#N/A	#N/A	#N/A	#N/A	#N/A	#N/A	#N/A	#N/A	#N/A	#N/A	#N/A	#N/A	#N/A
Pbr017954.1	2760	68.73	2	8.97	0.26	-5.108524457	Down	3.01E-18	1.14E-16	-	Pbr017954.1	K01673|1|1e-89|329|gmx:100781868|carbonic anhydrase [EC:4.2.1.1]	-	GO:0004721//phosphoprotein phosphatase activity	GO:0006464//cellular protein modification process	gi|694399994|ref|XP_009375103.1|/0/PREDICTED: phosphoglucan phosphatase LSF1, chloroplastic-like isoform X1 [Pyrus x bretschneideri]										#N/A	#N/A	#N/A	#N/A	#N/A	#N/A	#N/A	#N/A	#N/A	#N/A	#N/A	#N/A	#N/A	#N/A	#N/A	#N/A	#N/A
Pbr022494.1	2199	140	4	23.09	0.67	-5.106963267	Down	1.60E-36	1.20E-34	-	Pbr022494.1	-	-	-	-	gi|694326734|ref|XP_009354271.1|/0/PREDICTED: seed biotin-containing protein SBP65 [Pyrus x bretschneideri]										#N/A	#N/A	#N/A	#N/A	#N/A	#N/A	#N/A	#N/A	#N/A	#N/A	#N/A	#N/A	#N/A	#N/A	#N/A	#N/A	#N/A
Pbr036503.1	3129	44.41	1.26	5.1	0.15	-5.087462841	Down	1.66E-12	4.29E-11	-	Pbr036503.1	K15336|1|1e-65|250|vvi:100259391|tRNA (cytosine38-C5)-methyltransferase [EC:2.1.1.204]	-	-	-	gi|694356830|ref|XP_009359106.1|/0/PREDICTED: pentatricopeptide repeat-containing protein At4g31850, chloroplastic-like [Pyrus x bretschneideri]										#N/A	#N/A	#N/A	#N/A	#N/A	#N/A	#N/A	#N/A	#N/A	#N/A	#N/A	#N/A	#N/A	#N/A	#N/A	#N/A	#N/A
Pbr009462.1	462	170.12	4.94	153.33	4.51	-5.087368753	Down	3.67E-45	3.53E-43	-	Pbr009462.1	K13993|1|5e-61|231|vvi:100263355|HSP20 family protein	-	-	-	gi|694318804|ref|XP_009344353.1|/1.06741e-76/PREDICTED: 18.5 kDa class I heat shock protein-like [Pyrus x bretschneideri]										#N/A	#N/A	#N/A	#N/A	#N/A	#N/A	#N/A	#N/A	#N/A	#N/A	#N/A	#N/A	#N/A	#N/A	#N/A	#N/A	#N/A
Pbr011579.1	981	66.01	2	25.49	0.78	-5.030313439	Down	1.13E-17	4.16E-16	-	Pbr011579.1	K13691|1|3e-48|190|gmx:100787483|pathogen-inducible salicylic acid glucosyltransferase [EC:2.4.1.-]	-	-	-	gi|657985837|ref|XP_008385020.1|/1.42597e-180/PREDICTED: UDP-glycosyltransferase 87A1-like [Malus domestica]										#N/A	#N/A	#N/A	#N/A	#N/A	#N/A	#N/A	#N/A	#N/A	#N/A	#N/A	#N/A	#N/A	#N/A	#N/A	#N/A	#N/A
Pbr021032.2	3618	128	4	12.66	0.4	-4.984133595	Down	4.36E-33	3.02E-31	-	Pbr021032.2	-	-	-	-	gi|694404731|ref|XP_009377235.1|/0/PREDICTED: BAG family molecular chaperone regulator 6 isoform X1 [Pyrus x bretschneideri]										#N/A	#N/A	#N/A	#N/A	#N/A	#N/A	#N/A	#N/A	#N/A	#N/A	#N/A	#N/A	#N/A	#N/A	#N/A	#N/A	#N/A
Pbr032210.1	1092	62	2	21.34	0.7	-4.930061444	Down	1.57E-16	5.38E-15	-	Pbr032210.1	-	-	-	-	gi|694426424|ref|XP_009340894.1|/0/PREDICTED: WAT1-related protein At1g21890-like [Pyrus x bretschneideri]										#N/A	#N/A	#N/A	#N/A	#N/A	#N/A	#N/A	#N/A	#N/A	#N/A	#N/A	#N/A	#N/A	#N/A	#N/A	#N/A	#N/A
Pbr010296.1	2244	30	1	4.85	0.16	-4.921840937	Down	1.78E-08	3.16E-07	-	Pbr010296.1	K05681|1|2e-78|291|cme:CMS467C|ATP-binding cassette, subfamily G (WHITE), member 2;K12843|2|5e-68|257|vvi:100248403|U4/U6 small nuclear ribonucleoprotein PRP3;K05658|4|2e-19|96.3|bdi:100821986|ATP-binding cassette, subfamily B (MDR/TAP), member 1	GO:0044464//cell part	GO:0017111//nucleoside-triphosphatase activity;GO:0015098//molybdate ion transmembrane transporter activity;GO:0032559	GO:0009207	gi|694319770|ref|XP_009348549.1|/0/PREDICTED: ABC transporter G family member 22-like isoform X1 [Pyrus x bretschneideri]										#N/A	#N/A	#N/A	#N/A	#N/A	#N/A	#N/A	#N/A	#N/A	#N/A	#N/A	#N/A	#N/A	#N/A	#N/A	#N/A	#N/A
Pbr021980.1	675	30	1	17.47	0.59	-4.888020844	Down	1.78E-08	3.16E-07	-	Pbr021980.1	K01955|1|9e-06|48.5|vvi:100262205|carbamoyl-phosphate synthase large subunit [EC:6.3.5.5]	-	-	-	gi|694326376|ref|XP_009354105.1|/5.29951e-123/PREDICTED: LOB domain-containing protein 37-like [Pyrus x bretschneideri]										#N/A	#N/A	#N/A	#N/A	#N/A	#N/A	#N/A	#N/A	#N/A	#N/A	#N/A	#N/A	#N/A	#N/A	#N/A	#N/A	#N/A
Pbr016252.1	879	238	8	103.55	3.52	-4.878608314	Down	8.73E-60	1.13E-57	-	Pbr016252.1	-	-	-	-	gi|694323708|ref|XP_009352911.1|/2.42346e-149/PREDICTED: uncharacterized protein LOC103944203 [Pyrus x bretschneideri]										#N/A	#N/A	#N/A	#N/A	#N/A	#N/A	#N/A	#N/A	#N/A	#N/A	#N/A	#N/A	#N/A	#N/A	#N/A	#N/A	#N/A
Pbr018661.1	2232	165.34	5.58	26.86	0.92	-4.867681633	Down	1.75E-42	1.58E-40	-	Pbr018661.1	K04079|1|0.0|1134|rcu:RCOM_1582180|molecular chaperone HtpG	GO:0044424//intracellular part	GO:0005515//protein binding;GO:0032559	GO:0044267//cellular protein metabolic process;GO:0050896//response to stimulus	gi|694400904|ref|XP_009375529.1|/0/PREDICTED: heat shock protein 83-like [Pyrus x bretschneideri]										#N/A	#N/A	#N/A	#N/A	#N/A	#N/A	#N/A	#N/A	#N/A	#N/A	#N/A	#N/A	#N/A	#N/A	#N/A	#N/A	#N/A
Pbr026514.1	1038	924.27	32	335.87	11.76	-4.835942974	Down	7.55E-227	5.46E-224	-	Pbr026514.1	-	-	-	-	gi|694328890|ref|XP_009355228.1|/0/PREDICTED: 11S globulin seed storage protein 2-like [Pyrus x bretschneideri]										#N/A	#N/A	#N/A	#N/A	#N/A	#N/A	#N/A	#N/A	#N/A	#N/A	#N/A	#N/A	#N/A	#N/A	#N/A	#N/A	#N/A
Pbr040125.1	1542	39.06	1.46	9.32	0.35	-4.734903128	Down	4.63E-11	1.06E-09	-	Pbr040125.1	K14489|1|5e-12|70.9|vvi:100263145|arabidopsis histidine kinase 2/3/4 (cytokinin receptor) [EC:2.7.13.3]	-	GO:0043167//ion binding;GO:0008422//beta-glucosidase activity	GO:0044238//primary metabolic process	gi|694437982|ref|XP_009345986.1|/0/PREDICTED: glucan endo-1,3-beta-glucosidase-like [Pyrus x bretschneideri]										#N/A	#N/A	#N/A	#N/A	#N/A	#N/A	#N/A	#N/A	#N/A	#N/A	#N/A	#N/A	#N/A	#N/A	#N/A	#N/A	#N/A
Pbr019434.1	504	39.61	1.46	32.22	1.21	-4.734877541	Down	4.63E-11	1.06E-09	-	Pbr019434.1	K06910|1|4e-76|281|pop:POPTR_777876|	-	-	-	gi|694402933|ref|XP_009376441.1|/2.47652e-97/PREDICTED: uncharacterized protein LOC103965149 [Pyrus x bretschneideri]										#N/A	#N/A	#N/A	#N/A	#N/A	#N/A	#N/A	#N/A	#N/A	#N/A	#N/A	#N/A	#N/A	#N/A	#N/A	#N/A	#N/A
Pbr038549.1	1617	264	10	59.96	2.3	-4.704294617	Down	6.93E-65	9.90E-63	-	Pbr038549.1	K08150|1|3e-69|261|vvi:100268023|MFS transporter, SP family, solute carrier family 2 (myo-inositol transporter), member 13	GO:0031224//intrinsic to membrane	GO:0022857//transmembrane transporter activity	GO:0006810//transport	gi|694435875|ref|XP_009345075.1|/0/PREDICTED: putative polyol transporter 1 [Pyrus x bretschneideri]										#N/A	#N/A	#N/A	#N/A	#N/A	#N/A	#N/A	#N/A	#N/A	#N/A	#N/A	#N/A	#N/A	#N/A	#N/A	#N/A	#N/A
Pbr042866.1	1761	5342.83	204	1110	42.83	-4.695794189	Down	0	0	-	Pbr042866.1	K01953|1|0.0|1042|vvi:100241610|asparagine synthase (glutamine-hydrolysing) [EC:6.3.5.4]	-	GO:0016884//carbon-nitrogen ligase activity, with glutamine as amido-N-donor	GO:0006528//asparagine metabolic process	gi|694422228|ref|XP_009338945.1|/0/PREDICTED: asparagine synthetase [glutamine-hydrolyzing] [Pyrus x bretschneideri]										#N/A	#N/A	#N/A	#N/A	#N/A	#N/A	#N/A	#N/A	#N/A	#N/A	#N/A	#N/A	#N/A	#N/A	#N/A	#N/A	#N/A
Pbr042596.1	591	381	15	257.9	10.28	-4.648899603	Down	2.20E-92	4.60E-90	-	Pbr042596.1	-	-	-	-	gi|694441386|ref|XP_009347446.1|/2.70588e-95/PREDICTED: zinc finger protein ZAT12-like [Pyrus x bretschneideri]										#N/A	#N/A	#N/A	#N/A	#N/A	#N/A	#N/A	#N/A	#N/A	#N/A	#N/A	#N/A	#N/A	#N/A	#N/A	#N/A	#N/A
Pbr041489.1	1380	24.84	1	6.67	0.27	-4.626655449	Down	9.06E-07	1.28E-05	-	Pbr041489.1	K13496|1|3e-31|134|ath:AT2G36800|UDP-glucosyl transferase 73C [EC:2.4.1.-];K12356|2|1e-25|116|ath:AT5G26310|coniferyl-alcohol glucosyltransferase [EC:2.4.1.111]	-	-	-	gi|694365921|ref|XP_009361723.1|/0/PREDICTED: UDP-glycosyltransferase 91C1-like [Pyrus x bretschneideri]										#N/A	#N/A	#N/A	#N/A	#N/A	#N/A	#N/A	#N/A	#N/A	#N/A	#N/A	#N/A	#N/A	#N/A	#N/A	#N/A	#N/A
Pbr041490.1	1491	124.83	5	30.87	1.25	-4.626205483	Down	7.90E-31	5.10E-29	-	Pbr041490.1	K13496|1|3e-31|134|ath:AT2G36790|UDP-glucosyl transferase 73C [EC:2.4.1.-];K12356|3|2e-28|125|ath:AT5G26310|coniferyl-alcohol glucosyltransferase [EC:2.4.1.111];K13691|5|4e-28|124|pop:POPTR_582116|pathogen-inducible salicylic acid glucosyltransferase [EC:2.4.1.-]	-	-	-	gi|694365656|ref|XP_009361645.1|/0/PREDICTED: UDP-glycosyltransferase 91C1-like [Pyrus x bretschneideri]										#N/A	#N/A	#N/A	#N/A	#N/A	#N/A	#N/A	#N/A	#N/A	#N/A	#N/A	#N/A	#N/A	#N/A	#N/A	#N/A	#N/A
Pbr040551.1	585	49	2	33.56	1.39	-4.593585928	Down	7.76E-13	2.05E-11	-	Pbr040551.1	-	-	-	-	gi|694438802|ref|XP_009346344.1|/2.85226e-49/PREDICTED: uncharacterized protein LOC103938069 [Pyrus x bretschneideri]										#N/A	#N/A	#N/A	#N/A	#N/A	#N/A	#N/A	#N/A	#N/A	#N/A	#N/A	#N/A	#N/A	#N/A	#N/A	#N/A	#N/A
Pbr009881.1	849	23	1	10.39	0.46	-4.497417983	Down	1.74E-06	2.34E-05	-	Pbr009881.1	-	-	-	-	gi|657980405|ref|XP_008382198.1|/1.54067e-113/PREDICTED: uncharacterized protein LOC103445007 [Malus domestica]										#N/A	#N/A	#N/A	#N/A	#N/A	#N/A	#N/A	#N/A	#N/A	#N/A	#N/A	#N/A	#N/A	#N/A	#N/A	#N/A	#N/A
Pbr035833.1	510	667	30	535.16	24.38	-4.456200256	Down	1.52E-156	6.45E-154	-	Pbr035833.1	-	-	-	-	gi|694314078|ref|XP_009369595.1|/3.6881e-48/PREDICTED: 18 kDa seed maturation protein [Pyrus x bretschneideri]										#N/A	#N/A	#N/A	#N/A	#N/A	#N/A	#N/A	#N/A	#N/A	#N/A	#N/A	#N/A	#N/A	#N/A	#N/A	#N/A	#N/A
Pbr037515.1	1581	67	3	15.58	0.71	-4.455732399	Down	6.96E-17	2.45E-15	-	Pbr037515.1	K08150|1|8e-67|253|vvi:100268023|MFS transporter, SP family, solute carrier family 2 (myo-inositol transporter), member 13	-	-	-	gi|694434429|ref|XP_009344435.1|/0/PREDICTED: putative polyol transporter 1 [Pyrus x bretschneideri]										#N/A	#N/A	#N/A	#N/A	#N/A	#N/A	#N/A	#N/A	#N/A	#N/A	#N/A	#N/A	#N/A	#N/A	#N/A	#N/A	#N/A
Pbr033995.1	522	22	1	17.18	0.79	-4.442733573	Down	3.32E-06	4.28E-05	-	Pbr033995.1	-	-	-	-	gi|694354081|ref|XP_009358331.1|/2.09571e-81/PREDICTED: zinc finger protein ZAT12-like [Pyrus x bretschneideri]										#N/A	#N/A	#N/A	#N/A	#N/A	#N/A	#N/A	#N/A	#N/A	#N/A	#N/A	#N/A	#N/A	#N/A	#N/A	#N/A	#N/A
Pbr006776.1	1440	22	1	5.64	0.26	-4.439111634	Down	3.32E-06	4.28E-05	-	Pbr006776.1	K09843|1|0.0|763|pop:POPTR_783291|(+)-abscisic acid 8'-hydroxylase [EC:1.14.13.93]	-	GO:0016491//oxidoreductase activity;GO:0005506//iron ion binding	GO:0008152//metabolic process	gi|694378971|ref|XP_009365701.1|/0/PREDICTED: abscisic acid 8'-hydroxylase 1-like [Pyrus x bretschneideri]										#N/A	#N/A	#N/A	#N/A	#N/A	#N/A	#N/A	#N/A	#N/A	#N/A	#N/A	#N/A	#N/A	#N/A	#N/A	#N/A	#N/A
Pbr035890.1	2217	520.03	24	85.06	3.97	-4.421269942	Down	9.52E-122	2.78E-119	-	Pbr035890.1	K12657|1|0.0|957|gmx:100800143|delta-1-pyrroline-5-carboxylate synthetase [EC:2.7.2.11 1.2.1.41]	-	-	-	gi|694355589|ref|XP_009358778.1|/0/PREDICTED: delta-1-pyrroline-5-carboxylate synthase-like isoform X2 [Pyrus x bretschneideri]										#N/A	#N/A	#N/A	#N/A	#N/A	#N/A	#N/A	#N/A	#N/A	#N/A	#N/A	#N/A	#N/A	#N/A	#N/A	#N/A	#N/A
Pbr042360.3	1356	53.85	2.51	14.72	0.69	-4.415037499	Down	5.73E-14	1.65E-12	-	Pbr042360.3	K13493|1|1e-107|388|ath:AT5G05860|cytokinin-N-glucosyltransferase [EC:2.4.1.-];K13228|3|2e-79|295|zma:100274317|UDP-glucosyltransferase BX9 [EC:2.4.1.202];K13227|4|4e-67|253|zma:100277344|UDP-glucosyltransferase BX8 [EC:2.4.1.202];K13030|5|1e-62|238|sbi:SORBI_01g001220|cyanohydrin beta-glucosyltransferase [EC:2.4.1.85]	-	-	-	gi|694398316|ref|XP_009374337.1|/0/PREDICTED: UDP-glucose iridoid glucosyltransferase-like isoform X1 [Pyrus x bretschneideri]										#N/A	#N/A	#N/A	#N/A	#N/A	#N/A	#N/A	#N/A	#N/A	#N/A	#N/A	#N/A	#N/A	#N/A	#N/A	#N/A	#N/A
Pbr026463.1	960	247.89	11.55	98	4.62	-4.406816992	Down	5.15E-59	6.61E-57	-	Pbr026463.1	-	-	-	-	gi|694415478|ref|XP_009335916.1|/0/PREDICTED: caffeoylshikimate esterase-like [Pyrus x bretschneideri]										#N/A	#N/A	#N/A	#N/A	#N/A	#N/A	#N/A	#N/A	#N/A	#N/A	#N/A	#N/A	#N/A	#N/A	#N/A	#N/A	#N/A
Pbr021246.1	1446	333.82	15.78	85.26	4.07	-4.388768356	Down	6.85E-79	1.16E-76	-	Pbr021246.1	K15015|1|7e-14|77.0|bdi:100845904|solute carrier family 32 (vesicular inhibitory amino acid transporter);K14209|3|5e-12|70.9|rcu:RCOM_0423020|solute carrier family 36 (proton-coupled amino acid transporter)	GO:0031224//intrinsic to membrane	-	-	gi|694405782|ref|XP_009377726.1|/0/PREDICTED: amino acid permease 3-like [Pyrus x bretschneideri]										#N/A	#N/A	#N/A	#N/A	#N/A	#N/A	#N/A	#N/A	#N/A	#N/A	#N/A	#N/A	#N/A	#N/A	#N/A	#N/A	#N/A
Pbr009546.1	999	21	1	7.95	0.38	-4.386883537	Down	6.35E-06	7.78E-05	-	Pbr009546.1	K15336|1|4e-13|73.9|vvi:100259391|tRNA (cytosine38-C5)-methyltransferase [EC:2.1.1.204]	-	-	-	gi|694319013|ref|XP_009345186.1|/4.43451e-169/PREDICTED: pentatricopeptide repeat-containing protein At3g56030-like [Pyrus x bretschneideri]										#N/A	#N/A	#N/A	#N/A	#N/A	#N/A	#N/A	#N/A	#N/A	#N/A	#N/A	#N/A	#N/A	#N/A	#N/A	#N/A	#N/A
Pbr014289.1	1515	547	26	133.03	6.39	-4.379791888	Down	3.32E-127	1.08E-124	-	Pbr014289.1	K08150|1|4e-66|250|vvi:100268023|MFS transporter, SP family, solute carrier family 2 (myo-inositol transporter), member 13	GO:0031224//intrinsic to membrane	GO:0016628//oxidoreductase activity, acting on the CH-CH group of donors, NAD or NADP as acceptor;GO:0022891//substrate-specific transmembrane transporter activity	GO:0008152//metabolic process;GO:0071702	gi|694392157|ref|XP_009371568.1|/0/PREDICTED: probable polyol transporter 6 [Pyrus x bretschneideri]										#N/A	#N/A	#N/A	#N/A	#N/A	#N/A	#N/A	#N/A	#N/A	#N/A	#N/A	#N/A	#N/A	#N/A	#N/A	#N/A	#N/A
Pbr035592.1	519	21	1	16.51	0.8	-4.36719631	Down	6.35E-06	7.78E-05	-	Pbr035592.1	-	-	-	-	gi|694356316|ref|XP_009358974.1|/4.00356e-85/PREDICTED: uncharacterized protein LOC103949578 [Pyrus x bretschneideri]										#N/A	#N/A	#N/A	#N/A	#N/A	#N/A	#N/A	#N/A	#N/A	#N/A	#N/A	#N/A	#N/A	#N/A	#N/A	#N/A	#N/A
Pbr016646.1	1539	20	1	4.78	0.24	-4.315904307	Down	1.21E-05	0.000140944	-	Pbr016646.1	-	-	-	-	gi|694388794|ref|XP_009370069.1|/1.33812e-163/PREDICTED: embryonic protein DC-8-like isoform X1 [Pyrus x bretschneideri]										#N/A	#N/A	#N/A	#N/A	#N/A	#N/A	#N/A	#N/A	#N/A	#N/A	#N/A	#N/A	#N/A	#N/A	#N/A	#N/A	#N/A
Pbr038266.1	519	40	2	31.45	1.59	-4.305961346	Down	2.61E-10	5.57E-09	-	Pbr038266.1	K09338|1|1e-21|100|aly:ARALYDRAFT_477377|homeobox-leucine zipper protein	-	-	-	gi|694317949|ref|XP_009340580.1|/1.62166e-94/PREDICTED: homeobox-leucine zipper protein ATHB-52-like [Pyrus x bretschneideri]										#N/A	#N/A	#N/A	#N/A	#N/A	#N/A	#N/A	#N/A	#N/A	#N/A	#N/A	#N/A	#N/A	#N/A	#N/A	#N/A	#N/A
Pbr040357.1	642	24.95	1.25	15.38	0.78	-4.301437569	Down	9.06E-07	1.28E-05	-	Pbr040357.1	K13464|1|4e-32|135|rcu:RCOM_0684970|jasmonate ZIM domain-containing protein	-	-	-	gi|694438721|ref|XP_009346307.1|/2.63016e-113/PREDICTED: protein TIFY 10B-like [Pyrus x bretschneideri]										#N/A	#N/A	#N/A	#N/A	#N/A	#N/A	#N/A	#N/A	#N/A	#N/A	#N/A	#N/A	#N/A	#N/A	#N/A	#N/A	#N/A
Pbr000563.1	429	40	2	39.39	2	-4.299757512	Down	2.61E-10	5.58E-09	-	Pbr000563.1	-	-	-	-	gi|694310249|ref|XP_009352010.1|/1.56691e-48/PREDICTED: uncharacterized protein LOC103943423 [Pyrus x bretschneideri]										#N/A	#N/A	#N/A	#N/A	#N/A	#N/A	#N/A	#N/A	#N/A	#N/A	#N/A	#N/A	#N/A	#N/A	#N/A	#N/A	#N/A
Pbr020779.1	714	19	1	10.39	0.55	-4.239620225	Down	2.30E-05	0.000251488	-	Pbr020779.1	K01674|1|1e-75|280|vvi:100264066|carbonic anhydrase [EC:4.2.1.1]	-	-	-	gi|694404336|ref|XP_009377054.1|/1.33564e-122/PREDICTED: alpha carbonic anhydrase 7-like [Pyrus x bretschneideri]										#N/A	#N/A	#N/A	#N/A	#N/A	#N/A	#N/A	#N/A	#N/A	#N/A	#N/A	#N/A	#N/A	#N/A	#N/A	#N/A	#N/A
Pbr021011.1	1191	36.83	2	11.55	0.63	-4.196397213	Down	3.38E-09	6.46E-08	-	Pbr021011.1	K09286|1|3e-20|97.8|ath:AT1G43160|EREBP-like factor	-	-	-	gi|694430673|ref|XP_009342801.1|/1.3673e-170/PREDICTED: ethylene-responsive transcription factor ABR1-like isoform X1 [Pyrus x bretschneideri]										#N/A	#N/A	#N/A	#N/A	#N/A	#N/A	#N/A	#N/A	#N/A	#N/A	#N/A	#N/A	#N/A	#N/A	#N/A	#N/A	#N/A
Pbr029704.1	1995	37	2	6.75	0.37	-4.189290326	Down	1.78E-09	3.52E-08	-	Pbr029704.1	-	-	-	-	gi|694332029|ref|XP_009356668.1|/0/PREDICTED: globulin-1 S allele-like [Pyrus x bretschneideri]										#N/A	#N/A	#N/A	#N/A	#N/A	#N/A	#N/A	#N/A	#N/A	#N/A	#N/A	#N/A	#N/A	#N/A	#N/A	#N/A	#N/A
Pbr000007.1	1542	55	3	13.13	0.72	-4.188726199	Down	1.54E-13	4.31E-12	-	Pbr000007.1	K00850|1|0.0|668|rcu:RCOM_0880730|6-phosphofructokinase [EC:2.7.1.11]	-	GO:0016301//kinase activity	GO:0044237//cellular metabolic process	gi|694308906|ref|XP_009349890.1|/0/PREDICTED: ATP-dependent 6-phosphofructokinase 2 [Pyrus x bretschneideri]										#N/A	#N/A	#N/A	#N/A	#N/A	#N/A	#N/A	#N/A	#N/A	#N/A	#N/A	#N/A	#N/A	#N/A	#N/A	#N/A	#N/A
Pbr004104.1	2271	18	1	2.87	0.16	-4.164906927	Down	4.38E-05	0.000449256	-	Pbr004104.1	-	-	-	-	gi|694445876|ref|XP_009349341.1|/0/PREDICTED: low-temperature-induced 65 kDa protein-like isoform X1 [Pyrus x bretschneideri]										#N/A	#N/A	#N/A	#N/A	#N/A	#N/A	#N/A	#N/A	#N/A	#N/A	#N/A	#N/A	#N/A	#N/A	#N/A	#N/A	#N/A
Pbr022160.1	756	251	14	128.87	7.27	-4.147817279	Down	4.14E-57	5.15E-55	-	Pbr022160.1	-	-	-	GO:0000003//reproduction	gi|694407282|ref|XP_009378390.1|/2.05784e-148/PREDICTED: expansin-like B1 [Pyrus x bretschneideri]										#N/A	#N/A	#N/A	#N/A	#N/A	#N/A	#N/A	#N/A	#N/A	#N/A	#N/A	#N/A	#N/A	#N/A	#N/A	#N/A	#N/A
Pbr011544.2	1647	53.09	2.99	11.83	0.67	-4.142145168	Down	5.73E-14	1.65E-12	-	Pbr011544.2	K13424|1|2e-160|564|vvi:100243352|WRKY transcription factor 33	-	-	-	gi|694387558|ref|XP_009369525.1|/0/PREDICTED: probable WRKY transcription factor 25 [Pyrus x bretschneideri]										#N/A	#N/A	#N/A	#N/A	#N/A	#N/A	#N/A	#N/A	#N/A	#N/A	#N/A	#N/A	#N/A	#N/A	#N/A	#N/A	#N/A
Pbr020869.1	669	250	14	147.09	8.34	-4.140507974	Down	7.80E-57	9.55E-55	-	Pbr020869.1	-	-	-	-	gi|694325612|ref|XP_009353743.1|/7.14998e-104/PREDICTED: uncharacterized protein LOC103944978 [Pyrus x bretschneideri]										#N/A	#N/A	#N/A	#N/A	#N/A	#N/A	#N/A	#N/A	#N/A	#N/A	#N/A	#N/A	#N/A	#N/A	#N/A	#N/A	#N/A
Pbr007829.1	729	410	23	219.16	12.44	-4.138926118	Down	3.16E-92	6.56E-90	-	Pbr007829.1	K09338|1|2e-53|206|aly:ARALYDRAFT_486694|homeobox-leucine zipper protein	-	GO:0003677//DNA binding	GO:0006351//transcription, DNA-dependent	gi|694381056|ref|XP_009366625.1|/1.01967e-125/PREDICTED: homeobox-leucine zipper protein ATHB-12-like [Pyrus x bretschneideri]										#N/A	#N/A	#N/A	#N/A	#N/A	#N/A	#N/A	#N/A	#N/A	#N/A	#N/A	#N/A	#N/A	#N/A	#N/A	#N/A	#N/A
Pbr024348.1	801	53	3	25.53	1.46	-4.128153264	Down	5.52E-13	1.48E-11	-	Pbr024348.1	-	-	-	-	gi|694411664|ref|XP_009334187.1|/7.62418e-128/PREDICTED: UPF0496 protein At4g34320-like [Pyrus x bretschneideri]										#N/A	#N/A	#N/A	#N/A	#N/A	#N/A	#N/A	#N/A	#N/A	#N/A	#N/A	#N/A	#N/A	#N/A	#N/A	#N/A	#N/A
Pbr021522.1	2112	276.33	15.71	47.53	2.73	-4.121865545	Down	4.89E-63	6.72E-61	-	Pbr021522.1	K04079|1|0.0|1162|rcu:RCOM_1582180|molecular chaperone HtpG	GO:0044424//intracellular part	GO:0005515//protein binding;GO:0032559	GO:0044267//cellular protein metabolic process;GO:0050896//response to stimulus	gi|694405414|ref|XP_009377558.1|/0/PREDICTED: heat shock protein 83-like [Pyrus x bretschneideri]										#N/A	#N/A	#N/A	#N/A	#N/A	#N/A	#N/A	#N/A	#N/A	#N/A	#N/A	#N/A	#N/A	#N/A	#N/A	#N/A	#N/A
Pbr021565.1	2112	276.33	15.71	47.53	2.73	-4.121865545	Down	4.89E-63	6.69E-61	-	Pbr021565.1	K04079|1|0.0|1162|rcu:RCOM_1582180|molecular chaperone HtpG	GO:0044424//intracellular part	GO:0005515//protein binding;GO:0032559	GO:0044267//cellular protein metabolic process;GO:0050896//response to stimulus	gi|694405414|ref|XP_009377558.1|/0/PREDICTED: heat shock protein 83-like [Pyrus x bretschneideri]										#N/A	#N/A	#N/A	#N/A	#N/A	#N/A	#N/A	#N/A	#N/A	#N/A	#N/A	#N/A	#N/A	#N/A	#N/A	#N/A	#N/A
Pbr034176.1	849	35	2	15.82	0.91	-4.119739244	Down	6.38E-09	1.20E-07	-	Pbr034176.1	-	-	-	-	gi|694429258|ref|XP_009342158.1|/5.63128e-132/PREDICTED: LOW QUALITY PROTEIN: basic 7S globulin [Pyrus x bretschneideri]										#N/A	#N/A	#N/A	#N/A	#N/A	#N/A	#N/A	#N/A	#N/A	#N/A	#N/A	#N/A	#N/A	#N/A	#N/A	#N/A	#N/A
Pbr035319.2	2073	34	2	5.96	0.35	-4.089885504	Down	1.21E-08	2.19E-07	-	Pbr035319.2	K04733|1|1e-64|246|aly:ARALYDRAFT_916421|interleukin-1 receptor-associated kinase 4 [EC:2.7.11.1];K00924|5|1e-40|166|aly:ARALYDRAFT_486409|[EC:2.7.1.-]	-	-	-	gi|694431080|ref|XP_009342985.1|/0/PREDICTED: receptor-like protein kinase FERONIA [Pyrus x bretschneideri]										#N/A	#N/A	#N/A	#N/A	#N/A	#N/A	#N/A	#N/A	#N/A	#N/A	#N/A	#N/A	#N/A	#N/A	#N/A	#N/A	#N/A
Pbr006785.2	1161	34	2	10.96	0.65	-4.07566427	Down	1.21E-08	2.19E-07	-	Pbr006785.2	-	-	-	-	gi|694378993|ref|XP_009365711.1|/1.0074e-170/PREDICTED: uncharacterized protein LOC103955541 [Pyrus x bretschneideri]										#N/A	#N/A	#N/A	#N/A	#N/A	#N/A	#N/A	#N/A	#N/A	#N/A	#N/A	#N/A	#N/A	#N/A	#N/A	#N/A	#N/A
Pbr036167.1	387	17	1	18.98	1.13	-4.070085315	Down	8.30E-05	0.000797443	-	Pbr036167.1	K13148|1|3e-09|58.2|rcu:RCOM_0598050|integrator complex subunit 11 [EC:3.1.27.-];K11982|3|7e-07|50.4|bdi:100838213|E3 ubiquitin-protein ligase RNF115/126 [EC:6.3.2.19]	-	GO:0046872//metal ion binding	-	gi|658009753|ref|XP_008340097.1|/2.44303e-65/PREDICTED: E3 ubiquitin-protein ligase RNF181 [Malus domestica]										#N/A	#N/A	#N/A	#N/A	#N/A	#N/A	#N/A	#N/A	#N/A	#N/A	#N/A	#N/A	#N/A	#N/A	#N/A	#N/A	#N/A
Pbr024123.1	1191	67.17	4	21.07	1.27	-4.052289912	Down	6.33E-16	2.11E-14	-	Pbr024123.1	K09286|1|3e-20|97.8|ath:AT1G43160|EREBP-like factor	-	-	-	gi|694430673|ref|XP_009342801.1|/1.19504e-174/PREDICTED: ethylene-responsive transcription factor ABR1-like isoform X1 [Pyrus x bretschneideri]										#N/A	#N/A	#N/A	#N/A	#N/A	#N/A	#N/A	#N/A	#N/A	#N/A	#N/A	#N/A	#N/A	#N/A	#N/A	#N/A	#N/A
Pbr029758.1	966	100	6	39.27	2.38	-4.044394119	Down	3.77E-23	1.81E-21	-	Pbr029758.1	-	-	-	-	gi|694421816|ref|XP_009338741.1|/1.22099e-51/PREDICTED: uncharacterized protein DDB_G0271670-like isoform X1 [Pyrus x bretschneideri]										#N/A	#N/A	#N/A	#N/A	#N/A	#N/A	#N/A	#N/A	#N/A	#N/A	#N/A	#N/A	#N/A	#N/A	#N/A	#N/A	#N/A
Pbr004620.1	2664	670.4	40.28	90.74	5.51	-4.041614436	Down	2.09E-147	8.38E-145	-	Pbr004620.1	K03013|1|1e-19|97.1|vvi:100258335|DNA-directed RNA polymerases I, II, and III subunit RPABC1;K13460|3|2e-17|90.1|ath:AT1G12220|disease resistance protein RPS5;K13457|4|3e-15|82.4|rcu:RCOM_0742270|disease resistance protein RPM1	-	-	-	gi|694446164|ref|XP_009349465.1|/0/PREDICTED: probable disease resistance protein At5g66900 [Pyrus x bretschneideri]										#N/A	#N/A	#N/A	#N/A	#N/A	#N/A	#N/A	#N/A	#N/A	#N/A	#N/A	#N/A	#N/A	#N/A	#N/A	#N/A	#N/A
Pbr030828.1	390	183	11	202.38	12.33	-4.036822019	Down	2.89E-41	2.48E-39	-	Pbr030828.1	K05298|1|6e-06|47.4|osa:4331495|glyceraldehyde-3-phosphate dehydrogenase (NADP+) (phosphorylating) [EC:1.2.1.13]	-	-	-	gi|694423986|ref|XP_009339774.1|/1.37933e-68/PREDICTED: calvin cycle protein CP12-1, chloroplastic-like [Pyrus x bretschneideri]										#N/A	#N/A	#N/A	#N/A	#N/A	#N/A	#N/A	#N/A	#N/A	#N/A	#N/A	#N/A	#N/A	#N/A	#N/A	#N/A	#N/A
Pbr027613.1	507	66	4	53.32	3.27	-4.02731424	Down	1.19E-15	3.90E-14	-	Pbr027613.1	-	-	-	-	gi|694417928|ref|XP_009336992.1|/7.89543e-83/PREDICTED: uncharacterized protein LOC103929514 [Pyrus x bretschneideri]										#N/A	#N/A	#N/A	#N/A	#N/A	#N/A	#N/A	#N/A	#N/A	#N/A	#N/A	#N/A	#N/A	#N/A	#N/A	#N/A	#N/A
Pbr004914.1	612	33	2	21.47	1.32	-4.023712357	Down	2.27E-08	3.99E-07	-	Pbr004914.1	-	-	-	-	gi|694377345|ref|XP_009364981.1|/3.83286e-71/PREDICTED: uncharacterized protein LOC103954860 [Pyrus x bretschneideri]										#N/A	#N/A	#N/A	#N/A	#N/A	#N/A	#N/A	#N/A	#N/A	#N/A	#N/A	#N/A	#N/A	#N/A	#N/A	#N/A	#N/A
Pbr013445.1	1821	49	3	9.83	0.61	-4.010310269	Down	6.96E-12	1.71E-10	-	Pbr013445.1	K01904|1|0.0|831|vvi:100245991|4-coumarate--CoA ligase [EC:6.2.1.12]	-	GO:0016703;GO:0016405//CoA-ligase activity	GO:0008152//metabolic process	gi|694321326|ref|XP_009351826.1|/0/PREDICTED: 4-coumarate--CoA ligase 2-like [Pyrus x bretschneideri]										#N/A	#N/A	#N/A	#N/A	#N/A	#N/A	#N/A	#N/A	#N/A	#N/A	#N/A	#N/A	#N/A	#N/A	#N/A	#N/A	#N/A
Pbr002681.1	609	175	11	114.48	7.28	-3.975013317	Down	4.44E-39	3.65E-37	-	Pbr002681.1	-	-	-	-	gi|694372641|ref|XP_009363624.1|/1.66094e-34/PREDICTED: uncharacterized protein LOC103953586 [Pyrus x bretschneideri]										#N/A	#N/A	#N/A	#N/A	#N/A	#N/A	#N/A	#N/A	#N/A	#N/A	#N/A	#N/A	#N/A	#N/A	#N/A	#N/A	#N/A
Pbr041983.1	1371	94.42	6	25.51	1.64	-3.959295179	Down	1.65E-21	7.30E-20	-	Pbr041983.1	K00640|1|6e-132|469|vvi:100246391|serine O-acetyltransferase [EC:2.3.1.30]	-	-	-	gi|694440887|ref|XP_009347231.1|/0/PREDICTED: serine acetyltransferase 1, chloroplastic-like isoform X2 [Pyrus x bretschneideri]										#N/A	#N/A	#N/A	#N/A	#N/A	#N/A	#N/A	#N/A	#N/A	#N/A	#N/A	#N/A	#N/A	#N/A	#N/A	#N/A	#N/A
Pbr042178.1	2427	873.08	55.85	130.07	8.41	-3.951038639	Down	7.07E-189	4.17E-186	-	Pbr042178.1	K03013|1|2e-20|99.4|vvi:100258335|DNA-directed RNA polymerases I, II, and III subunit RPABC1;K13457|5|3e-16|85.9|ath:AT3G07040|disease resistance protein RPM1	-	-	-	gi|694440894|ref|XP_009347234.1|/0/PREDICTED: probable disease resistance protein At5g66900 [Pyrus x bretschneideri]										#N/A	#N/A	#N/A	#N/A	#N/A	#N/A	#N/A	#N/A	#N/A	#N/A	#N/A	#N/A	#N/A	#N/A	#N/A	#N/A	#N/A
Pbr017079.1	2829	20.43	1.28	2.6	0.17	-3.934904972	Down	1.21E-05	0.000141	-	Pbr017079.1	K03070|1|0.0|696|rcu:RCOM_0562390|preprotein translocase subunit SecA	-	GO:0005488//binding	GO:0009987//cellular process;GO:0015031//protein transport	gi|694397292|ref|XP_009373901.1|/0/PREDICTED: protein translocase subunit SECA2, chloroplastic-like isoform X3 [Pyrus x bretschneideri]										#N/A	#N/A	#N/A	#N/A	#N/A	#N/A	#N/A	#N/A	#N/A	#N/A	#N/A	#N/A	#N/A	#N/A	#N/A	#N/A	#N/A
Pbr042180.1	543	108	7	80.57	5.29	-3.928903128	Down	1.98E-24	1.00E-22	-	Pbr042180.1	K06685|1|2e-10|63.2|ath:AT4G19050|maintenance of ploidy protein MOB1 (MPS1 binder 1);K03013|5|3e-08|56.2|vvi:100258335|DNA-directed RNA polymerases I, II, and III subunit RPABC1	-	-	-	gi|694440923|ref|XP_009347245.1|/6.50484e-100/PREDICTED: probable disease resistance protein At5g66900 [Pyrus x bretschneideri]										#N/A	#N/A	#N/A	#N/A	#N/A	#N/A	#N/A	#N/A	#N/A	#N/A	#N/A	#N/A	#N/A	#N/A	#N/A	#N/A	#N/A
Pbr001071.1	1431	215	14	55.52	3.65	-3.927039199	Down	2.97E-47	2.97E-45	-	Pbr001071.1	-	-	-	-	gi|694368989|ref|XP_009362597.1|/0/PREDICTED: uncharacterized protein LOC103952667 [Pyrus x bretschneideri]										#N/A	#N/A	#N/A	#N/A	#N/A	#N/A	#N/A	#N/A	#N/A	#N/A	#N/A	#N/A	#N/A	#N/A	#N/A	#N/A	#N/A
Pbr041497.1	1341	416	28	115.05	7.83	-3.877104866	Down	3.14E-89	6.29E-87	-	Pbr041497.1	K14497|1|3e-142|503|rcu:RCOM_1046460|protein phosphatase 2C [EC:3.1.3.16]	-	GO:0004721//phosphoprotein phosphatase activity	-	gi|694365681|ref|XP_009361653.1|/0/PREDICTED: protein phosphatase 2C 77-like isoform X1 [Pyrus x bretschneideri]										#N/A	#N/A	#N/A	#N/A	#N/A	#N/A	#N/A	#N/A	#N/A	#N/A	#N/A	#N/A	#N/A	#N/A	#N/A	#N/A	#N/A
Pbr029289.1	765	470	32	238.17	16.41	-3.859344558	Down	2.77E-100	6.31E-98	-	Pbr029289.1	-	-	-	-	gi|694418288|ref|XP_009337155.1|/4.89188e-121/PREDICTED: uncharacterized protein LOC103929654 [Pyrus x bretschneideri]										#N/A	#N/A	#N/A	#N/A	#N/A	#N/A	#N/A	#N/A	#N/A	#N/A	#N/A	#N/A	#N/A	#N/A	#N/A	#N/A	#N/A
Pbr028735.1	468	44	3	39.06	2.7	-3.854660637	Down	1.61E-10	3.54E-09	-	Pbr028735.1	-	-	-	-	gi|694330958|ref|XP_009356163.1|/1.42756e-76/PREDICTED: uncharacterized protein LOC103947049 [Pyrus x bretschneideri]										#N/A	#N/A	#N/A	#N/A	#N/A	#N/A	#N/A	#N/A	#N/A	#N/A	#N/A	#N/A	#N/A	#N/A	#N/A	#N/A	#N/A
Pbr027379.1	1386	29	2	7.75	0.54	-3.843164998	Down	2.83E-07	4.31E-06	-	Pbr027379.1	K11584|1|6e-95|346|aly:ARALYDRAFT_478311|protein phosphatase 2 (formerly 2A), regulatory subunit B'	-	-	-	gi|694329802|ref|XP_009355627.1|/0/PREDICTED: serine/threonine protein phosphatase 2A 57 kDa regulatory subunit B' beta isoform-like [Pyrus x bretschneideri]										#N/A	#N/A	#N/A	#N/A	#N/A	#N/A	#N/A	#N/A	#N/A	#N/A	#N/A	#N/A	#N/A	#N/A	#N/A	#N/A	#N/A
Pbr011397.1	2139	1404.61	97.79	238.43	16.77	-3.829611178	Down	5.68E-295	5.86E-292	-	Pbr011397.1	K12657|1|0.0|1087|pop:POPTR_833794|delta-1-pyrroline-5-carboxylate synthetase [EC:2.7.2.11 1.2.1.41]	GO:0044424//intracellular part	GO:0016620//oxidoreductase activity, acting on the aldehyde or oxo group of donors, NAD or NADP as acceptor;GO:0016774//phosphotransferase activity, carboxyl group as acceptor	GO:0006560//proline metabolic process	gi|694320457|ref|XP_009351358.1|/0/PREDICTED: delta-1-pyrroline-5-carboxylate synthase-like [Pyrus x bretschneideri]										#N/A	#N/A	#N/A	#N/A	#N/A	#N/A	#N/A	#N/A	#N/A	#N/A	#N/A	#N/A	#N/A	#N/A	#N/A	#N/A	#N/A
Pbr039094.1	1002	99	7	37.37	2.67	-3.806968917	Down	5.45E-22	2.44E-20	-	Pbr039094.1	-	-	-	-	gi|694361179|ref|XP_009360340.1|/1.44023e-151/PREDICTED: zinc-finger homeodomain protein 8 [Pyrus x bretschneideri]										#N/A	#N/A	#N/A	#N/A	#N/A	#N/A	#N/A	#N/A	#N/A	#N/A	#N/A	#N/A	#N/A	#N/A	#N/A	#N/A	#N/A
Pbr017243.1	1113	28	2	9.44	0.68	-3.795180208	Down	5.29E-07	7.75E-06	-	Pbr017243.1	-	-	-	-	gi|694398038|ref|XP_009374221.1|/0/PREDICTED: uncharacterized protein LOC103963169 [Pyrus x bretschneideri]										#N/A	#N/A	#N/A	#N/A	#N/A	#N/A	#N/A	#N/A	#N/A	#N/A	#N/A	#N/A	#N/A	#N/A	#N/A	#N/A	#N/A
Pbr042724.1	423	98	7	98.17	7.11	-3.78736075	Down	1.02E-21	4.52E-20	-	Pbr042724.1	K13448|1|4e-47|184|rcu:RCOM_1677910|calcium-binding protein CML	-	-	-	gi|694392378|ref|XP_009371666.1|/1.67816e-66/PREDICTED: calcium-binding protein CML38 [Pyrus x bretschneideri]										#N/A	#N/A	#N/A	#N/A	#N/A	#N/A	#N/A	#N/A	#N/A	#N/A	#N/A	#N/A	#N/A	#N/A	#N/A	#N/A	#N/A
Pbr042181.1	1407	298.8	21.58	78.55	5.74	-3.774488634	Down	1.60E-63	2.23E-61	-	Pbr042181.1	K13457|1|6e-15|80.5|ath:AT3G07040|disease resistance protein RPM1;K03013|5|4e-13|74.3|vvi:100258335|DNA-directed RNA polymerases I, II, and III subunit RPABC1	-	-	-	gi|694440923|ref|XP_009347245.1|/0/PREDICTED: probable disease resistance protein At5g66900 [Pyrus x bretschneideri]										#N/A	#N/A	#N/A	#N/A	#N/A	#N/A	#N/A	#N/A	#N/A	#N/A	#N/A	#N/A	#N/A	#N/A	#N/A	#N/A	#N/A
Pbr023202.1	1527	41.52	3.03	10.01	0.74	-3.757772893	Down	1.05E-09	2.12E-08	-	Pbr023202.1	K01188|1|2e-177|620|sbi:SORBI_06g019840|beta-glucosidase [EC:3.2.1.21]	-	-	-	gi|694409577|ref|XP_009379419.1|/0/PREDICTED: beta-glucosidase 12-like isoform X1 [Pyrus x bretschneideri]										#N/A	#N/A	#N/A	#N/A	#N/A	#N/A	#N/A	#N/A	#N/A	#N/A	#N/A	#N/A	#N/A	#N/A	#N/A	#N/A	#N/A
Pbr009437.1	486	588	43	499.18	36.98	-3.754743003	Down	1.83E-122	5.46E-120	-	Pbr009437.1	-	-	-	-	gi|694318753|ref|XP_009344084.1|/2.05663e-47/PREDICTED: suppressor protein SRP40-like isoform X1 [Pyrus x bretschneideri]										#N/A	#N/A	#N/A	#N/A	#N/A	#N/A	#N/A	#N/A	#N/A	#N/A	#N/A	#N/A	#N/A	#N/A	#N/A	#N/A	#N/A
Pbr033091.1	540	177	13	132.89	9.88	-3.749577694	Down	7.36E-38	5.72E-36	-	Pbr033091.1	-	-	-	-	gi|694352813|ref|XP_009357953.1|/5.82404e-77/PREDICTED: uncharacterized protein LOC103948641 [Pyrus x bretschneideri]										#N/A	#N/A	#N/A	#N/A	#N/A	#N/A	#N/A	#N/A	#N/A	#N/A	#N/A	#N/A	#N/A	#N/A	#N/A	#N/A	#N/A
Pbr035317.1	1941	282.85	20.83	53.1	3.95	-3.748787303	Down	4.43E-60	5.79E-58	-	Pbr035317.1	K04733|1|4e-59|228|smo:SELMODRAFT_230241|interleukin-1 receptor-associated kinase 4 [EC:2.7.11.1];K13429|2|2e-58|225|ppp:PHYPADRAFT_1279|chitin elicitor receptor kinase 1;K00924|3|2e-58|225|ath:AT3G59420|[EC:2.7.1.-]	-	-	-	gi|694431073|ref|XP_009342982.1|/0/PREDICTED: putative wall-associated receptor kinase-like 16 [Pyrus x bretschneideri]										#N/A	#N/A	#N/A	#N/A	#N/A	#N/A	#N/A	#N/A	#N/A	#N/A	#N/A	#N/A	#N/A	#N/A	#N/A	#N/A	#N/A
Pbr019462.1	1098	54	4	18.47	1.38	-3.742443694	Down	2.18E-12	5.62E-11	-	Pbr019462.1	-	-	-	-	gi|694403140|ref|XP_009376530.1|/1.43782e-171/PREDICTED: UPF0496 protein At1g20180-like [Pyrus x bretschneideri]										#N/A	#N/A	#N/A	#N/A	#N/A	#N/A	#N/A	#N/A	#N/A	#N/A	#N/A	#N/A	#N/A	#N/A	#N/A	#N/A	#N/A
Pbr005341.1	417	102	7.77	103.96	8.02	-3.696282492	Down	8.42E-23	3.98E-21	-	Pbr005341.1	-	-	-	-	-										#N/A	#N/A	#N/A	#N/A	#N/A	#N/A	#N/A	#N/A	#N/A	#N/A	#N/A	#N/A	#N/A	#N/A	#N/A	#N/A	#N/A
Pbr032130.1	2211	576	44	94.48	7.29	-3.696018245	Down	2.12E-118	5.90E-116	-	Pbr032130.1	K08150|1|2e-36|152|ath:AT1G30220|MFS transporter, SP family, solute carrier family 2 (myo-inositol transporter), member 13	GO:0016020//membrane	GO:0016491//oxidoreductase activity;GO:0005215//transporter activity	GO:0006810//transport	gi|694426221|ref|XP_009340799.1|/0/PREDICTED: monosaccharide-sensing protein 2-like [Pyrus x bretschneideri]										#N/A	#N/A	#N/A	#N/A	#N/A	#N/A	#N/A	#N/A	#N/A	#N/A	#N/A	#N/A	#N/A	#N/A	#N/A	#N/A	#N/A
Pbr012397.1	1701	1820.57	141.08	392.17	30.72	-3.674229056	Down	0	0	-	Pbr012397.1	K00423|1|1e-56|219|ppp:PHYPADRAFT_163787|L-ascorbate oxidase [EC:1.10.3.3]	-	-	-	gi|694389207|ref|XP_009370245.1|/0/PREDICTED: laccase-7-like [Pyrus x bretschneideri]										#N/A	#N/A	#N/A	#N/A	#N/A	#N/A	#N/A	#N/A	#N/A	#N/A	#N/A	#N/A	#N/A	#N/A	#N/A	#N/A	#N/A
Pbr012396.1	1701	1820.57	141.08	392.17	30.72	-3.674229056	Down	0	0	-	Pbr012396.1	K00423|1|1e-56|219|ppp:PHYPADRAFT_163787|L-ascorbate oxidase [EC:1.10.3.3]	-	-	-	gi|694389207|ref|XP_009370245.1|/0/PREDICTED: laccase-7-like [Pyrus x bretschneideri]										#N/A	#N/A	#N/A	#N/A	#N/A	#N/A	#N/A	#N/A	#N/A	#N/A	#N/A	#N/A	#N/A	#N/A	#N/A	#N/A	#N/A
Pbr025748.1	741	167	13	87.66	6.9	-3.667250412	Down	3.50E-35	2.55E-33	-	Pbr025748.1	-	-	-	-	gi|694414319|ref|XP_009335384.1|/3.90951e-96/PREDICTED: zinc finger protein ZAT10-like [Pyrus x bretschneideri]										#N/A	#N/A	#N/A	#N/A	#N/A	#N/A	#N/A	#N/A	#N/A	#N/A	#N/A	#N/A	#N/A	#N/A	#N/A	#N/A	#N/A
Pbr022615.1	1044	32	2.5	11.56	0.91	-3.667131042	Down	4.28E-08	7.29E-07	-	Pbr022615.1	K14684|1|8e-110|395|smo:SELMODRAFT_409897|solute carrier family 25 (mitochondrial phosphate transporter), member 23/24/25/41	GO:0016020//membrane	-	GO:0006810//transport	gi|694408358|ref|XP_009378868.1|/0/PREDICTED: mitochondrial substrate carrier family protein B-like [Pyrus x bretschneideri]										#N/A	#N/A	#N/A	#N/A	#N/A	#N/A	#N/A	#N/A	#N/A	#N/A	#N/A	#N/A	#N/A	#N/A	#N/A	#N/A	#N/A
Pbr015206.1	1503	38	3	9.32	0.74	-3.654732779	Down	6.73E-09	1.25E-07	-	Pbr015206.1	K00517|1|4e-112|403|osa:4348172|[EC:1.14.-.-];K16084|3|2e-92|338|osa:4329723|cytochrome P450, family 76, subfamily M, polypeptide 7 (ent-cassa-12,15-diene 11-hydroxylase) [EC:1.14.13.145];K05280|4|5e-89|326|mtr:MTR_3g025230|flavonoid 3'-monooxygenase [EC:1.14.13.21]	-	-	-	gi|694393779|ref|XP_009372315.1|/0/PREDICTED: geraniol 8-hydroxylase-like [Pyrus x bretschneideri]										#N/A	#N/A	#N/A	#N/A	#N/A	#N/A	#N/A	#N/A	#N/A	#N/A	#N/A	#N/A	#N/A	#N/A	#N/A	#N/A	#N/A
Pbr007374.1	1962	437	35	81.13	6.57	-3.626270213	Down	7.18E-89	1.41E-86	-	Pbr007374.1	K03283|1|0.0|1037|gmx:100790356|heat shock 70kDa protein 1/8	-	GO:0032559	GO:0050896//response to stimulus	gi|694380111|ref|XP_009366205.1|/0/PREDICTED: heat shock 70 kDa protein [Pyrus x bretschneideri]										#N/A	#N/A	#N/A	#N/A	#N/A	#N/A	#N/A	#N/A	#N/A	#N/A	#N/A	#N/A	#N/A	#N/A	#N/A	#N/A	#N/A
Pbr016733.1	402	28.2	2.27	30.04	2.45	-3.616031159	Down	5.29E-07	7.76E-06	-	Pbr016733.1	-	-	-	-	gi|694380941|ref|XP_009366572.1|/1.02431e-23/PREDICTED: uncharacterized protein LOC103956333 [Pyrus x bretschneideri]										#N/A	#N/A	#N/A	#N/A	#N/A	#N/A	#N/A	#N/A	#N/A	#N/A	#N/A	#N/A	#N/A	#N/A	#N/A	#N/A	#N/A
Pbr021561.1	381	68	5.59	77.4	6.46	-3.582727496	Down	2.51E-15	8.00E-14	-	Pbr021561.1	-	-	-	-	gi|694405421|ref|XP_009377561.1|/5.88142e-51/PREDICTED: FK506-binding protein 4-like [Pyrus x bretschneideri]										#N/A	#N/A	#N/A	#N/A	#N/A	#N/A	#N/A	#N/A	#N/A	#N/A	#N/A	#N/A	#N/A	#N/A	#N/A	#N/A	#N/A
Pbr032774.1	1107	1963.48	164.52	665.91	56.42	-3.561048634	Down	0	0	-	Pbr032774.1	K00008|1|3e-171|599|mtr:MTR_054s0019|L-iditol 2-dehydrogenase [EC:1.1.1.14]	-	-	-	gi|694427282|ref|XP_009341276.1|/0/PREDICTED: sorbitol dehydrogenase-like isoform X1 [Pyrus x bretschneideri]										#N/A	#N/A	#N/A	#N/A	#N/A	#N/A	#N/A	#N/A	#N/A	#N/A	#N/A	#N/A	#N/A	#N/A	#N/A	#N/A	#N/A
Pbr041194.3	1407	119	10	31.28	2.66	-3.555742362	Down	7.33E-25	3.77E-23	-	Pbr041194.3	K01184|1|7e-27|120|ath:AT3G15720|polygalacturonase [EC:3.2.1.15]	-	-	-	gi|694439447|ref|XP_009346609.1|/0/PREDICTED: probable polygalacturonase isoform X1 [Pyrus x bretschneideri]										#N/A	#N/A	#N/A	#N/A	#N/A	#N/A	#N/A	#N/A	#N/A	#N/A	#N/A	#N/A	#N/A	#N/A	#N/A	#N/A	#N/A
Pbr002795.1	648	71	6	43.3	3.7	-3.548769849	Down	2.56E-15	8.14E-14	-	Pbr002795.1	K13993|1|1e-41|167|vvi:100248906|HSP20 family protein	-	-	-	gi|694444090|ref|XP_009348586.1|/1.34087e-96/PREDICTED: small heat shock protein, chloroplastic [Pyrus x bretschneideri]										#N/A	#N/A	#N/A	#N/A	#N/A	#N/A	#N/A	#N/A	#N/A	#N/A	#N/A	#N/A	#N/A	#N/A	#N/A	#N/A	#N/A
Pbr036778.1	1446	330.18	28.22	84.33	7.29	-3.532055235	Down	3.20E-66	4.72E-64	-	Pbr036778.1	K15015|1|7e-14|77.0|bdi:100845904|solute carrier family 32 (vesicular inhibitory amino acid transporter);K14209|3|5e-12|70.9|rcu:RCOM_0423020|solute carrier family 36 (proton-coupled amino acid transporter)	GO:0031224//intrinsic to membrane	-	-	gi|694405782|ref|XP_009377726.1|/0/PREDICTED: amino acid permease 3-like [Pyrus x bretschneideri]										#N/A	#N/A	#N/A	#N/A	#N/A	#N/A	#N/A	#N/A	#N/A	#N/A	#N/A	#N/A	#N/A	#N/A	#N/A	#N/A	#N/A
Pbr028777.1	459	27.04	2.34	24.56	2.15	-3.513901996	Down	9.87E-07	1.38E-05	-	Pbr028777.1	-	-	-	-	gi|694331244|ref|XP_009356302.1|/1.07143e-81/PREDICTED: uncharacterized protein LOC103947171 [Pyrus x bretschneideri]										#N/A	#N/A	#N/A	#N/A	#N/A	#N/A	#N/A	#N/A	#N/A	#N/A	#N/A	#N/A	#N/A	#N/A	#N/A	#N/A	#N/A
Pbr007879.1	1017	103	9	38.26	3.38	-3.500741722	Down	2.01E-21	8.84E-20	-	Pbr007879.1	K14491|1|1e-12|72.0|olu:OSTLU_5500|two-component response regulator ARR-B family	-	-	-	gi|694381426|ref|XP_009366793.1|/9.45991e-159/PREDICTED: uncharacterized protein LOC103956513 isoform X1 [Pyrus x bretschneideri]										#N/A	#N/A	#N/A	#N/A	#N/A	#N/A	#N/A	#N/A	#N/A	#N/A	#N/A	#N/A	#N/A	#N/A	#N/A	#N/A	#N/A
Pbr012212.1	2193	23	2	3.8	0.34	-3.482392767	Down	1.17E-05	0.000136634	-	Pbr012212.1	K13420|1|2e-55|216|ath:AT5G46330|LRR receptor-like serine/threonine-protein kinase FLS2 [EC:2.7.11.1]	-	GO:0003824//catalytic activity	-	gi|694320984|ref|XP_009351662.1|/0/PREDICTED: phytosulfokine receptor 1-like [Pyrus x bretschneideri]										#N/A	#N/A	#N/A	#N/A	#N/A	#N/A	#N/A	#N/A	#N/A	#N/A	#N/A	#N/A	#N/A	#N/A	#N/A	#N/A	#N/A
Pbr028415.1	1416	89.9	8.01	23.47	2.11	-3.475502938	Down	1.63E-18	6.28E-17	-	Pbr028415.1	K14494|1|1e-60|232|pop:POPTR_645273|DELLA protein	-	-	-	gi|694330766|ref|XP_009356076.1|/0/PREDICTED: scarecrow-like protein 3 [Pyrus x bretschneideri]										#N/A	#N/A	#N/A	#N/A	#N/A	#N/A	#N/A	#N/A	#N/A	#N/A	#N/A	#N/A	#N/A	#N/A	#N/A	#N/A	#N/A
Pbr005690.1	420	18	1.62	18.18	1.66	-3.453097053	Down	4.38E-05	0.000449416	-	Pbr005690.1	K11252|1|1e-45|179|aly:ARALYDRAFT_901825|histone H2B	-	-	-	gi|694448352|ref|XP_009350089.1|/3.76916e-50/PREDICTED: histone H2B.9-like [Pyrus x bretschneideri]										#N/A	#N/A	#N/A	#N/A	#N/A	#N/A	#N/A	#N/A	#N/A	#N/A	#N/A	#N/A	#N/A	#N/A	#N/A	#N/A	#N/A
Pbr022431.1	1971	572.83	52	105.84	9.71	-3.446269861	Down	6.95E-111	1.76E-108	-	Pbr022431.1	K03283|1|0.0|1070|rcu:RCOM_1442280|heat shock 70kDa protein 1/8	-	GO:0016628//oxidoreductase activity, acting on the CH-CH group of donors, NAD or NADP as acceptor;GO:0032559	GO:0008152//metabolic process;GO:0050896//response to stimulus	gi|694326617|ref|XP_009354217.1|/0/PREDICTED: heat shock 70 kDa protein-like [Pyrus x bretschneideri]										#N/A	#N/A	#N/A	#N/A	#N/A	#N/A	#N/A	#N/A	#N/A	#N/A	#N/A	#N/A	#N/A	#N/A	#N/A	#N/A	#N/A
Pbr013752.1	765	88	8	44.59	4.1	-3.443024385	Down	2.98E-18	1.13E-16	-	Pbr013752.1	-	-	-	-	gi|694390986|ref|XP_009371043.1|/7.7379e-151/PREDICTED: expansin-like B1 [Pyrus x bretschneideri]										#N/A	#N/A	#N/A	#N/A	#N/A	#N/A	#N/A	#N/A	#N/A	#N/A	#N/A	#N/A	#N/A	#N/A	#N/A	#N/A	#N/A
Pbr039980.1	1698	1154	105	249.04	22.9	-3.442957978	Down	7.15E-222	5.03E-219	-	Pbr039980.1	K00423|1|9e-64|243|aly:ARALYDRAFT_489021|L-ascorbate oxidase [EC:1.10.3.3]	-	-	-	gi|694364063|ref|XP_009361179.1|/0/PREDICTED: laccase-15-like [Pyrus x bretschneideri]										#N/A	#N/A	#N/A	#N/A	#N/A	#N/A	#N/A	#N/A	#N/A	#N/A	#N/A	#N/A	#N/A	#N/A	#N/A	#N/A	#N/A
Pbr042436.1	876	55	5	24.02	2.21	-3.442117876	Down	7.26E-12	1.78E-10	-	Pbr042436.1	K13148|1|6e-07|53.1|rcu:RCOM_0598050|integrator complex subunit 11 [EC:3.1.27.-]	-	-	-	gi|694441542|ref|XP_009347513.1|/3.36885e-143/PREDICTED: E3 ubiquitin-protein ligase At1g63170-like [Pyrus x bretschneideri]										#N/A	#N/A	#N/A	#N/A	#N/A	#N/A	#N/A	#N/A	#N/A	#N/A	#N/A	#N/A	#N/A	#N/A	#N/A	#N/A	#N/A
Pbr034275.2	561	638	58	458.41	42.2	-3.441323612	Down	1.74E-123	5.24E-121	-	Pbr034275.2	K03098|1|8e-84|307|rcu:RCOM_0700620|outer membrane lipoprotein Blc	-	-	GO:0051234//establishment of localization	gi|694354577|ref|XP_009358480.1|/2.72321e-99/PREDICTED: apolipoprotein D-like [Pyrus x bretschneideri]										#N/A	#N/A	#N/A	#N/A	#N/A	#N/A	#N/A	#N/A	#N/A	#N/A	#N/A	#N/A	#N/A	#N/A	#N/A	#N/A	#N/A
Pbr028580.1	2940	199.02	18.17	24.35	2.25	-3.435924866	Down	1.20E-39	1.00E-37	-	Pbr028580.1	K04733|1|7e-59|227|smo:SELMODRAFT_230241|interleukin-1 receptor-associated kinase 4 [EC:2.7.11.1];K00924|3|7e-59|227|ath:AT3G59420|[EC:2.7.1.-]	-	-	-	gi|694420087|ref|XP_009337969.1|/0/PREDICTED: putative wall-associated receptor kinase-like 16 [Pyrus x bretschneideri]										#N/A	#N/A	#N/A	#N/A	#N/A	#N/A	#N/A	#N/A	#N/A	#N/A	#N/A	#N/A	#N/A	#N/A	#N/A	#N/A	#N/A
Pbr022745.1	1155	270	25	87.51	8.19	-3.41751253	Down	7.98E-53	9.00E-51	-	Pbr022745.1	K14497|1|5e-81|299|rcu:RCOM_1579770|protein phosphatase 2C [EC:3.1.3.16]	-	GO:0003824//catalytic activity	-	gi|694408133|ref|XP_009378777.1|/0/PREDICTED: probable protein phosphatase 2C 51 [Pyrus x bretschneideri]										#N/A	#N/A	#N/A	#N/A	#N/A	#N/A	#N/A	#N/A	#N/A	#N/A	#N/A	#N/A	#N/A	#N/A	#N/A	#N/A	#N/A
Pbr022626.2	636	474	44	295.22	27.74	-3.411750769	Down	1.81E-91	3.73E-89	-	Pbr022626.2	-	-	-	-	gi|694408384|ref|XP_009378878.1|/8.12317e-59/PREDICTED: uncharacterized protein LOC103967341 [Pyrus x bretschneideri]										#N/A	#N/A	#N/A	#N/A	#N/A	#N/A	#N/A	#N/A	#N/A	#N/A	#N/A	#N/A	#N/A	#N/A	#N/A	#N/A	#N/A
Pbr020052.1	1575	42	4	9.81	0.94	-3.383520475	Down	3.37E-09	6.46E-08	-	Pbr020052.1	K00517|1|4e-142|503|ath:AT4G31940|[EC:1.14.-.-];K05280|2|6e-91|333|pop:POPTR_823742|flavonoid 3'-monooxygenase [EC:1.14.13.21]	-	-	-	gi|694312883|ref|XP_009364178.1|/0/PREDICTED: cytochrome P450 CYP82D47-like [Pyrus x bretschneideri]										#N/A	#N/A	#N/A	#N/A	#N/A	#N/A	#N/A	#N/A	#N/A	#N/A	#N/A	#N/A	#N/A	#N/A	#N/A	#N/A	#N/A
Pbr023248.1	933	739.79	70.12	301.65	28.92	-3.382736125	Down	1.32E-140	5.03E-138	-	Pbr023248.1	K00085|1|6e-121|431|ath:AT2G21260|aldose-6-phosphate reductase (NADPH2) [EC:1.1.1.200];K00002|2|3e-63|240|cme:CMM296C|alcohol dehydrogenase (NADP+) [EC:1.1.1.2];K00011|4|5e-47|186|ath:AT2G37790|aldehyde reductase [EC:1.1.1.21];K08243|5|5e-46|182|mtr:MTR_5g097900|6'-deoxychalcone synthase [EC:2.3.1.170]	-	GO:0016616//oxidoreductase activity, acting on the CH-OH group of donors, NAD or NADP as acceptor	GO:0008152//metabolic process	gi|694409885|ref|XP_009379560.1|/5.51724e-171/PREDICTED: NADP-dependent D-sorbitol-6-phosphate dehydrogenase-like [Pyrus x bretschneideri]										#N/A	#N/A	#N/A	#N/A	#N/A	#N/A	#N/A	#N/A	#N/A	#N/A	#N/A	#N/A	#N/A	#N/A	#N/A	#N/A	#N/A
Pbr042888.1	474	366	35	320.01	31	-3.367776868	Down	3.24E-70	5.12E-68	-	Pbr042888.1	-	-	-	-	gi|694355653|ref|XP_009358797.1|/1.77748e-77/PREDICTED: uncharacterized protein LOC103949410 isoform X2 [Pyrus x bretschneideri]										#N/A	#N/A	#N/A	#N/A	#N/A	#N/A	#N/A	#N/A	#N/A	#N/A	#N/A	#N/A	#N/A	#N/A	#N/A	#N/A	#N/A
Pbr029276.1	195	21	2	59.99	5.83	-3.363154243	Down	3.96E-05	0.000410224	-	Pbr029276.1	-	-	-	-	-										#N/A	#N/A	#N/A	#N/A	#N/A	#N/A	#N/A	#N/A	#N/A	#N/A	#N/A	#N/A	#N/A	#N/A	#N/A	#N/A	#N/A
Pbr010603.1	525	104	10	80.68	7.86	-3.359609866	Down	6.32E-21	2.71E-19	-	Pbr010603.1	K08234|1|2e-09|59.7|cre:CHLREDRAFT_143257|glyoxylase I family protein	-	GO:0003824//catalytic activity	-	gi|470101781|ref|XP_004287347.1|/4.61807e-68/PREDICTED: metallothiol transferase FosB-like isoform 2 [Fragaria vesca subsp. vesca]										#N/A	#N/A	#N/A	#N/A	#N/A	#N/A	#N/A	#N/A	#N/A	#N/A	#N/A	#N/A	#N/A	#N/A	#N/A	#N/A	#N/A
Pbr020816.1	2388	52	5	7.88	0.77	-3.355265279	Down	4.43E-11	1.02E-09	-	Pbr020816.1	-	-	-	-	gi|694325476|ref|XP_009353681.1|/0/PREDICTED: protein TRM32 [Pyrus x bretschneideri]										#N/A	#N/A	#N/A	#N/A	#N/A	#N/A	#N/A	#N/A	#N/A	#N/A	#N/A	#N/A	#N/A	#N/A	#N/A	#N/A	#N/A
Pbr016203.1	423	62	6	62.11	6.09	-3.350311435	Down	5.93E-13	1.59E-11	-	Pbr016203.1	K03676|1|3e-07|52.0|ppp:PHYPADRAFT_38805|glutaredoxin 3	-	-	-	gi|694323557|ref|XP_009352842.1|/3.05833e-68/PREDICTED: glutaredoxin-C9-like [Pyrus x bretschneideri]										#N/A	#N/A	#N/A	#N/A	#N/A	#N/A	#N/A	#N/A	#N/A	#N/A	#N/A	#N/A	#N/A	#N/A	#N/A	#N/A	#N/A
Pbr027321.1	1221	25.69	2.5	7.85	0.77	-3.349762303	Down	3.41E-06	4.39E-05	-	Pbr027321.1	K09838|1|2e-15|81.6|ath:AT5G67030|zeaxanthin epoxidase [EC:1.14.13.90]	-	GO:0016709//oxidoreductase activity, acting on paired donors, with incorporation or reduction of molecular oxygen, NAD(P)H as one donor, and incorporation of one atom of oxygen	GO:0008152//metabolic process	gi|694329551|ref|XP_009355536.1|/0/PREDICTED: zeaxanthin epoxidase, chloroplastic-like [Pyrus x bretschneideri]										#N/A	#N/A	#N/A	#N/A	#N/A	#N/A	#N/A	#N/A	#N/A	#N/A	#N/A	#N/A	#N/A	#N/A	#N/A	#N/A	#N/A
Pbr029392.1	1416	72.1	6.99	18.83	1.85	-3.347435824	Down	1.39E-15	4.51E-14	-	Pbr029392.1	K14494|1|1e-60|232|pop:POPTR_645273|DELLA protein	-	-	-	gi|694421368|ref|XP_009338539.1|/0/PREDICTED: scarecrow-like protein 3 [Pyrus x bretschneideri]										#N/A	#N/A	#N/A	#N/A	#N/A	#N/A	#N/A	#N/A	#N/A	#N/A	#N/A	#N/A	#N/A	#N/A	#N/A	#N/A	#N/A
Pbr031495.1	1002	143.58	14	54.2	5.34	-3.343381205	Down	4.40E-28	2.57E-26	-	Pbr031495.1	K00640|1|4e-119|426|vvi:100246391|serine O-acetyltransferase [EC:2.3.1.30]	-	GO:0016740//transferase activity	-	gi|694344064|ref|XP_009357283.1|/1.13588e-164/PREDICTED: serine acetyltransferase 1, chloroplastic-like [Pyrus x bretschneideri]										#N/A	#N/A	#N/A	#N/A	#N/A	#N/A	#N/A	#N/A	#N/A	#N/A	#N/A	#N/A	#N/A	#N/A	#N/A	#N/A	#N/A
Pbr010949.1	1248	471	46	140.57	13.88	-3.340209259	Down	3.51E-89	7.00E-87	-	Pbr010949.1	K09286|1|3e-29|127|aly:ARALYDRAFT_487335|EREBP-like factor	-	-	GO:0006351//transcription, DNA-dependent	gi|694386907|ref|XP_009369224.1|/4.36936e-175/PREDICTED: dehydration-responsive element-binding protein 2A-like [Pyrus x bretschneideri]										#N/A	#N/A	#N/A	#N/A	#N/A	#N/A	#N/A	#N/A	#N/A	#N/A	#N/A	#N/A	#N/A	#N/A	#N/A	#N/A	#N/A
Pbr008791.1	2568	715	71	100.5	10.08	-3.317627957	Down	1.21E-133	4.31E-131	-	Pbr008791.1	K11493|1|8e-14|77.8|ota:Ot03g05690|regulator of chromosome condensation;K10615|4|1e-10|67.4|cme:CMB070C|E3 ubiquitin-protein ligase HERC4 [EC:6.3.2.19]	-	-	-	gi|694382935|ref|XP_009367449.1|/0/PREDICTED: ultraviolet-B receptor UVR8 isoform X1 [Pyrus x bretschneideri]										#N/A	#N/A	#N/A	#N/A	#N/A	#N/A	#N/A	#N/A	#N/A	#N/A	#N/A	#N/A	#N/A	#N/A	#N/A	#N/A	#N/A
Pbr006964.1	525	40.32	4	31.28	3.14	-3.316404048	Down	1.12E-08	2.04E-07	-	Pbr006964.1	-	-	-	-	-										#N/A	#N/A	#N/A	#N/A	#N/A	#N/A	#N/A	#N/A	#N/A	#N/A	#N/A	#N/A	#N/A	#N/A	#N/A	#N/A	#N/A
Pbr013576.1	1272	707	71	206.78	20.99	-3.300322582	Down	1.39E-131	4.79E-129	-	Pbr013576.1	K14497|1|8e-78|289|gmx:100818568|protein phosphatase 2C [EC:3.1.3.16]	-	-	-	gi|694321685|ref|XP_009351998.1|/3.68394e-169/PREDICTED: probable protein phosphatase 2C 51 [Pyrus x bretschneideri]										#N/A	#N/A	#N/A	#N/A	#N/A	#N/A	#N/A	#N/A	#N/A	#N/A	#N/A	#N/A	#N/A	#N/A	#N/A	#N/A	#N/A
Pbr010897.1	1440	308.04	31	79.02	8.04	-3.29695044	Down	3.45E-58	4.39E-56	-	Pbr010897.1	K09588|1|0.0|706|pop:POPTR_656234|cytochrome P450, family 90, subfamily A, polypeptide 1 [EC:1.14.-.-]	-	GO:0016491//oxidoreductase activity;GO:0005506//iron ion binding	GO:0008152//metabolic process	gi|694386771|ref|XP_009369157.1|/0/PREDICTED: cytochrome P450 90A1-like [Pyrus x bretschneideri]										#N/A	#N/A	#N/A	#N/A	#N/A	#N/A	#N/A	#N/A	#N/A	#N/A	#N/A	#N/A	#N/A	#N/A	#N/A	#N/A	#N/A
Pbr000345.1	768	2125	214	1072.17	109.24	-3.294960549	Down	0	0	-	Pbr000345.1	K01953|1|2e-06|50.8|vcn:VOLCADRAFT_65699|asparagine synthase (glutamine-hydrolysing) [EC:6.3.5.4]	-	-	-	gi|694309758|ref|XP_009337017.1|/2.77363e-148/PREDICTED: stem-specific protein TSJT1-like [Pyrus x bretschneideri]										#N/A	#N/A	#N/A	#N/A	#N/A	#N/A	#N/A	#N/A	#N/A	#N/A	#N/A	#N/A	#N/A	#N/A	#N/A	#N/A	#N/A
Pbr035895.1	2385	20	2	3.03	0.31	-3.288977673	Down	7.26E-05	0.000706295	-	Pbr035895.1	K13415|1|4e-56|218|sbi:SORBI_03g032990|protein brassinosteroid insensitive 1 [EC:2.7.10.1 2.7.11.1]	-	-	-	gi|694355906|ref|XP_009358869.1|/0/PREDICTED: putative receptor protein kinase ZmPK1 [Pyrus x bretschneideri]										#N/A	#N/A	#N/A	#N/A	#N/A	#N/A	#N/A	#N/A	#N/A	#N/A	#N/A	#N/A	#N/A	#N/A	#N/A	#N/A	#N/A
Pbr000369.1	879	46.94	4.8	20.42	2.11	-3.274667962	Down	2.99E-10	6.36E-09	-	Pbr000369.1	-	-	-	-	gi|694309840|ref|XP_009340283.1|/5.20507e-160/PREDICTED: uncharacterized protein LOC103932388 [Pyrus x bretschneideri]										#N/A	#N/A	#N/A	#N/A	#N/A	#N/A	#N/A	#N/A	#N/A	#N/A	#N/A	#N/A	#N/A	#N/A	#N/A	#N/A	#N/A
Pbr028975.1	288	146	15	237.95	24.84	-3.259921376	Down	3.96E-28	2.32E-26	-	Pbr028975.1	-	-	-	-	gi|694420932|ref|XP_009338344.1|/3.54937e-48/PREDICTED: uncharacterized protein LOC103930702 [Pyrus x bretschneideri]										#N/A	#N/A	#N/A	#N/A	#N/A	#N/A	#N/A	#N/A	#N/A	#N/A	#N/A	#N/A	#N/A	#N/A	#N/A	#N/A	#N/A
Pbr035908.1	1770	115	12	23.77	2.51	-3.243382634	Down	2.59E-22	1.18E-20	-	Pbr035908.1	K14638|1|2e-120|431|ppp:PHYPADRAFT_134814|solute carrier family 15 (peptide/histidine transporter), member 3/4	GO:0031224//intrinsic to membrane	-	GO:0015833//peptide transport	gi|694355627|ref|XP_009358790.1|/0/PREDICTED: protein NRT1/ PTR FAMILY 5.6-like [Pyrus x bretschneideri]										#N/A	#N/A	#N/A	#N/A	#N/A	#N/A	#N/A	#N/A	#N/A	#N/A	#N/A	#N/A	#N/A	#N/A	#N/A	#N/A	#N/A
Pbr009456.1	468	67.04	7.01	59.5	6.3	-3.239465935	Down	1.58E-13	4.40E-12	-	Pbr009456.1	K13993|1|5e-56|214|vvi:100263355|HSP20 family protein	-	-	-	gi|694318795|ref|XP_009344315.1|/1.33926e-66/PREDICTED: 16.9 kDa class I heat shock protein 2-like [Pyrus x bretschneideri]										#N/A	#N/A	#N/A	#N/A	#N/A	#N/A	#N/A	#N/A	#N/A	#N/A	#N/A	#N/A	#N/A	#N/A	#N/A	#N/A	#N/A
Pbr009089.1	1962	76	8	14.11	1.5	-3.233683582	Down	3.89E-15	1.22E-13	-	Pbr009089.1	K09840|1|0.0|896|pop:POPTR_1116639|9-cis-epoxycarotenoid dioxygenase [EC:1.13.11.51]	-	-	-	gi|694383623|ref|XP_009367762.1|/0/PREDICTED: 9-cis-epoxycarotenoid dioxygenase NCED3, chloroplastic-like isoform X1 [Pyrus x bretschneideri]										#N/A	#N/A	#N/A	#N/A	#N/A	#N/A	#N/A	#N/A	#N/A	#N/A	#N/A	#N/A	#N/A	#N/A	#N/A	#N/A	#N/A
Pbr015412.1	687	723	76	412.9	43.92	-3.232842459	Down	4.67E-132	1.64E-129	-	Pbr015412.1	K08488|1|1e-26|117|ath:AT1G32270|syntaxin 7	-	-	-	gi|694394368|ref|XP_009372580.1|/2.31649e-121/PREDICTED: protein YLS9-like [Pyrus x bretschneideri]										#N/A	#N/A	#N/A	#N/A	#N/A	#N/A	#N/A	#N/A	#N/A	#N/A	#N/A	#N/A	#N/A	#N/A	#N/A	#N/A	#N/A
Pbr028718.1	561	47.36	5	34.03	3.64	-3.224796796	Down	8.75E-10	1.78E-08	-	Pbr028718.1	K09510|1|4e-11|65.9|zma:100191212|DnaJ homolog subfamily B member 4	-	-	-	gi|694330921|ref|XP_009356149.1|/4.07875e-87/PREDICTED: chaperone protein dnaJ 6-like [Pyrus x bretschneideri]										#N/A	#N/A	#N/A	#N/A	#N/A	#N/A	#N/A	#N/A	#N/A	#N/A	#N/A	#N/A	#N/A	#N/A	#N/A	#N/A	#N/A
Pbr008610.1	2148	524	56	88.56	9.56	-3.211572699	Down	1.60E-95	3.40E-93	-	Pbr008610.1	-	GO:0044464//cell part	-	-	gi|694382270|ref|XP_009367159.1|/0/PREDICTED: uncharacterized protein LOC103956844 [Pyrus x bretschneideri]										#N/A	#N/A	#N/A	#N/A	#N/A	#N/A	#N/A	#N/A	#N/A	#N/A	#N/A	#N/A	#N/A	#N/A	#N/A	#N/A	#N/A
Pbr038939.1	741	178	19	93.44	10.09	-3.2111141	Down	1.78E-33	1.25E-31	-	Pbr038939.1	-	-	-	-	gi|694360626|ref|XP_009360187.1|/3.29428e-111/PREDICTED: uncharacterized protein LOC103950685 [Pyrus x bretschneideri]										#N/A	#N/A	#N/A	#N/A	#N/A	#N/A	#N/A	#N/A	#N/A	#N/A	#N/A	#N/A	#N/A	#N/A	#N/A	#N/A	#N/A
Pbr001626.1	2427	873.81	93.8	130.18	14.12	-3.204695826	Down	3.28E-158	1.46E-155	-	Pbr001626.1	K03013|1|6e-22|104|vvi:100258335|DNA-directed RNA polymerases I, II, and III subunit RPABC1;K13457|4|1e-17|90.1|sbi:SORBI_02g004900|disease resistance protein RPM1	-	-	-	gi|694442892|ref|XP_009348083.1|/0/PREDICTED: probable disease resistance protein At5g66900 [Pyrus x bretschneideri]										#N/A	#N/A	#N/A	#N/A	#N/A	#N/A	#N/A	#N/A	#N/A	#N/A	#N/A	#N/A	#N/A	#N/A	#N/A	#N/A	#N/A
Pbr003094.1	2295	1787.44	192.78	282.11	30.75	-3.197599491	Down	0	0	-	Pbr003094.1	K01507|1|0.0|1385|rcu:RCOM_0003350|inorganic pyrophosphatase [EC:3.6.1.1]	GO:0016021//integral to membrane	GO:0046872//metal ion binding;GO:0015405;GO:0016628//oxidoreductase activity, acting on the CH-CH group of donors, NAD or NADP as acceptor;GO:0016462//pyrophosphatase activity	GO:0006818//hydrogen transport;GO:0008152//metabolic process	gi|694373760|ref|XP_009363953.1|/0/PREDICTED: pyrophosphate-energized vacuolar membrane proton pump-like [Pyrus x bretschneideri]										#N/A	#N/A	#N/A	#N/A	#N/A	#N/A	#N/A	#N/A	#N/A	#N/A	#N/A	#N/A	#N/A	#N/A	#N/A	#N/A	#N/A
Pbr042289.1	612	65	7	42.29	4.61	-3.197477905	Down	5.14E-13	1.39E-11	-	Pbr042289.1	K03809|1|1e-81|300|pop:POPTR_663306|Trp repressor binding protein	-	GO:0000166//nucleotide binding;GO:0003824//catalytic activity	-	gi|694398142|ref|XP_009374262.1|/1.39122e-113/PREDICTED: minor allergen Alt a 7 [Pyrus x bretschneideri]										#N/A	#N/A	#N/A	#N/A	#N/A	#N/A	#N/A	#N/A	#N/A	#N/A	#N/A	#N/A	#N/A	#N/A	#N/A	#N/A	#N/A
Pbr042781.1	966	479.21	51.88	188.18	20.6	-3.191397062	Down	1.35E-87	2.56E-85	-	Pbr042781.1	K00085|1|2e-118|423|ath:AT2G21260|aldose-6-phosphate reductase (NADPH2) [EC:1.1.1.200];K00002|2|7e-56|215|cme:CMM296C|alcohol dehydrogenase (NADP+) [EC:1.1.1.2];K00011|4|5e-41|166|ath:AT2G37790|aldehyde reductase [EC:1.1.1.21];K08243|5|7e-40|162|mtr:MTR_5g097900|6'-deoxychalcone synthase [EC:2.3.1.170]	-	GO:0016616//oxidoreductase activity, acting on the CH-OH group of donors, NAD or NADP as acceptor	GO:0008152//metabolic process	gi|694409892|ref|XP_009379563.1|/6.68066e-175/PREDICTED: NADP-dependent D-sorbitol-6-phosphate dehydrogenase-like [Pyrus x bretschneideri]										#N/A	#N/A	#N/A	#N/A	#N/A	#N/A	#N/A	#N/A	#N/A	#N/A	#N/A	#N/A	#N/A	#N/A	#N/A	#N/A	#N/A
Pbr009541.1	828	118	13	54.81	6.11	-3.16519485	Down	2.23E-22	1.02E-20	-	Pbr009541.1	K13422|1|2e-06|51.2|aly:ARALYDRAFT_890840|transcription factor MYC2;K12126|3|7e-06|49.3|ath:AT1G09530|phytochrome-interacting factor 3	-	-	-	gi|694319004|ref|XP_009345143.1|/2.29302e-114/PREDICTED: transcription factor bHLH51-like [Pyrus x bretschneideri]										#N/A	#N/A	#N/A	#N/A	#N/A	#N/A	#N/A	#N/A	#N/A	#N/A	#N/A	#N/A	#N/A	#N/A	#N/A	#N/A	#N/A
Pbr024998.1	471	54.47	6	47.99	5.35	-3.165123016	Down	6.85E-11	1.55E-09	-	Pbr024998.1	K13993|1|3e-59|224|pop:POPTR_832078|HSP20 family protein	-	-	GO:0050896//response to stimulus	gi|694412815|ref|XP_009334706.1|/8.06367e-67/PREDICTED: 17.9 kDa class II heat shock protein-like [Pyrus x bretschneideri]										#N/A	#N/A	#N/A	#N/A	#N/A	#N/A	#N/A	#N/A	#N/A	#N/A	#N/A	#N/A	#N/A	#N/A	#N/A	#N/A	#N/A
Pbr032608.1	1356	144	16	39.36	4.42	-3.154611946	Down	6.53E-27	3.64E-25	-	Pbr032608.1	K09286|1|3e-46|184|ath:AT4G28140|EREBP-like factor	-	-	-	gi|694352357|ref|XP_009357820.1|/0/PREDICTED: ethylene-responsive transcription factor ERF053-like [Pyrus x bretschneideri]										#N/A	#N/A	#N/A	#N/A	#N/A	#N/A	#N/A	#N/A	#N/A	#N/A	#N/A	#N/A	#N/A	#N/A	#N/A	#N/A	#N/A
Pbr000414.1	411	36	4	37.34	4.21	-3.148829789	Down	1.21E-07	1.95E-06	-	Pbr000414.1	K03676|1|3e-07|52.0|bdi:100821530|glutaredoxin 3	-	-	-	gi|694309949|ref|XP_009344450.1|/8.44587e-66/PREDICTED: glutaredoxin-C9 [Pyrus x bretschneideri]										#N/A	#N/A	#N/A	#N/A	#N/A	#N/A	#N/A	#N/A	#N/A	#N/A	#N/A	#N/A	#N/A	#N/A	#N/A	#N/A	#N/A
Pbr010431.1	297	27	3	42.24	4.77	-3.146548663	Down	5.26E-06	6.53E-05	-	Pbr010431.1	-	-	-	-	gi|694426868|ref|XP_009341097.1|/5.62742e-38/PREDICTED: uncharacterized protein LOC103933157 [Pyrus x bretschneideri]										#N/A	#N/A	#N/A	#N/A	#N/A	#N/A	#N/A	#N/A	#N/A	#N/A	#N/A	#N/A	#N/A	#N/A	#N/A	#N/A	#N/A
Pbr014994.1	1059	134	15	47.66	5.39	-3.144421773	Down	4.61E-25	2.40E-23	-	Pbr014994.1	K09422|1|4e-92|336|pop:POPTR_564352|myb proto-oncogene protein, plant	-	-	-	gi|694393270|ref|XP_009372081.1|/8.50776e-174/PREDICTED: transcription factor MYB108 [Pyrus x bretschneideri]										#N/A	#N/A	#N/A	#N/A	#N/A	#N/A	#N/A	#N/A	#N/A	#N/A	#N/A	#N/A	#N/A	#N/A	#N/A	#N/A	#N/A
Pbr010851.1	2112	1197	135	205.88	23.46	-3.133528769	Down	5.24E-211	3.60E-208	-	Pbr010851.1	K04079|1|0.0|1123|rcu:RCOM_1582180|molecular chaperone HtpG	GO:0044424//intracellular part	GO:0005515//protein binding;GO:0032559	GO:0044267//cellular protein metabolic process;GO:0050896//response to stimulus	gi|694385835|ref|XP_009368732.1|/0/PREDICTED: heat shock protein 83 [Pyrus x bretschneideri]										#N/A	#N/A	#N/A	#N/A	#N/A	#N/A	#N/A	#N/A	#N/A	#N/A	#N/A	#N/A	#N/A	#N/A	#N/A	#N/A	#N/A
Pbr015127.1	759	133	15	67.99	7.76	-3.131194012	Down	8.27E-25	4.25E-23	-	Pbr015127.1	-	-	-	-	gi|694394563|ref|XP_009372670.1|/4.4655e-151/PREDICTED: uncharacterized protein LOC103961788 [Pyrus x bretschneideri]										#N/A	#N/A	#N/A	#N/A	#N/A	#N/A	#N/A	#N/A	#N/A	#N/A	#N/A	#N/A	#N/A	#N/A	#N/A	#N/A	#N/A
Pbr039109.1	582	62	7	42.71	4.88	-3.129620845	Down	3.00E-12	7.63E-11	-	Pbr039109.1	-	-	-	-	gi|694361240|ref|XP_009360357.1|/5.60196e-90/PREDICTED: uncharacterized protein LOC103950841 [Pyrus x bretschneideri]										#N/A	#N/A	#N/A	#N/A	#N/A	#N/A	#N/A	#N/A	#N/A	#N/A	#N/A	#N/A	#N/A	#N/A	#N/A	#N/A	#N/A
Pbr020962.2	546	53	6	39.29	4.5	-3.126165261	Down	1.23E-10	2.74E-09	-	Pbr020962.2	-	-	-	-	gi|694404459|ref|XP_009377110.1|/5.07676e-92/PREDICTED: zinc finger protein ZAT11-like [Pyrus x bretschneideri]										#N/A	#N/A	#N/A	#N/A	#N/A	#N/A	#N/A	#N/A	#N/A	#N/A	#N/A	#N/A	#N/A	#N/A	#N/A	#N/A	#N/A
Pbr030839.1	687	203	23	115.93	13.29	-3.124840941	Down	4.79E-37	3.63E-35	-	Pbr030839.1	K10661|1|8e-10|62.0|aly:ARALYDRAFT_328336|E3 ubiquitin-protein ligase MARCH6 [EC:6.3.2.19]	-	-	-	gi|694424009|ref|XP_009339784.1|/4.39922e-96/PREDICTED: uncharacterized protein LOC103931976 [Pyrus x bretschneideri]										#N/A	#N/A	#N/A	#N/A	#N/A	#N/A	#N/A	#N/A	#N/A	#N/A	#N/A	#N/A	#N/A	#N/A	#N/A	#N/A	#N/A
Pbr024728.1	594	26.29	3	17.7	2.05	-3.110053545	Down	9.50E-06	0.00011302	-	Pbr024728.1	-	-	-	-	gi|694328719|ref|XP_009355152.1|/2.23308e-113/PREDICTED: TMV resistance protein N-like [Pyrus x bretschneideri]										#N/A	#N/A	#N/A	#N/A	#N/A	#N/A	#N/A	#N/A	#N/A	#N/A	#N/A	#N/A	#N/A	#N/A	#N/A	#N/A	#N/A
Pbr023761.2	1701	26	3	5.6	0.65	-3.106915204	Down	9.50E-06	0.000113066	-	Pbr023761.2	-	-	-	-	gi|694327597|ref|XP_009354660.1|/0/PREDICTED: uncharacterized protein LOC103945804 [Pyrus x bretschneideri]										#N/A	#N/A	#N/A	#N/A	#N/A	#N/A	#N/A	#N/A	#N/A	#N/A	#N/A	#N/A	#N/A	#N/A	#N/A	#N/A	#N/A
[truncated: 1,087 more rows]
