# Supplementary material for: Transcriptome and phytohormone analysis reveals a comprehensive phytohormone and pathogen defence response in pear self-/cross-pollination
Source: Plant Cell Rep. 2017 Sep 8;36(11):1785–99. doi: 10.1007/s00299-017-2194-0 (PMC5658469; doi:10.1007/s00299-017-2194-0)
Supplement: Supplementary file 3 — Supplementary material 3 (XLS 149 kb) Additional file 3. RNA-seq data of all counts for and X (CP vs. SP) [file 299_2017_2194_MOESM3_ESM.xls]

geneID	geneLength	CP-Expression	SP-Expression	CP-FPKM	SP-FPKM	log2 Ratio(SP/CP)	Up-Down-Regulation(DD/DH)	P-value	FDR	Symbol	Description	KEGG Orthology	GO Component	GO Function	GO Process	Blast nr
Pbr025663.1	483	0	331.61	0.001	289.67	18.14405075	Up	5.65E-101	5.44E-98	-	Pbr025663.1	K13449|1|8e-35|144|vvi:100258414|pathogenesis-related protein 1	-	-	-	gi|694414293|ref|XP_009335371.1|/1.11702e-93/PREDICTED: basic form of pathogenesis-related protein 1-like [Pyrus x bretschneideri]
Pbr034511.1	483	0	284.06	0.001	248.13	17.92073665	Up	9.69E-87	7.18E-84	-	Pbr034511.1	K13449|1|5e-33|138|vvi:100258414|pathogenesis-related protein 1	-	-	-	gi|694407723|ref|XP_009378589.1|/1.23501e-92/PREDICTED: basic form of pathogenesis-related protein 1-like [Pyrus x bretschneideri]
Pbr026346.1	594	0	67.42	0.001	46.32	15.49934763	Up	5.09E-21	6.29E-19	-	Pbr026346.1	-	-	-	-	gi|694415140|ref|XP_009335756.1|/3.83565e-89/PREDICTED: putative invertase inhibitor [Pyrus x bretschneideri]
Pbr024866.1	1149	0	88.57	0.001	29.43	14.84499992	Up	2.22E-27	3.63E-25	-	Pbr024866.1	K13430|1|3e-138|489|rcu:RCOM_1078760|serine/threonine-protein kinase PBS1 [EC:2.7.11.1]	-	-	-	gi|694413163|ref|XP_009334856.1|/0/PREDICTED: serine/threonine-protein kinase At3g07070-like [Pyrus x bretschneideri]
Pbr003267.1	546	0	25.43	0.001	19.25	14.23257083	Up	2.67E-08	1.52E-06	-	Pbr003267.1	-	-	-	-	gi|657966557|ref|XP_008374973.1|/9.77629e-19/PREDICTED: pinin-like [Malus domestica]
Pbr012726.1	411	0	18.01	0.001	19.09	14.22052948	Up	3.52E-06	0.000151462	-	Pbr012726.1	K03676|1|5e-26|114|vvi:100265126|glutaredoxin 3	-	-	-	gi|694382455|ref|XP_009367237.1|/4.97445e-50/PREDICTED: monothiol glutaredoxin-S12, chloroplastic-like [Pyrus x bretschneideri]
Pbr026822.1	885	0	39.83	0.001	17.55	14.09918341	Up	1.54E-12	1.28E-10	-	Pbr026822.1	-	-	-	-	gi|694416157|ref|XP_009336212.1|/6.20913e-169/PREDICTED: uncharacterized protein LOC103928837 [Pyrus x bretschneideri]
Pbr026325.1	759	0	33	0.001	17.21	14.07095948	Up	1.01E-10	7.38E-09	-	Pbr026325.1	K11094|1|4e-55|212|aly:ARALYDRAFT_320780|U2 small nuclear ribonucleoprotein B''	-	-	-	gi|694415058|ref|XP_009335718.1|/6.33308e-97/PREDICTED: U1 small nuclear ribonucleoprotein A-like [Pyrus x bretschneideri]
Pbr023027.1	1077	0	48	0.001	17.1	14.0617087	Up	2.89E-15	2.85E-13	-	Pbr023027.1	K09510|1|7e-47|186|bdi:100832977|DnaJ homolog subfamily B member 4	-	GO:0005515//protein binding	GO:0044267//cellular protein metabolic process	gi|694408781|ref|XP_009379048.1|/0/PREDICTED: dnaJ homolog subfamily B member 13-like [Pyrus x bretschneideri]
Pbr006986.1	5862	0	229	0.001	14.13	13.78647385	Up	4.40E-70	2.31E-67	-	Pbr006986.1	-	-	-	-	gi|694450192|ref|XP_009350558.1|/0/PREDICTED: LOW QUALITY PROTEIN: uncharacterized protein LOC103942081 [Pyrus x bretschneideri]
Pbr034730.1	1095	0	35.79	0.001	12.52	13.61194694	Up	2.50E-11	1.92E-09	-	Pbr034730.1	-	-	GO:0003676//nucleic acid binding	-	gi|694325177|ref|XP_009353549.1|/7.62685e-157/PREDICTED: uncharacterized protein LOC103944815 [Pyrus x bretschneideri]
Pbr040815.1	828	0	20.42	0.001	9.68	13.24079133	Up	8.73E-07	4.11E-05	-	Pbr040815.1	K06889|1|5e-59|221|vvi:100245712|	-	-	-	gi|694438760|ref|XP_009346325.1|/5.87185e-94/PREDICTED: PHD finger protein ALFIN-LIKE 1-like [Pyrus x bretschneideri]
Pbr013782.1	957	0	23.47	0.001	9.5	13.2137118	Up	1.08E-07	5.76E-06	-	Pbr013782.1	K01952|1|1e-125|447|rcu:RCOM_0246180|phosphoribosylformylglycinamidine synthase [EC:6.3.5.3]	-	GO:0016884//carbon-nitrogen ligase activity, with glutamine as amido-N-donor	GO:0006188//IMP biosynthetic process	gi|694391059|ref|XP_009371075.1|/8.31901e-170/PREDICTED: probable phosphoribosylformylglycinamidine synthase, chloroplastic/mitochondrial [Pyrus x bretschneideri]
Pbr042234.1	1185	0	28.21	0.001	9.07	13.14688684	Up	3.30E-09	2.10E-07	-	Pbr042234.1	-	-	-	-	gi|694378395|ref|XP_009365437.1|/0/PREDICTED: SNF1-related protein kinase regulatory subunit gamma-like PV42a [Pyrus x bretschneideri]
Pbr004613.1	1218	0	24.95	0.001	7.79	12.92740761	Up	5.36E-08	2.97E-06	-	Pbr004613.1	-	-	-	-	gi|694423370|ref|XP_009339490.1|/0/PREDICTED: UPF0496 protein 4-like [Pyrus x bretschneideri]
Pbr000981.1	3015	0	62.27	0.001	7.56	12.88417052	Up	1.66E-19	1.98E-17	-	Pbr000981.1	K10643|1|0.0|1080|vvi:100267264|CCR4-NOT transcription complex subunit 4 [EC:6.3.2.19]	-	-	-	gi|694322610|ref|XP_009352416.1|/0/PREDICTED: uncharacterized protein LOC103943791 isoform X1 [Pyrus x bretschneideri]
Pbr011659.1	1602	0	32	0.001	7.48	12.86882255	Up	2.03E-10	1.43E-08	-	Pbr011659.1	K13412|1|0.0|870|pop:POPTR_722938|calcium-dependent protein kinase [EC:2.7.11.1]	-	GO:0046872//metal ion binding;GO:0004672//protein kinase activity;GO:0032559	GO:0006464//cellular protein modification process	gi|694387930|ref|XP_009369698.1|/0/PREDICTED: calcium-dependent protein kinase 8-like isoform X1 [Pyrus x bretschneideri]
Pbr029086.1	993	0	16.16	0.001	6.28	12.61654884	Up	1.42E-05	0.000535297	-	Pbr029086.1	-	-	GO:0008135//translation factor activity, nucleic acid binding	GO:0006412//translation	gi|694421172|ref|XP_009338445.1|/4.243e-172/PREDICTED: basic leucine zipper and W2 domain-containing protein 2-like [Pyrus x bretschneideri]
Pbr019378.1	1278	0	20.79	0.001	6.17	12.59105477	Up	8.73E-07	4.12E-05	-	Pbr019378.1	K14753|1|1e-12|72.8|aly:ARALYDRAFT_474002|guanine nucleotide-binding protein subunit beta-2-like 1 protein;K14963|2|3e-12|71.2|rcu:RCOM_0557380|COMPASS component SWD3;K14018|4|4e-12|70.9|cme:CMC146C|phospholipase A-2-activating protein	-	-	-	gi|694403078|ref|XP_009376504.1|/0/PREDICTED: WD repeat-containing protein 5B-like [Pyrus x bretschneideri]
Pbr028636.1	1098	0	16.99	0.001	5.93	12.53381639	Up	1.42E-05	0.0005346	-	Pbr028636.1	-	-	-	-	gi|694420274|ref|XP_009338054.1|/9.26012e-78/PREDICTED: uncharacterized protein LOC103930437 [Pyrus x bretschneideri]
Pbr032657.1	5127	0	82.27	0.001	5.82	12.50680344	Up	1.46E-25	2.18E-23	-	Pbr032657.1	K11000|1|0.0|2786|rcu:RCOM_1174510|callose synthase [EC:2.4.1.-]	GO:0043234//protein complex;GO:0044464//cell part	GO:0035251//UDP-glucosyltransferase activity	GO:0006074//(1->3)-beta-D-glucan metabolic process	gi|694352534|ref|XP_009357876.1|/0/PREDICTED: callose synthase 12-like [Pyrus x bretschneideri]
Pbr036544.1	1563	0	22.06	0.001	5.29	12.36905201	Up	2.16E-07	1.10E-05	-	Pbr036544.1	-	-	GO:0005488//binding	-	gi|694356967|ref|XP_009359150.1|/0/PREDICTED: zinc finger CCCH domain-containing protein 22-like [Pyrus x bretschneideri]
Pbr033494.1	1419	0	18	0.001	4.78	12.2227949	Up	3.52E-06	0.000151688	-	Pbr033494.1	K06627|1|3e-133|473|vvi:100250590|cyclin A	-	-	-	gi|694427434|ref|XP_009341345.1|/0/PREDICTED: cyclin-A1-4-like [Pyrus x bretschneideri]
Pbr009052.1	1545	0	19.27	0.001	4.68	12.19229281	Up	1.75E-06	7.91E-05	-	Pbr009052.1	K00847|1|4e-11|68.2|osa:4340579|fructokinase [EC:2.7.1.4]	-	GO:0016301//kinase activity	-	gi|657981804|ref|XP_008382929.1|/0/PREDICTED: fructokinase-1 [Malus domestica]
Pbr037230.1	1959	0	23.57	0.001	4.47	12.12605912	Up	1.08E-07	5.77E-06	-	Pbr037230.1	K03327|1|5e-06|51.6|olu:OSTLU_28350|multidrug resistance protein, MATE family	-	-	-	gi|694433794|ref|XP_009344165.1|/0/PREDICTED: MATE efflux family protein 3, chloroplastic-like, partial [Pyrus x bretschneideri]
Pbr004600.1	1401	0	16.05	0.001	4.32	12.0768156	Up	1.42E-05	0.000533211	-	Pbr004600.1	K13459|1|1e-17|89.4|rcu:RCOM_1047690|disease resistance protein RPS2;K13460|3|3e-09|61.6|ath:AT1G12220|disease resistance protein RPS5	-	-	-	gi|658060664|ref|XP_008366173.1|/2.66096e-131/PREDICTED: probable disease resistance protein At4g27220 [Malus domestica]
Pbr010955.1	1596	0	17	0.001	3.99	11.96217303	Up	7.07E-06	0.000287516	-	Pbr010955.1	K00423|1|2e-57|221|ppp:PHYPADRAFT_163787|L-ascorbate oxidase [EC:1.10.3.3]	GO:0005576//extracellular region	GO:0046914//transition metal ion binding;GO:0016682//oxidoreductase activity, acting on diphenols and related substances as donors, oxygen as acceptor	GO:0009808//lignin metabolic process	gi|694386910|ref|XP_009369225.1|/0/PREDICTED: laccase-5-like [Pyrus x bretschneideri]
Pbr016953.1	1548	0	16	0.001	3.88	11.92184094	Up	1.42E-05	0.000535996	-	Pbr016953.1	K08150|1|1e-63|242|ath:AT2G43330|MFS transporter, SP family, solute carrier family 2 (myo-inositol transporter), member 13	GO:0031224//intrinsic to membrane	GO:0016628//oxidoreductase activity, acting on the CH-CH group of donors, NAD or NADP as acceptor;GO:0022857//transmembrane transporter activity	GO:0008152//metabolic process;GO:0071702	gi|694397675|ref|XP_009374073.1|/0/PREDICTED: probable polyol transporter 6 [Pyrus x bretschneideri]
Pbr032641.1	1842	0	19.1	0.001	3.86	11.91438513	Up	1.75E-06	7.89E-05	-	Pbr032641.1	-	-	-	-	gi|694352467|ref|XP_009357856.1|/0/PREDICTED: putative uncharacterized protein DDB_G0294196 [Pyrus x bretschneideri]
Pbr029731.1	1536	0	15	0.001	3.66	11.83762793	Up	2.85E-05	0.000978183	-	Pbr029731.1	K14181|1|1e-135|481|vvi:100256880|valencene synthase [EC:4.2.3.73];K12929|2|4e-103|373|rcu:RCOM_1574190|casbene synthase [EC:4.2.3.8];K14184|5|8e-88|322|ath:AT5G23960|alpha-humulene/beta-caryophyllene synthase [EC:4.2.3.- 4.2.3.57]	-	-	-	gi|694422080|ref|XP_009338867.1|/0/PREDICTED: (-)-germacrene D synthase-like [Pyrus x bretschneideri]
Pbr017956.1	3543	0	22	0.001	2.27	11.14847658	Up	2.16E-07	1.10E-05	-	Pbr017956.1	K01530|1|0.0|1802|rcu:RCOM_1095380|phospholipid-translocating ATPase [EC:3.6.3.1];K14802|5|0.0|1540|vvi:100247431|phospholipid-transporting ATPase [EC:3.6.3.1]	GO:0031224//intrinsic to membrane	GO:0042625//ATPase activity, coupled to transmembrane movement of ions;GO:0046872//metal ion binding;GO:0005548//phospholipid transporter activity;GO:0032559	GO:0009206;GO:0006869//lipid transport	gi|694400013|ref|XP_009375111.1|/0/PREDICTED: putative phospholipid-transporting ATPase 8 [Pyrus x bretschneideri]
Pbr033555.1	3582	0	20.71	0.001	2.11	11.04302728	Up	8.73E-07	4.12E-05	-	Pbr033555.1	-	-	-	-	gi|694447349|ref|XP_009349822.1|/0/PREDICTED: uncharacterized protein LOC103941352 isoform X3 [Pyrus x bretschneideri]
Pbr029003.1	3087	0	16.44	0.001	1.95	10.92925841	Up	1.42E-05	0.000533905	-	Pbr029003.1	K13428|1|0.0|773|ath:AT5G20480|LRR receptor-like serine/threonine-protein kinase EFR [EC:2.7.11.1];K13420|3|7e-135|480|sbi:SORBI_06g028760|LRR receptor-like serine/threonine-protein kinase FLS2 [EC:2.7.11.1]	-	-	-	gi|694449775|ref|XP_009350456.1|/0/PREDICTED: probable LRR receptor-like serine/threonine-protein kinase At3g47570 [Pyrus x bretschneideri]
Pbr034366.1	501	1.59	339.72	1.32	284.24	7.750427854	Up	3.66E-101	3.65E-98	-	Pbr034366.1	K01834|1|1e-22|103|vvi:100245371|2,3-bisphosphoglycerate-dependent phosphoglycerate mutase [EC:5.4.2.1];K03036|2|7e-22|101|aly:ARALYDRAFT_336019|26S proteasome regulatory subunit N6	-	-	-	gi|694429506|ref|XP_009342278.1|/5.78514e-91/PREDICTED: olee1-like protein [Pyrus x bretschneideri]
Pbr041152.1	483	3	346.77	2.6	302.91	6.864233773	Up	1.46E-99	1.32E-96	-	Pbr041152.1	K13449|1|8e-35|144|vvi:100258414|pathogenesis-related protein 1	-	-	-	gi|694439290|ref|XP_009346541.1|/1.11702e-93/PREDICTED: basic form of pathogenesis-related protein 1-like [Pyrus x bretschneideri]
Pbr042456.1	3342	0.17	20.49	0.02	2.24	6.807354922	Up	8.73E-07	4.10E-05	-	Pbr042456.1	K13428|1|0.0|758|ath:AT5G20480|LRR receptor-like serine/threonine-protein kinase EFR [EC:2.7.11.1];K13420|3|3e-135|481|vvi:100253808|LRR receptor-like serine/threonine-protein kinase FLS2 [EC:2.7.11.1]	-	-	-	gi|694441137|ref|XP_009347340.1|/0/PREDICTED: probable LRR receptor-like serine/threonine-protein kinase At3g47570 [Pyrus x bretschneideri]
Pbr020699.1	708	1.05	81.34	0.59	45.83	6.279433521	Up	1.23E-23	1.71E-21	-	Pbr020699.1	-	-	-	-	gi|694404211|ref|XP_009376998.1|/1.01141e-98/PREDICTED: CRIB domain-containing protein RIC7-like [Pyrus x bretschneideri]
Pbr037194.1	2475	1.49	99.71	0.22	14.83	6.074871264	Up	5.30E-29	9.83E-27	-	Pbr037194.1	-	-	-	GO:0006810//transport	gi|694433962|ref|XP_009344240.1|/0/PREDICTED: cation/H(+) antiporter 15-like [Pyrus x bretschneideri]
Pbr002276.1	2175	0.9	33.52	0.15	5.7	5.247927513	Up	1.01E-10	7.36E-09	-	Pbr002276.1	K12486|1|3e-13|75.5|sbi:SORBI_02g036460|stromal membrane-associated protein	-	-	-	gi|658003017|ref|XP_008394008.1|/0/PREDICTED: probable ADP-ribosylation factor GTPase-activating protein AGD14 isoform X2 [Malus domestica]
Pbr026339.1	1611	0.48	17.31	0.11	4.03	5.19520441	Up	7.07E-06	0.000286709	-	Pbr026339.1	K01213|1|2e-82|305|pop:POPTR_552472|galacturan 1,4-alpha-galacturonidase [EC:3.2.1.67]	-	-	-	gi|694408071|ref|XP_009378748.1|/0/PREDICTED: exopolygalacturonase-like [Pyrus x bretschneideri]
Pbr002116.1	948	5.55	186.7	2.25	76.31	5.08387522	Up	3.14E-49	1.12E-46	-	Pbr002116.1	-	-	-	-	gi|694443489|ref|XP_009348328.1|/3.36263e-131/PREDICTED: rhomboid-like protease 2 [Pyrus x bretschneideri]
Pbr025932.1	1404	2.89	74.46	0.77	20	4.698997744	Up	2.92E-20	3.55E-18	-	Pbr025932.1	K14423|1|2e-16|85.5|aly:ARALYDRAFT_329352|4,4-dimethyl-9beta,19-cyclopropylsterol-4alpha-methyl oxidase [EC:1.14.13.72];K06674|2|1e-10|66.2|vcn:VOLCADRAFT_106052|structural maintenance of chromosome 2	-	-	-	gi|694414094|ref|XP_009335282.1|/0/PREDICTED: probable protein S-acyltransferase 1 [Pyrus x bretschneideri]
Pbr000612.1	363	14	294	17.17	363.47	4.403874348	Up	3.79E-70	2.03E-67	-	Pbr000612.1	-	-	-	-	gi|694315159|ref|XP_009374530.1|/2.30932e-15/PREDICTED: 60S ribosomal protein L22-like [Pyrus x bretschneideri]
Pbr033158.1	720	7	139	3.84	76.87	4.323242452	Up	1.71E-33	3.87E-31	-	Pbr033158.1	-	-	-	-	gi|694353016|ref|XP_009358019.1|/8.55488e-109/PREDICTED: CRIB domain-containing protein RIC7-like [Pyrus x bretschneideri]
Pbr011213.1	720	0.98	17.5	0.54	9.68	4.163975735	Up	7.07E-06	0.000287112	-	Pbr011213.1	-	-	-	-	gi|694424151|ref|XP_009339854.1|/2.04567e-94/PREDICTED: uncharacterized protein LOC103932038 [Pyrus x bretschneideri]
Pbr037884.1	417	2	35	2.07	36.46	4.138611889	Up	4.68E-09	2.91E-07	-	Pbr037884.1	-	-	-	-	gi|470103532|ref|XP_004288190.1|/4.5366e-21/PREDICTED: tubulin-folding cofactor C-like [Fragaria vesca subsp. vesca]
Pbr041373.1	594	3.51	57.3	2.39	39.37	4.042014189	Up	2.61E-14	2.37E-12	-	Pbr041373.1	-	-	-	-	gi|694440128|ref|XP_009346901.1|/1.40196e-107/PREDICTED: uncharacterized protein LOC103938602 [Pyrus x bretschneideri]
Pbr005718.1	1752	19.52	316.12	4.12	67.29	4.029675879	Up	2.12E-71	1.23E-68	-	Pbr005718.1	K01193|1|0.0|809|rcu:RCOM_0293270|beta-fructofuranosidase [EC:3.2.1.26]	-	GO:0004558//alpha-glucosidase activity	GO:0044238//primary metabolic process	gi|694406121|ref|XP_009377886.1|/0/PREDICTED: beta-fructofuranosidase, insoluble isoenzyme 1-like [Pyrus x bretschneideri]
Pbr021808.1	1752	19.52	316.12	4.12	67.29	4.029675879	Up	2.12E-71	1.20E-68	-	Pbr021808.1	K01193|1|0.0|809|rcu:RCOM_0293270|beta-fructofuranosidase [EC:3.2.1.26]	-	GO:0004558//alpha-glucosidase activity	GO:0044238//primary metabolic process	gi|694406121|ref|XP_009377886.1|/0/PREDICTED: beta-fructofuranosidase, insoluble isoenzyme 1-like [Pyrus x bretschneideri]
Pbr021809.1	1752	19.52	316.12	4.12	67.29	4.029675879	Up	2.12E-71	1.18E-68	-	Pbr021809.1	K01193|1|0.0|809|rcu:RCOM_0293270|beta-fructofuranosidase [EC:3.2.1.26]	-	GO:0004558//alpha-glucosidase activity	GO:0044238//primary metabolic process	gi|694406121|ref|XP_009377886.1|/0/PREDICTED: beta-fructofuranosidase, insoluble isoenzyme 1-like [Pyrus x bretschneideri]
Pbr033829.1	1083	1.43	22.47	0.5	7.96	3.992768431	Up	2.72E-06	0.000119652	-	Pbr033829.1	-	GO:0043231//intracellular membrane-bounded organelle	GO:0003677//DNA binding;GO:0001071//nucleic acid binding transcription factor activity	GO:0006351//transcription, DNA-dependent	gi|694428465|ref|XP_009341802.1|/0/PREDICTED: homeobox protein knotted-1-like 3 isoform X2 [Pyrus x bretschneideri]
Pbr012166.1	1272	7.71	105.29	2.28	31.4	3.78365883	Up	5.24E-24	7.42E-22	-	Pbr012166.1	-	-	-	-	gi|694320856|ref|XP_009351602.1|/0/PREDICTED: putative clathrin assembly protein At1g25240 [Pyrus x bretschneideri]
Pbr030569.1	324	2	24	2.83	34.3	3.599334618	Up	5.12E-06	0.000213972	-	Pbr030569.1	-	-	-	-	-
Pbr023216.1	270	6	68.5	10.84	124.82	3.525412455	Up	8.92E-15	8.48E-13	-	Pbr023216.1	-	-	-	-	gi|694402319|ref|XP_009376161.1|/5.62687e-06/PREDICTED: uncharacterized protein LOC103964890 [Pyrus x bretschneideri]
Pbr019086.1	270	6	68.5	10.84	124.82	3.525412455	Up	8.92E-15	8.45E-13	-	Pbr019086.1	-	-	-	-	gi|694402319|ref|XP_009376161.1|/5.62687e-06/PREDICTED: uncharacterized protein LOC103964890 [Pyrus x bretschneideri]
Pbr038052.1	633	1.92	21.7	1.21	13.87	3.518888835	Up	5.24E-06	0.000218381	-	Pbr038052.1	K05356|1|1e-23|107|sbi:SORBI_0011s005450|all-trans-nonaprenyl-diphosphate synthase [EC:2.5.1.84 2.5.1.85];K10760|2|2e-23|106|vvi:100247527|adenylate isopentenyltransferase (cytokinin synthase);K04728|3|1e-09|61.2|gmx:100788458|ataxia telangiectasia mutated family protein [EC:2.7.11.1]	-	-	-	gi|657948365|ref|XP_008337255.1|/5.52226e-84/PREDICTED: retrovirus-related Pol polyprotein from transposon TNT 1-94 [Malus domestica]
Pbr012519.1	882	13.49	141.45	5.91	62.54	3.403549184	Up	7.97E-29	1.45E-26	-	Pbr012519.1	-	-	-	-	gi|694392622|ref|XP_009371780.1|/5.28849e-11/PREDICTED: putative protein TPRXL [Pyrus x bretschneideri]
Pbr029662.2	699	5	52	2.83	29.72	3.392560158	Up	2.85E-11	2.17E-09	-	Pbr029662.2	K14504|1|2e-66|250|vvi:100256520|xyloglucan:xyloglucosyl transferase TCH4 [EC:2.4.1.207];K08235|2|2e-65|246|vvi:100246166|xyloglucan:xyloglucosyl transferase [EC:2.4.1.207]	-	-	-	gi|694332118|ref|XP_009356706.1|/7.51546e-107/PREDICTED: xyloglucan endotransglucosylase/hydrolase protein 24-like [Pyrus x bretschneideri]
Pbr035777.1	447	1.9	19.2	1.81	18.39	3.344859877	Up	1.94E-05	0.000699475	-	Pbr035777.1	K12180|1|3e-50|195|vvi:100261627|COP9 signalosome complex subunit 7	-	-	-	gi|694313972|ref|XP_009369111.1|/8.61371e-79/PREDICTED: COP9 signalosome complex subunit 7-like isoform X1 [Pyrus x bretschneideri]
Pbr008321.1	270	22.69	215.19	41.01	392.13	3.257284371	Up	1.40E-41	4.08E-39	-	Pbr008321.1	-	-	-	-	gi|694318432|ref|XP_009342667.1|/9.50935e-38/PREDICTED: defensin-like protein 2 [Pyrus x bretschneideri]
Pbr028984.1	264	34	300.9	63.39	565.57	3.157378423	Up	4.44E-55	1.69E-52	-	Pbr028984.1	-	-	-	-	gi|694420951|ref|XP_009338353.1|/1.38146e-36/PREDICTED: defensin-like protein 2 [Pyrus x bretschneideri]
Pbr030606.1	279	8	70	13.83	121.97	3.140653281	Up	7.42E-14	6.62E-12	-	Pbr030606.1	-	-	-	-	gi|694314214|ref|XP_009370221.1|/8.86407e-31/PREDICTED: defensin-like protein 2 [Pyrus x bretschneideri]
Pbr031624.1	1947	4	33	0.76	6.29	3.048988693	Up	5.32E-07	2.58E-05	-	Pbr031624.1	-	GO:0043231//intracellular membrane-bounded organelle;GO:0044463	-	GO:0007010//cytoskeleton organization;GO:0000904//cell morphogenesis involved in differentiation	gi|694424951|ref|XP_009340238.1|/0/PREDICTED: uncharacterized protein LOC103932383 [Pyrus x bretschneideri]
Pbr019194.1	1347	16.5	134	4.59	37.6	3.034166603	Up	7.35E-25	1.07E-22	-	Pbr019194.1	K03453|1|2e-13|75.1|vcn:VOLCADRAFT_102664|bile acid:Na+ symporter, BASS family	-	-	-	gi|694325404|ref|XP_009353645.1|/0/PREDICTED: uncharacterized protein LOC103944899 [Pyrus x bretschneideri]
Pbr019193.1	1347	16.5	134	4.59	37.6	3.034166603	Up	7.35E-25	1.06E-22	-	Pbr019193.1	K03453|1|2e-13|75.1|vcn:VOLCADRAFT_102664|bile acid:Na+ symporter, BASS family	-	-	-	gi|694325404|ref|XP_009353645.1|/0/PREDICTED: uncharacterized protein LOC103944899 [Pyrus x bretschneideri]
Pbr020781.1	882	24.85	199.74	10.89	88.31	3.01957286	Up	4.58E-36	1.15E-33	-	Pbr020781.1	K01674|1|2e-75|280|pop:POPTR_589499|carbonic anhydrase [EC:4.2.1.1]	-	-	-	gi|657983802|ref|XP_008383978.1|/2.9944e-131/PREDICTED: bifunctional monodehydroascorbate reductase and carbonic anhydrase nectarin-3-like [Malus domestica]
Pbr008244.1	1830	2.96	22.48	0.6	4.57	2.929159759	Up	1.78E-05	0.000650293	-	Pbr008244.1	K06694|1|3e-16|85.1|pop:POPTR_659236|26S proteasome non-ATPase regulatory subunit 10	-	-	-	gi|694385461|ref|XP_009368549.1|/0/PREDICTED: ankyrin repeat-containing protein At3g12360-like [Pyrus x bretschneideri]
Pbr037879.1	972	6	45	2.37	17.9	2.917000623	Up	8.71E-09	5.28E-07	-	Pbr037879.1	-	-	GO:0003824//catalytic activity	-	gi|694434734|ref|XP_009344576.1|/0/PREDICTED: monoacylglycerol lipase ABHD6 [Pyrus x bretschneideri]
Pbr016281.1	1767	13	91	2.72	19.2	2.819427754	Up	5.72E-16	5.78E-14	-	Pbr016281.1	K14500|1|0.0|870|vvi:100264404|BR-signaling kinase [EC:2.7.11.1]	GO:0016020//membrane	GO:0016301//kinase activity;GO:0032559	GO:0006464//cellular protein modification process;GO:0043401//steroid hormone mediated signaling pathway	gi|694396316|ref|XP_009373443.1|/0/PREDICTED: probable serine/threonine-protein kinase At4g35230 [Pyrus x bretschneideri]
Pbr042766.1	264	20.19	140.67	37.63	264.4	2.812766982	Up	7.84E-24	1.09E-21	-	Pbr042766.1	-	-	-	-	gi|694437961|ref|XP_009345976.1|/1.99483e-35/PREDICTED: defensin-like protein 2 [Pyrus x bretschneideri]
Pbr034328.1	1080	10.5	73.1	3.7	25.96	2.810693207	Up	2.51E-13	2.17E-11	-	Pbr034328.1	K14297|1|4e-22|103|mtr:MTR_1g066430|nuclear pore complex protein Nup98-Nup96;K15692|2|4e-07|53.9|cre:CHLREDRAFT_177524|E3 ubiquitin-protein ligase RNF13 [EC:6.3.2.19]	-	-	-	gi|658044378|ref|XP_008357838.1|/2.11895e-171/PREDICTED: uncharacterized protein LOC103421570 isoform X2 [Malus domestica]
Pbr010513.1	1440	14	97	3.63	25.37	2.805082066	Up	7.54E-17	7.98E-15	-	Pbr010513.1	K01590|1|0.0|826|vvi:100258141|histidine decarboxylase [EC:4.1.1.22]	-	GO:0016830//carbon-carbon lyase activity;GO:0048037//cofactor binding	GO:0003006//developmental process involved in reproduction;GO:0019752//carboxylic acid metabolic process	gi|694385326|ref|XP_009368490.1|/0/PREDICTED: serine decarboxylase-like [Pyrus x bretschneideri]
Pbr040117.1	264	9.4	64.87	17.52	121.93	2.798978454	Up	1.07E-11	8.32E-10	-	Pbr040117.1	-	-	-	-	gi|694437961|ref|XP_009345976.1|/5.24956e-36/PREDICTED: defensin-like protein 2 [Pyrus x bretschneideri]
Pbr015936.1	1416	9	62	2.38	16.5	2.793432546	Up	3.33E-11	2.50E-09	-	Pbr015936.1	K14497|1|8e-26|116|rcu:RCOM_1579770|protein phosphatase 2C [EC:3.1.3.16];K04345|2|9e-25|113|rcu:RCOM_1050860|protein kinase A [EC:2.7.11.11]	-	GO:0003824//catalytic activity	-	gi|694395557|ref|XP_009373099.1|/0/PREDICTED: probable protein phosphatase 2C 65 [Pyrus x bretschneideri]
Pbr001316.1	504	7	48	5.77	39.88	2.789022186	Up	6.24E-09	3.84E-07	-	Pbr001316.1	-	-	-	-	gi|694369193|ref|XP_009362653.1|/1.05018e-63/PREDICTED: uncharacterized protein LOC103952714 [Pyrus x bretschneideri]
Pbr020089.1	1134	22	150	7.35	50.55	2.781894937	Up	4.31E-25	6.35E-23	-	Pbr020089.1	-	-	-	-	gi|694312967|ref|XP_009364527.1|/0/PREDICTED: uncharacterized protein LOC103954421 [Pyrus x bretschneideri]
Pbr017583.1	1800	8	51	1.64	10.55	2.685475279	Up	4.32E-09	2.70E-07	-	Pbr017583.1	-	-	-	-	gi|694399431|ref|XP_009374844.1|/0/PREDICTED: WEB family protein At1g12150-like [Pyrus x bretschneideri]
Pbr031082.1	939	6	36	2.46	14.87	2.595674427	Up	1.43E-06	6.56E-05	-	Pbr031082.1	K13648|1|2e-15|81.3|bdi:100828117|alpha-1,4-galacturonosyltransferase [EC:2.4.1.43]	-	GO:0016740//transferase activity	-	gi|658011301|ref|XP_008340887.1|/3.51021e-157/PREDICTED: probable galacturonosyltransferase-like 4 [Malus domestica]
Pbr021846.1	7143	6	35.12	0.3	1.77	2.560714954	Up	2.49E-06	0.000110349	-	Pbr021846.1	K11262|1|0.0|3841|rcu:RCOM_1033990|acetyl-CoA carboxylase / biotin carboxylase [EC:6.4.1.2 6.3.4.14]	-	GO:0016421//CoA carboxylase activity;GO:0016879//ligase activity, forming carbon-nitrogen bonds;GO:0032559	GO:0006631//fatty acid metabolic process	gi|694387825|ref|XP_009369647.1|/0/PREDICTED: acetyl-CoA carboxylase 1-like [Pyrus x bretschneideri]
Pbr040130.1	264	55.76	326.08	103.96	612.9	2.559623166	Up	1.06E-48	3.59E-46	-	Pbr040130.1	-	-	-	-	gi|694437961|ref|XP_009345976.1|/6.84025e-44/PREDICTED: defensin-like protein 2 [Pyrus x bretschneideri]
Pbr004499.1	1026	33	189	12.28	70.92	2.529881976	Up	2.74E-28	4.80E-26	-	Pbr004499.1	-	-	GO:0008081//phosphoric diester hydrolase activity	GO:0019400	gi|694446204|ref|XP_009349482.1|/0/PREDICTED: glycerophosphodiester phosphodiesterase gde1-like [Pyrus x bretschneideri]
Pbr003847.1	366	58	325	70.39	397.66	2.49809306	Up	7.05E-47	2.21E-44	-	Pbr003847.1	-	-	-	-	gi|694375533|ref|XP_009364424.1|/9.52721e-54/PREDICTED: uncharacterized protein LOC103954331 [Pyrus x bretschneideri]
Pbr041538.1	651	18	100.64	11.05	62.31	2.495417347	Up	2.37E-15	2.34E-13	-	Pbr041538.1	K06685|1|5e-116|414|vvi:100245566|maintenance of ploidy protein MOB1 (MPS1 binder 1)	-	-	-	gi|694365831|ref|XP_009361700.1|/5.83943e-124/PREDICTED: MOB kinase activator-like 1 isoform X2 [Pyrus x bretschneideri]
Pbr011310.5	1077	19	101	6.71	35.97	2.422409488	Up	4.48E-15	4.36E-13	-	Pbr011310.5	K13412|1|2e-57|221|vvi:100250838|calcium-dependent protein kinase [EC:2.7.11.1]	-	-	-	gi|658013250|ref|XP_008341917.1|/1.09317e-91/PREDICTED: calcium-dependent protein kinase 24-like [Malus domestica]
Pbr021263.1	537	43	227	32.91	175.16	2.412075423	Up	6.02E-32	1.23E-29	-	Pbr021263.1	-	-	-	-	-
Pbr028500.1	906	9	47	3.83	20.18	2.397509877	Up	1.29E-07	6.80E-06	-	Pbr028500.1	K06269|1|8e-145|511|osa:4332369|protein phosphatase 1, catalytic subunit [EC:3.1.3.16]	-	GO:0016791//phosphatase activity	-	gi|694419799|ref|XP_009337837.1|/2.62109e-178/PREDICTED: serine/threonine-protein phosphatase PP1-like [Pyrus x bretschneideri]
Pbr016345.1	1815	38.04	196.94	7.74	40.41	2.38430688	Up	2.33E-27	3.78E-25	-	Pbr016345.1	-	-	-	-	gi|694436757|ref|XP_009345471.1|/0/PREDICTED: uncharacterized protein At1g04910-like, partial [Pyrus x bretschneideri]
Pbr042306.1	993	10	51.36	3.85	19.96	2.37418137	Up	4.78E-08	2.66E-06	-	Pbr042306.1	K02926|1|3e-94|343|rcu:RCOM_0611440|large subunit ribosomal protein L4	GO:0030529//ribonucleoprotein complex	GO:0005198//structural molecule activity	GO:0010467//gene expression	gi|694398165|ref|XP_009374272.1|/4.91124e-128/PREDICTED: 50S ribosomal protein L4, chloroplastic [Pyrus x bretschneideri]
Pbr002415.1	879	8	41	3.52	18.19	2.369498209	Up	1.01E-06	4.69E-05	-	Pbr002415.1	K08235|1|1e-106|384|vvi:100252949|xyloglucan:xyloglucosyl transferase [EC:2.4.1.207];K14504|3|4e-105|379|vvi:100256520|xyloglucan:xyloglucosyl transferase TCH4 [EC:2.4.1.207]	GO:0005576//extracellular region;GO:0030312//external encapsulating structure	GO:0016798//hydrolase activity, acting on glycosyl bonds;GO:0016758//transferase activity, transferring hexosyl groups	GO:0044042//glucan metabolic process	gi|694316035|ref|XP_009378317.1|/3.84229e-171/PREDICTED: xyloglucan endotransglucosylase/hydrolase protein 22-like [Pyrus x bretschneideri]
Pbr042884.1	960	5.68	29	2.27	11.69	2.364510727	Up	2.01E-05	0.000723356	-	Pbr042884.1	K09560|1|1e-07|55.5|zma:100273214|suppressor of tumorigenicity protein 13	-	-	-	gi|694431628|ref|XP_009343221.1|/6.46302e-138/PREDICTED: protein TIC 40, chloroplastic-like [Pyrus x bretschneideri]
Pbr029505.1	1509	7.46	37.9	1.84	9.43	2.357552005	Up	2.73E-06	0.000120296	-	Pbr029505.1	K13407|1|1e-111|401|vvi:100259592|cytochrome P450, family 94, subfamily A, polypeptide 1 (fatty acid omega-hydroxylase) [EC:1.14.-.-];K00517|4|9e-102|369|ath:AT3G56630|[EC:1.14.-.-]	-	GO:0016712//oxidoreductase activity, acting on paired donors, with incorporation or reduction of molecular oxygen, reduced flavin or flavoprotein as one donor, and incorporation of one atom of oxygen;GO:0005506//iron ion binding	GO:0008152//metabolic process	gi|694444061|ref|XP_009348573.1|/0/PREDICTED: cytochrome P450 94C1-like, partial [Pyrus x bretschneideri]
Pbr040702.1	1239	98.93	499.56	30.08	153.17	2.348257285	Up	1.34E-66	6.48E-64	-	Pbr040702.1	-	-	-	-	gi|694315102|ref|XP_009374286.1|/0/PREDICTED: uncharacterized protein LOC103963226 [Pyrus x bretschneideri]
Pbr026118.1	264	90.79	453.89	169.27	853.13	2.333439292	Up	4.09E-60	1.69E-57	-	Pbr026118.1	-	-	-	-	gi|694329435|ref|XP_009355482.1|/1.0553e-44/PREDICTED: defensin Tk-AMP-D1.1-like [Pyrus x bretschneideri]
Pbr020073.1	1035	32	160	11.8	59.47	2.333375216	Up	3.94E-22	5.15E-20	-	Pbr020073.1	K13513|1|7e-137|484|pop:POPTR_816499|lysocardiolipin and lysophospholipid acyltransferase [EC:2.3.1.- 2.3.1.51]	-	GO:0016747//transferase activity, transferring acyl groups other than amino-acyl groups	-	gi|694312925|ref|XP_009364349.1|/1.44429e-178/PREDICTED: probable 1-acyl-sn-glycerol-3-phosphate acyltransferase 4 [Pyrus x bretschneideri]
Pbr003108.1	1179	12	60	3.85	19.4	2.333126301	Up	3.90E-09	2.46E-07	-	Pbr003108.1	K07297|1|2e-129|460|mtr:MTR_4g115580|adiponectin receptor	-	-	-	gi|694373793|ref|XP_009363962.1|/0/PREDICTED: heptahelical transmembrane protein 1-like [Pyrus x bretschneideri]
Pbr012200.1	273	33	164	58.75	294.35	2.324871871	Up	1.49E-22	1.97E-20	-	Pbr012200.1	-	-	-	-	gi|694320954|ref|XP_009351648.1|/5.1901e-44/PREDICTED: defensin-like protein 1 [Pyrus x bretschneideri]
Pbr006057.1	1044	19	93	6.94	34.25	2.30309642	Up	2.94E-13	2.53E-11	-	Pbr006057.1	-	-	-	-	gi|694448714|ref|XP_009350180.1|/1.25426e-137/PREDICTED: DCN1-like protein 1 isoform X1 [Pyrus x bretschneideri]
Pbr042793.1	2070	17.04	83.15	3.02	14.88	2.300754072	Up	5.91E-12	4.76E-10	-	Pbr042793.1	-	-	-	-	gi|694412010|ref|XP_009334344.1|/0/PREDICTED: uncharacterized protein LOC103927174 [Pyrus x bretschneideri]
Pbr021195.1	1320	17	83	4.83	23.79	2.300260178	Up	5.91E-12	4.74E-10	-	Pbr021195.1	-	-	-	-	gi|657987832|ref|XP_008386082.1|/6.72225e-121/PREDICTED: suppressor protein SRP40-like isoform X1 [Malus domestica]
Pbr021176.1	1320	17	83	4.83	23.79	2.300260178	Up	5.91E-12	4.73E-10	-	Pbr021176.1	-	-	-	-	gi|657987832|ref|XP_008386082.1|/6.72225e-121/PREDICTED: suppressor protein SRP40-like isoform X1 [Malus domestica]
Pbr020584.3	507	6.82	31.93	5.58	26.34	2.238918318	Up	2.18E-05	0.000774293	-	Pbr020584.3	-	-	-	-	gi|694404017|ref|XP_009376909.1|/3.09759e-87/PREDICTED: uncharacterized protein LOC103965567 isoform X1 [Pyrus x bretschneideri]
Pbr021943.1	672	105	487	62.21	290.93	2.22545366	Up	1.18E-60	4.95E-58	-	Pbr021943.1	-	-	-	-	gi|694326291|ref|XP_009354065.1|/4.16856e-43/PREDICTED: neurofilament heavy polypeptide-like isoform X1 [Pyrus x bretschneideri]
Pbr004689.1	2043	40	184	7.2	33.38	2.212915143	Up	9.56E-24	1.33E-21	-	Pbr004689.1	K04733|1|2e-58|225|smo:SELMODRAFT_159261|interleukin-1 receptor-associated kinase 4 [EC:2.7.11.1];K13430|2|3e-56|218|pop:POPTR_548061|serine/threonine-protein kinase PBS1 [EC:2.7.11.1]	-	-	-	gi|694376971|ref|XP_009364810.1|/0/PREDICTED: receptor-like cytosolic serine/threonine-protein kinase RBK1 [Pyrus x bretschneideri]
Pbr015554.1	1002	85	384	32.45	147.82	2.187551096	Up	3.44E-47	1.10E-44	-	Pbr015554.1	K00469|1|1e-155|547|vvi:100254212|inositol oxygenase [EC:1.13.99.1]	GO:0044424//intracellular part	GO:0046914//transition metal ion binding;GO:0016701//oxidoreductase activity, acting on single donors with incorporation of molecular oxygen	GO:0006020//inositol metabolic process	gi|694322986|ref|XP_009352587.1|/0/PREDICTED: inositol oxygenase 2 [Pyrus x bretschneideri]
Pbr004348.1	555	47	210	34.62	155.98	2.171683427	Up	2.73E-26	4.23E-24	-	Pbr004348.1	-	-	-	-	gi|657992840|ref|XP_008388682.1|/1.50223e-86/PREDICTED: uncharacterized protein LOC103451035 [Malus domestica]
Pbr041307.1	372	61	270.5	72.54	324.31	2.160524859	Up	4.10E-33	8.91E-31	-	Pbr041307.1	-	-	-	-	gi|694309855|ref|XP_009340925.1|/1.32365e-47/PREDICTED: protein RALF-like 19 [Pyrus x bretschneideri]
Pbr000376.1	372	61	270.5	72.54	324.31	2.160524859	Up	4.10E-33	8.85E-31	-	Pbr000376.1	-	-	-	-	gi|694309855|ref|XP_009340925.1|/1.32365e-47/PREDICTED: protein RALF-like 19 [Pyrus x bretschneideri]
Pbr035068.1	1746	121	535.09	25.63	114.31	2.157046234	Up	5.87E-64	2.61E-61	-	Pbr035068.1	K08770|1|2e-09|62.8|zma:542322|ubiquitin C	-	GO:0016772//transferase activity, transferring phosphorus-containing groups	-	gi|694355039|ref|XP_009358621.1|/0/PREDICTED: phosphatidylinositol 4-kinase gamma 2-like [Pyrus x bretschneideri]
Pbr011038.1	726	55.9	242.12	30.37	132.66	2.127014617	Up	1.07E-29	2.01E-27	-	Pbr011038.1	K09377|1|2e-76|283|vvi:100263273|cysteine and glycine-rich protein	-	GO:0046914//transition metal ion binding	-	gi|694386529|ref|XP_009369042.1|/9.50552e-108/PREDICTED: pollen-specific protein SF3-like [Pyrus x bretschneideri]
Pbr002873.1	915	95.67	413.35	40.3	175.57	2.123194606	Up	4.55E-49	1.60E-46	-	Pbr002873.1	K01051|1|3e-119|426|gmx:100775404|pectinesterase [EC:3.1.1.11]	-	-	-	gi|694373515|ref|XP_009363888.1|/2.75944e-175/PREDICTED: putative pectinesterase 63 [Pyrus x bretschneideri]
Pbr011870.1	1221	35.56	150.55	10.98	46.88	2.094094515	Up	1.39E-18	1.59E-16	-	Pbr011870.1	K04424|1|2e-36|151|aly:ARALYDRAFT_909157|sterile alpha motif and leucine zipper containing kinase AZK [EC:2.7.11.25];K14510|3|4e-36|150|aly:ARALYDRAFT_487152|serine/threonine-protein kinase CTR1 [EC:2.7.11.1]	-	GO:0004713//protein tyrosine kinase activity;GO:0032559	GO:0006464//cellular protein modification process	gi|694388327|ref|XP_009369877.1|/0/PREDICTED: serine/threonine-protein kinase HT1-like [Pyrus x bretschneideri]
Pbr028710.1	1743	7.99	33.66	1.69	7.2	2.09097366	Up	2.26E-05	0.000799871	-	Pbr028710.1	K13412|1|0.0|729|vvi:100249224|calcium-dependent protein kinase [EC:2.7.11.1]	-	GO:0046872//metal ion binding;GO:0004672//protein kinase activity;GO:0032559	GO:0006464//cellular protein modification process	gi|694427930|ref|XP_009341566.1|/0/PREDICTED: calcium-dependent protein kinase 1-like [Pyrus x bretschneideri]
Pbr004222.1	2100	15	63	2.62	11.11	2.0842201	Up	1.87E-08	1.09E-06	-	Pbr004222.1	K08819|1|2e-158|557|vvi:100240938|cyclin-dependent kinase 12/13 [EC:2.7.11.22 2.7.11.23]	-	GO:0004672//protein kinase activity	-	gi|657973813|ref|XP_008378720.1|/0/PREDICTED: probable serine/threonine-protein kinase At1g09600 isoform X2 [Malus domestica]
Pbr024961.1	960	22	92	8.8	37.09	2.075454839	Up	1.04E-11	8.15E-10	-	Pbr024961.1	-	-	-	-	gi|694412665|ref|XP_009334640.1|/6.04921e-136/PREDICTED: rhomboid-like protease 2 [Pyrus x bretschneideri]
Pbr040073.1	963	12	50	4.78	20.09	2.071395041	Up	6.31E-07	3.05E-05	-	Pbr040073.1	-	-	-	-	gi|694364635|ref|XP_009361349.1|/2.80517e-157/PREDICTED: uncharacterized protein LOC103951646 [Pyrus x bretschneideri]
Pbr012451.1	1422	18	75	4.73	19.87	2.070679784	Up	9.22E-10	6.15E-08	-	Pbr012451.1	K03453|1|2e-13|75.5|vcn:VOLCADRAFT_102664|bile acid:Na+ symporter, BASS family	-	-	-	gi|694438011|ref|XP_009345999.1|/0/PREDICTED: uncharacterized protein LOC103937771 [Pyrus x bretschneideri]
Pbr020808.1	264	63.04	262.2	117.54	492.83	2.067938276	Up	1.46E-30	2.80E-28	-	Pbr020808.1	-	-	-	-	gi|694325458|ref|XP_009353672.1|/4.01945e-36/PREDICTED: defensin-like protein 2 [Pyrus x bretschneideri]
Pbr028619.1	927	14	57.86	5.81	24.23	2.060184336	Up	1.36E-07	7.18E-06	-	Pbr028619.1	K00469|1|2e-153|540|vvi:100233007|inositol oxygenase [EC:1.13.99.1]	GO:0044424//intracellular part	GO:0046914//transition metal ion binding;GO:0016701//oxidoreductase activity, acting on single donors with incorporation of molecular oxygen	GO:0006020//inositol metabolic process	gi|694419978|ref|XP_009337921.1|/0/PREDICTED: inositol oxygenase 1-like isoform X2 [Pyrus x bretschneideri]
Pbr003082.1	1554	34	140.15	8.14	33.82	2.05477596	Up	6.97E-17	7.41E-15	-	Pbr003082.1	K07964|1|2e-178|623|gmx:100792087|heparanase 1 [EC:3.2.1.166]	-	GO:0003824//catalytic activity	-	gi|694373690|ref|XP_009363939.1|/0/PREDICTED: heparanase-like protein 3 [Pyrus x bretschneideri]
Pbr020298.1	738	23	94.43	12.27	50.81	2.049977215	Up	1.02E-11	7.99E-10	-	Pbr020298.1	-	-	-	-	gi|694319693|ref|XP_009348161.1|/2.74e-142/PREDICTED: uncharacterized protein LOC103939767 [Pyrus x bretschneideri]
Pbr001260.1	840	28.57	116.8	13.21	54.47	2.043831401	Up	2.67E-14	2.42E-12	-	Pbr001260.1	-	-	-	-	gi|694429377|ref|XP_009342216.1|/4.43104e-121/PREDICTED: uncharacterized protein LOC103934208 [Pyrus x bretschneideri]
Pbr007978.1	969	13	53	5.15	21.15	2.038013326	Up	3.75E-07	1.85E-05	-	Pbr007978.1	-	-	-	-	gi|694451104|ref|XP_009350800.1|/0/PREDICTED: bifunctional epoxide hydrolase 2-like [Pyrus x bretschneideri]
Pbr027118.2	930	15	61	6.21	25.46	2.035567246	Up	4.98E-08	2.76E-06	-	Pbr027118.2	-	-	-	-	gi|658063119|ref|XP_008367475.1|/5.35441e-110/PREDICTED: uncharacterized protein LOC103431103 [Malus domestica]
Pbr005878.2	3168	58	234.28	6.64	27.05	2.026373447	Up	9.43E-27	1.47E-24	-	Pbr005878.2	K11498|1|4e-81|301|aly:ARALYDRAFT_478343|centromeric protein E	-	-	-	gi|694317109|ref|XP_009336756.1|/0/PREDICTED: kinesin-like protein NACK1 [Pyrus x bretschneideri]
Pbr016558.1	204	16.9	67.22	45.91	184.01	2.002903834	Up	6.84E-09	4.19E-07	-	Pbr016558.1	-	-	-	-	gi|658013080|ref|XP_008341835.1|/1.97222e-30/PREDICTED: late embryogenesis abundant protein 2-like [Malus domestica]
Pbr002681.1	609	11	43	7.28	28.71	1.979542975	Up	7.55E-06	0.000301854	-	Pbr002681.1	-	-	-	-	gi|694372641|ref|XP_009363624.1|/1.66094e-34/PREDICTED: uncharacterized protein LOC103953586 [Pyrus x bretschneideri]
Pbr022296.1	495	11	43	9.26	36.49	1.978417052	Up	7.55E-06	0.000302691	-	Pbr022296.1	-	-	-	-	gi|694406955|ref|XP_009378245.1|/1.57185e-61/PREDICTED: uncharacterized protein LOC103966765 [Pyrus x bretschneideri]
Pbr041563.1	627	11	43	7.05	27.78	1.978351437	Up	7.55E-06	0.000302272	-	Pbr041563.1	-	-	-	-	gi|657974498|ref|XP_008379079.1|/1.43839e-92/PREDICTED: uncharacterized protein LOC103442105 [Malus domestica]
Pbr032172.1	561	237	916	172.42	671.97	1.962469695	Up	5.44E-96	4.63E-93	-	Pbr032172.1	-	-	-	-	gi|657973963|ref|XP_008378802.1|/1.38002e-26/PREDICTED: gelsolin-related protein of 125 kDa-like [Malus domestica]
Pbr026120.1	264	214.62	827.07	400.14	1554.57	1.957938821	Up	7.90E-87	6.01E-84	-	Pbr026120.1	-	-	-	-	gi|694329433|ref|XP_009355481.1|/1.0553e-44/PREDICTED: defensin Tk-AMP-D1.1-like [Pyrus x bretschneideri]
Pbr030605.1	270	47	180	84.95	328	1.949009962	Up	5.53E-20	6.69E-18	-	Pbr030605.1	-	-	-	-	gi|694314214|ref|XP_009370221.1|/1.24484e-29/PREDICTED: defensin-like protein 2 [Pyrus x bretschneideri]
Pbr002004.1	681	480	3840	280.29	2241.26	2.998195503	up	4.27E-296	1.54E-292	-	Pbr002004.1	K01166|1|1e-21|101|pop:POPTR_820480|ribonuclease T2 [EC:3.1.27.1]	-	GO:0003676//nucleic acid binding;GO:0016892	-	gi|9910854|sp|O80325.1|RNS7_PYRPY/1.01727e-129/RecName: Full=Ribonuclease S-7; AltName: Full=S7-RNase; Flags: Precursor [Pyrus pyrifolia]
Pbr026219.1	1815	11	42	2.24	8.62	1.944189137	Up	1.22E-05	0.000470044	-	Pbr026219.1	K13356|1|0.0|851|pop:POPTR_576417|fatty acyl-CoA reductase [EC:1.2.1.-]	-	-	-	gi|694415422|ref|XP_009335888.1|/0/PREDICTED: fatty acyl-CoA reductase 2 [Pyrus x bretschneideri]
Pbr039425.1	2811	82.85	314.11	10.72	40.99	1.934967084	Up	1.02E-33	2.33E-31	-	Pbr039425.1	K08286|1|7e-25|114|ath:AT4G28490|protein-serine/threonine kinase [EC:2.7.11.-]	-	-	-	gi|694450940|ref|XP_009350755.1|/0/PREDICTED: pollen-specific leucine-rich repeat extensin-like protein 3 [Pyrus x bretschneideri]
Pbr001384.1	1113	132	499.37	45	171.69	1.931809106	Up	5.63E-52	2.04E-49	-	Pbr001384.1	K01051|1|1e-138|490|gmx:100786427|pectinesterase [EC:3.1.1.11]	-	-	-	gi|694369708|ref|XP_009362793.1|/0/PREDICTED: putative pectinesterase 63 [Pyrus x bretschneideri]
Pbr042467.1	363	13.6	51.23	16.68	63.33	1.924769791	Up	9.89E-07	4.62E-05	-	Pbr042467.1	-	-	-	-	gi|694441253|ref|XP_009347392.1|/3.16737e-65/PREDICTED: uncharacterized protein LOC103939062 [Pyrus x bretschneideri]
Pbr001612.1	4110	10.4	39	0.91	3.45	1.922657911	Up	2.10E-05	0.000752164	-	Pbr001612.1	K03013|1|2e-175|615|vvi:100258335|DNA-directed RNA polymerases I, II, and III subunit RPABC1;K13457|3|3e-62|239|sbi:SORBI_02g004900|disease resistance protein RPM1	-	-	-	gi|694442797|ref|XP_009348047.1|/0/PREDICTED: putative disease resistance RPP13-like protein 1 [Pyrus x bretschneideri]
Pbr030700.1	921	41	154	17.15	64.95	1.921120949	Up	5.26E-17	5.63E-15	-	Pbr030700.1	K13412|1|9e-139|491|vvi:100250838|calcium-dependent protein kinase [EC:2.7.11.1]	-	GO:0046872//metal ion binding;GO:0004674//protein serine/threonine kinase activity;GO:0032559	GO:0006464//cellular protein modification process	gi|694333035|ref|XP_009357126.1|/9.50157e-176/PREDICTED: calcium-dependent protein kinase 24-like [Pyrus x bretschneideri]
Pbr004401.2	1026	24	90	8.93	33.77	1.919010099	Up	1.70E-10	1.21E-08	-	Pbr004401.2	-	-	-	-	gi|657992788|ref|XP_008388653.1|/2.72958e-121/PREDICTED: nucleolin-like [Malus domestica]
Pbr007591.1	525	71	266	55.78	210.71	1.917438945	Up	3.22E-28	5.60E-26	-	Pbr007591.1	K08488|1|4e-10|62.4|ath:AT1G32270|syntaxin 7	-	-	-	gi|694381338|ref|XP_009366754.1|/1.28942e-94/PREDICTED: protein YLS9-like [Pyrus x bretschneideri]
Pbr040022.1	528	125	466	97.55	366.71	1.91042583	Up	5.39E-48	1.79E-45	-	Pbr040022.1	-	-	-	-	gi|694364607|ref|XP_009361340.1|/7.35829e-21/PREDICTED: enolase-phosphatase E1 [Pyrus x bretschneideri]
Pbr027411.1	1560	36	134	8.58	32.21	1.908459108	Up	7.37E-15	7.05E-13	-	Pbr027411.1	K01188|1|0.0|672|sbi:SORBI_06g019840|beta-glucosidase [EC:3.2.1.21]	-	-	-	gi|694329881|ref|XP_009355663.1|/0/PREDICTED: cyanogenic beta-glucosidase-like isoform X2 [Pyrus x bretschneideri]
Pbr000971.1	678	82	305	48.1	180.4	1.907090539	Up	6.64E-32	1.35E-29	-	Pbr000971.1	K13448|1|9e-78|287|vvi:100254364|calcium-binding protein CML	-	GO:0046872//metal ion binding	-	gi|694441889|ref|XP_009347665.1|/2.41404e-107/PREDICTED: calmodulin-like protein 7 [Pyrus x bretschneideri]
Pbr018801.2	2004	107	398	19.64	73.66	1.907086468	Up	3.83E-41	1.06E-38	-	Pbr018801.2	K00847|1|7e-138|489|vvi:100242115|fructokinase [EC:2.7.1.4]	-	GO:0016773//phosphotransferase activity, alcohol group as acceptor;GO:0019200//carbohydrate kinase activity	GO:0044237//cellular metabolic process	gi|694401614|ref|XP_009375843.1|/0/PREDICTED: probable fructokinase-4 [Pyrus x bretschneideri]
Pbr038219.1	501	273	1015	226.53	849.24	1.906470202	Up	3.32E-102	3.55E-99	-	Pbr038219.1	K01834|1|3e-23|105|vvi:100245371|2,3-bisphosphoglycerate-dependent phosphoglycerate mutase [EC:5.4.2.1];K03036|2|6e-23|104|aly:ARALYDRAFT_336019|26S proteasome regulatory subunit N6	-	-	-	gi|694317822|ref|XP_009340070.1|/4.00634e-92/PREDICTED: olee1-like protein [Pyrus x bretschneideri]
Pbr037380.1	1800	170	631	34.89	130.59	1.904158923	Up	4.15E-64	1.88E-61	-	Pbr037380.1	K01051|1|1e-126|451|pop:POPTR_548766|pectinesterase [EC:3.1.1.11]	-	GO:0016787//hydrolase activity	-	gi|694358863|ref|XP_009359677.1|/0/PREDICTED: putative pectinesterase/pectinesterase inhibitor 45 [Pyrus x bretschneideri]
Pbr012199.1	264	73	271	136.1	509.37	1.904046926	Up	1.81E-28	3.22E-26	-	Pbr012199.1	-	-	-	GO:0006952//defense response	gi|694320952|ref|XP_009351647.1|/6.21552e-29/PREDICTED: defensin-like protein 1 [Pyrus x bretschneideri]
Pbr034329.3	1821	21.15	78.48	4.29	16.05	1.903523745	Up	3.39E-09	2.15E-07	-	Pbr034329.3	-	-	-	-	gi|694354744|ref|XP_009358529.1|/0/PREDICTED: uncharacterized protein LOC103949153 [Pyrus x bretschneideri]
Pbr018308.1	1239	130.35	479.54	39.63	147.04	1.891543799	Up	1.01E-48	3.52E-46	-	Pbr018308.1	-	-	-	-	gi|694400833|ref|XP_009375494.1|/0/PREDICTED: uncharacterized protein LOC103964299 [Pyrus x bretschneideri]
Pbr018311.1	1239	130.35	479.54	39.63	147.04	1.891543799	Up	1.01E-48	3.48E-46	-	Pbr018311.1	-	-	-	-	gi|694400833|ref|XP_009375494.1|/0/PREDICTED: uncharacterized protein LOC103964299 [Pyrus x bretschneideri]
Pbr028313.1	3546	14	51	1.43	5.25	1.876302276	Up	2.40E-06	0.000106447	-	Pbr028313.1	-	-	-	-	gi|694447337|ref|XP_009349819.1|/0/PREDICTED: uncharacterized protein LOC103941352 isoform X1 [Pyrus x bretschneideri]
Pbr011699.1	1785	128	465	26.5	97.08	1.873181749	Up	1.11E-46	3.45E-44	-	Pbr011699.1	K01051|1|5e-121|433|pop:POPTR_548766|pectinesterase [EC:3.1.1.11]	-	-	-	gi|694388002|ref|XP_009369731.1|/0/PREDICTED: putative pectinesterase/pectinesterase inhibitor 45 [Pyrus x bretschneideri]
Pbr026900.1	504	13	47	10.71	39.05	1.866364068	Up	6.59E-06	0.00027	-	Pbr026900.1	-	-	-	-	gi|694416476|ref|XP_009336363.1|/1.60896e-88/PREDICTED: uncharacterized protein LOC103928957 [Pyrus x bretschneideri]
Pbr003066.1	1899	114	412	22.13	80.64	1.865492188	Up	2.47E-41	7.08E-39	-	Pbr003066.1	-	-	-	-	gi|694374087|ref|XP_009364044.1|/0/PREDICTED: uncharacterized protein LOC103953962 [Pyrus x bretschneideri]
Pbr027251.1	1638	88.46	318.8	20.04	72.81	1.861254101	Up	2.87E-32	6.02E-30	-	Pbr027251.1	-	-	-	-	gi|694416960|ref|XP_009336578.1|/0/PREDICTED: phosphatidylinositol 4-kinase gamma 8-like [Pyrus x bretschneideri]
Pbr013487.1	426	29	104	29.19	105.56	1.85451714	Up	1.90E-11	1.46E-09	-	Pbr013487.1	-	-	-	-	gi|694321887|ref|XP_009352087.1|/5.55399e-70/PREDICTED: uncharacterized protein LOC103943502 [Pyrus x bretschneideri]
Pbr041184.1	486	115	411	98.9	356.4	1.849454911	Up	8.99E-41	2.41E-38	-	Pbr041184.1	-	-	-	GO:0050896//response to stimulus	gi|694439434|ref|XP_009346604.1|/1.96904e-82/PREDICTED: universal stress protein A-like protein [Pyrus x bretschneideri]
Pbr000286.1	912	109	388	46.08	165.4	1.843746613	Up	2.00E-38	5.26E-36	-	Pbr000286.1	K08486|1|8e-121|431|aly:ARALYDRAFT_315228|syntaxin 1B/2/3	GO:0044464//cell part	GO:0005515//protein binding	GO:0015031//protein transport	gi|694309601|ref|XP_009376513.1|/1.46843e-144/PREDICTED: syntaxin-124 [Pyrus x bretschneideri]
Pbr026679.1	768	28	99	14.29	50.96	1.834359361	Up	8.06E-11	5.96E-09	-	Pbr026679.1	-	-	-	-	gi|694416035|ref|XP_009336157.1|/2.53202e-117/PREDICTED: CRIB domain-containing protein RIC6-like [Pyrus x bretschneideri]
Pbr017299.1	741	15	53	7.97	28.39	1.83273122	Up	2.21E-06	9.86E-05	-	Pbr017299.1	-	-	-	-	gi|694398572|ref|XP_009374453.1|/3.60862e-142/PREDICTED: uncharacterized protein LOC103963362 [Pyrus x bretschneideri]
Pbr025040.1	1260	19	67	5.67	20.18	1.831505534	Up	1.00E-07	5.38E-06	-	Pbr025040.1	K14963|1|4e-16|84.3|aly:ARALYDRAFT_485324|COMPASS component SWD3	-	-	-	gi|694313717|ref|XP_009367914.1|/0/PREDICTED: E3 ubiquitin-protein ligase TRAF7 [Pyrus x bretschneideri]
Pbr027768.1	651	14	49.36	8.6	30.56	1.829235978	Up	6.06E-06	0.000248638	-	Pbr027768.1	K06685|1|7e-117|417|vvi:100245566|maintenance of ploidy protein MOB1 (MPS1 binder 1)	-	-	-	gi|694418454|ref|XP_009337230.1|/5.83943e-124/PREDICTED: MOB kinase activator-like 1 isoform X2 [Pyrus x bretschneideri]
Pbr018280.1	669	136.05	476.58	81.01	286.14	1.820549276	Up	5.96E-46	1.81E-43	-	Pbr018280.1	K09377|1|3e-77|285|sbi:SORBI_04g033700|cysteine and glycine-rich protein	-	GO:0046914//transition metal ion binding	-	gi|694401485|ref|XP_009375790.1|/1.13623e-117/PREDICTED: pollen-specific protein SF3-like [Pyrus x bretschneideri]
Pbr009956.1	657	12	42	7.29	25.74	1.820021334	Up	2.89E-05	0.000989235	-	Pbr009956.1	-	GO:0031224//intrinsic to membrane;GO:0043231//intracellular membrane-bounded organelle	-	GO:0051234//establishment of localization	gi|694449413|ref|XP_009350369.1|/4.72744e-121/PREDICTED: transmembrane emp24 domain-containing protein p24beta3-like [Pyrus x bretschneideri]
Pbr013532.1	963	14	49	5.58	19.69	1.819126084	Up	6.06E-06	0.000248992	-	Pbr013532.1	-	-	-	-	gi|694321910|ref|XP_009352098.1|/1.76521e-143/PREDICTED: uncharacterized protein LOC103943513 [Pyrus x bretschneideri]
Pbr013187.2	717	31	108	17.08	60	1.812654526	Up	1.62E-11	1.26E-09	-	Pbr013187.2	-	-	-	-	gi|658009102|ref|XP_008339751.1|/4.88262e-56/PREDICTED: dual specificity protein kinase pyk3-like isoform X1 [Malus domestica]
Pbr011934.4	1917	103	357	19.8	69.19	1.805063111	Up	1.61E-34	3.81E-32	-	Pbr011934.4	K10576|1|3e-67|254|vvi:100250088|ubiquitin-conjugating enzyme E2 H [EC:6.3.2.19];K13415|2|4e-47|187|sbi:SORBI_03g032990|protein brassinosteroid insensitive 1 [EC:2.7.10.1 2.7.11.1]	-	GO:0003824//catalytic activity	-	gi|694388731|ref|XP_009370043.1|/0/PREDICTED: probable LRR receptor-like serine/threonine-protein kinase RLK [Pyrus x bretschneideri]
Pbr018274.3	471	50	173	44.63	155.69	1.802590571	Up	1.75E-17	1.92E-15	-	Pbr018274.3	K13412|1|4e-09|58.5|vcn:VOLCADRAFT_74309|calcium-dependent protein kinase [EC:2.7.11.1]	-	-	-	gi|694401472|ref|XP_009375786.1|/4.26582e-76/PREDICTED: elicitor-responsive protein 3-like [Pyrus x bretschneideri]
Pbr039699.2	2220	267	919	44.07	152.96	1.795285627	Up	1.52E-85	1.07E-82	-	Pbr039699.2	K04733|1|6e-117|420|smo:SELMODRAFT_159261|interleukin-1 receptor-associated kinase 4 [EC:2.7.11.1];K13430|4|6e-69|260|rcu:RCOM_1078760|serine/threonine-protein kinase PBS1 [EC:2.7.11.1]	-	GO:0004672//protein kinase activity;GO:0000166//nucleotide binding	-	gi|694437401|ref|XP_009345732.1|/0/PREDICTED: putative proline-rich receptor-like protein kinase PERK6 [Pyrus x bretschneideri]
Pbr022062.2	1500	280	961	69.55	240.72	1.791233592	Up	4.29E-89	3.45E-86	-	Pbr022062.2	-	-	-	-	gi|694406635|ref|XP_009378113.1|/0/PREDICTED: protein IQ-DOMAIN 1-like isoform X1 [Pyrus x bretschneideri]
Pbr005045.1	990	17	58	6.57	22.62	1.783633654	Up	1.17E-06	5.39E-05	-	Pbr005045.1	-	-	-	-	gi|694447082|ref|XP_009349742.1|/4.52118e-166/PREDICTED: zinc finger protein ZAT5-like [Pyrus x bretschneideri]
Pbr015033.1	960	96.62	329.51	38.63	132.85	1.782004645	Up	1.46E-31	2.96E-29	-	Pbr015033.1	K01051|1|5e-54|209|ppp:PHYPADRAFT_135307|pectinesterase [EC:3.1.1.11]	GO:0030312//external encapsulating structure	GO:0004091//carboxylesterase activity	GO:0071555//cell wall organization	gi|694393382|ref|XP_009372133.1|/1.5772e-168/PREDICTED: LOW QUALITY PROTEIN: probable pectinesterase 67 [Pyrus x bretschneideri]
Pbr013151.1	735	103	350	55.2	189.16	1.776866875	Up	3.59E-33	7.87E-31	-	Pbr013151.1	-	-	-	-	gi|694311585|ref|XP_009358494.1|/7.94194e-126/PREDICTED: uncharacterized protein LOC103949117 [Pyrus x bretschneideri]
Pbr013488.1	504	171	580	140.9	481.89	1.774032251	Up	8.95E-54	3.36E-51	-	Pbr013488.1	-	-	-	-	gi|694321889|ref|XP_009352089.1|/4.45334e-30/PREDICTED: brain acid soluble protein 1 homolog [Pyrus x bretschneideri]
Pbr026948.1	1071	42	142	14.92	50.88	1.769851135	Up	2.84E-14	2.56E-12	-	Pbr026948.1	-	-	GO:0008081//phosphoric diester hydrolase activity	GO:0019400	gi|657995586|ref|XP_008390137.1|/0/PREDICTED: glycerophosphodiester phosphodiesterase GDE1-like [Malus domestica]
Pbr008677.1	381	19	64	21.93	74.48	1.763947261	Up	3.90E-07	1.92E-05	-	Pbr008677.1	-	-	-	-	gi|694382572|ref|XP_009367291.1|/1.26907e-45/PREDICTED: uncharacterized protein LOC103956957 [Pyrus x bretschneideri]
Pbr018388.1	1995	33	111	6.08	20.64	1.763299742	Up	2.11E-11	1.63E-09	-	Pbr018388.1	K08867|1|7e-138|489|smo:SELMODRAFT_134163|WNK lysine deficient protein kinase [EC:2.7.11.1];K12132|4|1e-128|459|pop:POPTR_1096507|serine/threonine-protein kinase WNK1 [EC:2.7.11.1]	-	GO:0004672//protein kinase activity	-	gi|694400688|ref|XP_009375426.1|/0/PREDICTED: probable serine/threonine-protein kinase WNK10 [Pyrus x bretschneideri]
Pbr021951.1	1839	183	616	36.73	124.67	1.763083542	Up	1.57E-56	6.21E-54	-	Pbr021951.1	-	-	GO:0005488//binding	-	gi|694326301|ref|XP_009354070.1|/0/PREDICTED: putative clathrin assembly protein At1g03050 [Pyrus x bretschneideri]
Pbr032240.1	399	100	335	109.03	368.28	1.756077899	Up	2.47E-31	4.93E-29	-	Pbr032240.1	-	-	-	-	gi|694426368|ref|XP_009340867.1|/3.08412e-20/PREDICTED: skin secretory protein xP2-like [Pyrus x bretschneideri]
Pbr012138.1	747	50	167	26.32	88.65	1.751961142	Up	2.51E-16	2.58E-14	-	Pbr012138.1	-	-	-	-	gi|694320785|ref|XP_009351568.1|/7.70325e-116/PREDICTED: vacuolar iron transporter 1-like [Pyrus x bretschneideri]
Pbr007323.1	2844	256.06	854.91	32.74	110.24	1.751521566	Up	6.50E-77	4.00E-74	-	Pbr007323.1	K01535|1|0.0|1529|vvi:100267065|H+-transporting ATPase [EC:3.6.3.6]	GO:0031224//intrinsic to membrane	GO:0042625//ATPase activity, coupled to transmembrane movement of ions;GO:0032559	GO:0009206;GO:0006811//ion transport;GO:0009207	gi|694379952|ref|XP_009366133.1|/0/PREDICTED: ATPase 8, plasma membrane-type-like [Pyrus x bretschneideri]
Pbr016969.1	1569	66	220	15.64	52.56	1.748724763	Up	5.38E-21	6.61E-19	-	Pbr016969.1	-	-	-	-	gi|694397592|ref|XP_009374037.1|/0/PREDICTED: rho guanine nucleotide exchange factor 8 [Pyrus x bretschneideri]
Pbr033684.1	2025	184	612	33.41	112.05	1.745790761	Up	1.97E-55	7.70E-53	-	Pbr033684.1	-	-	-	-	gi|694353328|ref|XP_009358118.1|/0/PREDICTED: COBRA-like protein 10 [Pyrus x bretschneideri]
Pbr021752.1	1008	37	123	14.03	47.04	1.745373051	Up	2.44E-12	2.01E-10	-	Pbr021752.1	-	-	-	-	gi|694405996|ref|XP_009377827.1|/1.11161e-127/PREDICTED: protein FANTASTIC FOUR 3 [Pyrus x bretschneideri]
Pbr000552.2	2550	599	1991	85.69	287.22	1.744957455	Up	4.31E-176	8.89E-173	-	Pbr000552.2	K13420|1|4e-28|125|ath:AT5G46330|LRR receptor-like serine/threonine-protein kinase FLS2 [EC:2.7.11.1]	-	-	-	gi|694310220|ref|XP_009351868.1|/0/PREDICTED: pollen-specific leucine-rich repeat extensin-like protein 3 [Pyrus x bretschneideri]
Pbr041268.1	1290	221.99	736.97	64.67	216.49	1.743131871	Up	2.09E-66	9.92E-64	-	Pbr041268.1	K05658|1|3e-107|387|vvi:100262734|ATP-binding cassette, subfamily B (MDR/TAP), member 1;K00924|2|7e-103|372|osa:4337593|[EC:2.7.1.-]	-	-	-	gi|694367034|ref|XP_009362034.1|/0/PREDICTED: serine/threonine-protein kinase At5g01020-like isoform X2 [Pyrus x bretschneideri]
Pbr026340.1	1638	358.26	1183.84	81.14	270.38	1.736503232	Up	1.05E-104	1.22E-101	-	Pbr026340.1	K01213|1|2e-82|305|pop:POPTR_552472|galacturan 1,4-alpha-galacturonidase [EC:3.2.1.67]	-	-	-	gi|694408071|ref|XP_009378748.1|/0/PREDICTED: exopolygalacturonase-like [Pyrus x bretschneideri]
Pbr022713.1	1638	358.26	1183.84	81.14	270.38	1.736503232	Up	1.05E-104	1.17E-101	-	Pbr022713.1	K01213|1|2e-82|305|pop:POPTR_552472|galacturan 1,4-alpha-galacturonidase [EC:3.2.1.67]	-	-	-	gi|694408071|ref|XP_009378748.1|/0/PREDICTED: exopolygalacturonase-like [Pyrus x bretschneideri]
Pbr010286.1	1002	467	1542	178.27	593.57	1.735354237	Up	8.75E-136	1.41E-132	-	Pbr010286.1	-	-	-	-	gi|694319744|ref|XP_009348465.1|/1.93751e-164/PREDICTED: probable E3 ubiquitin-protein ligase BAH1-like 1 [Pyrus x bretschneideri]
Pbr014900.1	1710	676	2226	146.37	486.02	1.731395794	Up	1.57E-194	3.78E-191	-	Pbr014900.1	K01051|1|3e-146|516|ath:AT5G49180|pectinesterase [EC:3.1.1.11]	-	-	-	gi|694322428|ref|XP_009352343.1|/0/PREDICTED: putative pectinesterase/pectinesterase inhibitor 28 [Pyrus x bretschneideri]
Pbr033472.1	1698	275	904	59.98	198.84	1.729054581	Up	5.79E-80	3.72E-77	-	Pbr033472.1	K01051|1|4e-119|426|pop:POPTR_548766|pectinesterase [EC:3.1.1.11]	-	-	-	gi|694427878|ref|XP_009341542.1|/0/PREDICTED: pectinesterase-like [Pyrus x bretschneideri]
Pbr021033.1	837	21	69	9.75	32.31	1.728506627	Up	2.03E-07	1.04E-05	-	Pbr021033.1	-	-	-	-	gi|657953468|ref|XP_008362824.1|/1.19484e-113/PREDICTED: uncharacterized protein LOC103426513 [Malus domestica]
Pbr035861.2	273	98	322	174.47	577.94	1.727940737	Up	1.52E-29	2.83E-27	-	Pbr035861.2	-	-	-	-	gi|694314214|ref|XP_009370221.1|/4.41411e-27/PREDICTED: defensin-like protein 2 [Pyrus x bretschneideri]
Pbr016411.1	381	14	46	16.16	53.53	1.727920455	Up	2.36E-05	0.000830302	-	Pbr016411.1	-	-	-	-	gi|595833761|ref|XP_007206730.1|/2.64618e-43/hypothetical protein PRUPE_ppa024789mg [Prunus persica]
Pbr014899.1	1719	1625	5278	349.91	1146.08	1.711651952	Up	0	0	-	Pbr014899.1	K01051|1|1e-145|515|ath:AT5G49180|pectinesterase [EC:3.1.1.11]	-	-	-	gi|694322426|ref|XP_009352342.1|/0/PREDICTED: probable pectinesterase/pectinesterase inhibitor 21 [Pyrus x bretschneideri]
Pbr021274.1	2121	16	52	2.77	9.07	1.711216574	Up	7.76E-06	0.000309624	-	Pbr021274.1	K12486|1|4e-14|78.6|gmx:100780452|stromal membrane-associated protein	-	-	-	gi|694405039|ref|XP_009377378.1|/0/PREDICTED: probable ADP-ribosylation factor GTPase-activating protein AGD14 [Pyrus x bretschneideri]
Pbr028331.1	1458	60.97	198	15.61	51.1	1.710852754	Up	7.65E-19	8.77E-17	-	Pbr028331.1	-	-	-	-	gi|694330576|ref|XP_009355987.1|/0/PREDICTED: monoglyceride lipase [Pyrus x bretschneideri]
Pbr035303.1	879	120	389	52.81	172.62	1.70871658	Up	7.96E-35	1.92E-32	-	Pbr035303.1	K01674|1|3e-68|256|gmx:100797935|carbonic anhydrase [EC:4.2.1.1]	-	-	-	gi|694355442|ref|XP_009358737.1|/1.5672e-156/PREDICTED: alpha carbonic anhydrase 7-like [Pyrus x bretschneideri]
Pbr008438.1	1272	57.29	185.71	16.94	55.37	1.708670647	Up	2.17E-17	2.36E-15	-	Pbr008438.1	-	-	-	-	gi|694451491|ref|XP_009350906.1|/0/PREDICTED: putative clathrin assembly protein At1g25240 [Pyrus x bretschneideri]
Pbr024497.1	1899	25	81	4.85	15.85	1.708426188	Up	2.28E-08	1.32E-06	-	Pbr024497.1	K08867|1|5e-141|499|smo:SELMODRAFT_134163|WNK lysine deficient protein kinase [EC:2.7.11.1];K12132|4|2e-130|464|osa:4343678|serine/threonine-protein kinase WNK1 [EC:2.7.11.1]	-	-	-	gi|694412102|ref|XP_009334386.1|/0/PREDICTED: serine/threonine-protein kinase WNK8-like [Pyrus x bretschneideri]
Pbr036262.1	267	39	126	71.58	233.16	1.703691858	Up	3.08E-12	2.52E-10	-	Pbr036262.1	-	GO:0031410//cytoplasmic vesicle	-	-	gi|658009881|ref|XP_008340166.1|/3.75076e-34/PREDICTED: uncharacterized protein LOC103403120 [Malus domestica]
Pbr036627.1	1209	35	113	10.92	35.56	1.703282468	Up	4.14E-11	3.08E-09	-	Pbr036627.1	-	-	-	-	gi|694432914|ref|XP_009343786.1|/0/PREDICTED: uncharacterized protein LOC103935702 [Pyrus x bretschneideri]
Pbr001450.1	516	112	360	89.78	290.99	1.696503574	Up	4.87E-32	1.00E-29	-	Pbr001450.1	K01047|1|7e-57|217|rcu:RCOM_0893800|phospholipase A2 [EC:3.1.1.4]	-	GO:0004091//carboxylesterase activity	GO:0019637//organophosphate metabolic process;GO:0006629//lipid metabolic process	gi|645234435|ref|XP_008223809.1|/7.93013e-78/PREDICTED: phospholipase A2-alpha [Prunus mume]
Pbr005877.2	3447	74	237.72	7.77	25.17	1.695718713	Up	1.55E-21	1.96E-19	-	Pbr005877.2	K11498|1|9e-80|297|ath:AT3G10180|centromeric protein E	-	-	-	gi|694317107|ref|XP_009336747.1|/0/PREDICTED: kinesin-like protein NACK1 [Pyrus x bretschneideri]
Pbr030826.1	798	81	259	39.63	127.8	1.689222964	Up	2.37E-23	3.26E-21	-	Pbr030826.1	-	-	-	-	gi|658020521|ref|XP_008345632.1|/1.0254e-116/PREDICTED: uncharacterized protein LOC103408570 [Malus domestica]
Pbr015487.1	2019	98	313	17.85	57.48	1.687135988	Up	7.34E-28	1.26E-25	-	Pbr015487.1	-	-	-	-	gi|694322805|ref|XP_009352508.1|/0/PREDICTED: galactose oxidase-like [Pyrus x bretschneideri]
Pbr019330.1	3789	27	86	2.57	8.27	1.68611897	Up	1.18E-08	7.07E-07	-	Pbr019330.1	K10395|1|0.0|1518|vvi:100247280|kinesin family member 4/7/21/27	-	GO:0003774//motor activity;GO:0000166//nucleotide binding	-	gi|694402457|ref|XP_009376219.1|/0/PREDICTED: chromosome-associated kinesin KIF4A [Pyrus x bretschneideri]
Pbr023654.1	1188	87	277	27.66	88.82	1.683083415	Up	9.52E-25	1.36E-22	-	Pbr023654.1	-	-	-	-	gi|694410275|ref|XP_009379739.1|/0/PREDICTED: uncharacterized protein LOC103968123 [Pyrus x bretschneideri]
Pbr017341.1	1065	61	194	21.81	69.93	1.680921735	Up	9.22E-18	1.03E-15	-	Pbr017341.1	K13648|1|5e-13|73.6|gmx:100805886|alpha-1,4-galacturonosyltransferase [EC:2.4.1.43]	-	GO:0016740//transferase activity	-	gi|694332153|ref|XP_009356723.1|/0/PREDICTED: probable galacturonosyltransferase-like 4 [Pyrus x bretschneideri]
Pbr033135.1	3078	135	427	15.92	50.77	1.673135924	Up	5.30E-37	1.36E-34	-	Pbr033135.1	-	-	-	-	gi|694352967|ref|XP_009358004.1|/0/PREDICTED: uncharacterized protein LOC103948678 [Pyrus x bretschneideri]
Pbr024304.1	2304	76.34	241.38	12.13	38.66	1.672262087	Up	1.24E-21	1.60E-19	-	Pbr024304.1	K07052|1|2e-08|60.1|mtr:MTR_4g124670|;K14572|2|2e-06|52.8|ath:AT1G67120|midasin;K11294|3|6e-06|51.6|bdi:100838448|nucleolin	-	-	-	gi|694327486|ref|XP_009354608.1|/0/PREDICTED: myb-like protein X [Pyrus x bretschneideri]
Pbr027733.1	1995	25	79	4.61	14.69	1.67199574	Up	5.44E-08	3.00E-06	-	Pbr027733.1	K13415|1|1e-36|152|vvi:100252647|protein brassinosteroid insensitive 1 [EC:2.7.10.1 2.7.11.1]	-	GO:0016772//transferase activity, transferring phosphorus-containing groups	GO:0009987//cellular process	gi|694418353|ref|XP_009337188.1|/0/PREDICTED: probable inactive leucine-rich repeat receptor-like protein kinase At5g20690 [Pyrus x bretschneideri]
Pbr010292.1	1485	57	180	14.31	45.57	1.671060698	Up	1.86E-16	1.93E-14	-	Pbr010292.1	-	-	-	-	gi|694319763|ref|XP_009348528.1|/0/PREDICTED: uncharacterized protein LOC103940166 [Pyrus x bretschneideri]
Pbr011530.1	1773	98.5	310.5	20.54	65.28	1.668204876	Up	2.64E-27	4.26E-25	-	Pbr011530.1	-	-	-	-	gi|657965673|ref|XP_008374499.1|/0/PREDICTED: uncharacterized protein LOC103437776 [Malus domestica]
Pbr041205.1	1773	98.5	310.5	20.54	65.28	1.668204876	Up	2.64E-27	4.23E-25	-	Pbr041205.1	-	-	-	-	gi|657965673|ref|XP_008374499.1|/0/PREDICTED: uncharacterized protein LOC103437776 [Malus domestica]
Pbr023155.1	2034	47	147	8.49	26.79	1.657858122	Up	1.48E-13	1.30E-11	-	Pbr023155.1	K10576|1|4e-69|261|vvi:100250088|ubiquitin-conjugating enzyme E2 H [EC:6.3.2.19];K13415|2|2e-46|185|rcu:RCOM_0478150|protein brassinosteroid insensitive 1 [EC:2.7.10.1 2.7.11.1]	-	GO:0016772//transferase activity, transferring phosphorus-containing groups	GO:0009987//cellular process	gi|694409224|ref|XP_009379253.1|/0/PREDICTED: probably inactive leucine-rich repeat receptor-like protein kinase At1g50610 [Pyrus x bretschneideri]
Pbr020065.1	1587	314	979	73.51	231.13	1.652692103	Up	3.40E-81	2.23E-78	-	Pbr020065.1	K11968|1|0.0|734|vvi:100257215|ariadne-1	-	-	-	gi|694312906|ref|XP_009364271.1|/0/PREDICTED: probable E3 ubiquitin-protein ligase ARI2 [Pyrus x bretschneideri]
Pbr006183.1	570	157.36	490.52	112.41	353.31	1.6521642	Up	1.49E-41	4.30E-39	-	Pbr006183.1	K10579|1|1e-77|286|rcu:RCOM_0553170|ubiquitin-conjugating enzyme E2 M [EC:6.3.2.19]	-	GO:0016879//ligase activity, forming carbon-nitrogen bonds;GO:0032559	GO:0006464//cellular protein modification process	gi|694378767|ref|XP_009365608.1|/1.42963e-111/PREDICTED: NEDD8-conjugating enzyme Ubc12-like [Pyrus x bretschneideri]
Pbr029089.1	1020	21	65	7.86	24.54	1.642534031	Up	1.16E-06	5.37E-05	-	Pbr029089.1	K13258|1|4e-92|336|gmx:547489|2-hydroxyisoflavanone dehydratase [EC:4.2.1.105];K14493|2|3e-30|130|aly:ARALYDRAFT_477795|gibberellin receptor GID1 [EC:3.-.-.-]	-	-	-	gi|694421174|ref|XP_009338446.1|/0/PREDICTED: 2-hydroxyisoflavanone dehydratase-like [Pyrus x bretschneideri]
Pbr034617.1	972	45.92	141.76	18.11	56.39	1.638652797	Up	4.35E-13	3.69E-11	-	Pbr034617.1	K13420|1|3e-19|94.4|vvi:100253808|LRR receptor-like serine/threonine-protein kinase FLS2 [EC:2.7.11.1]	-	-	-	gi|694429824|ref|XP_009342422.1|/3.04414e-159/PREDICTED: pollen-specific leucine-rich repeat extensin-like protein 4 [Pyrus x bretschneideri]
Pbr013917.1	1101	35	108	12.07	37.57	1.63815544	Up	3.54E-10	2.47E-08	-	Pbr013917.1	K00008|1|3e-172|602|mtr:MTR_054s0019|L-iditol 2-dehydrogenase [EC:1.1.1.14]	-	-	-	gi|694391494|ref|XP_009371269.1|/0/PREDICTED: sorbitol dehydrogenase-like [Pyrus x bretschneideri]
Pbr021087.1	579	29.23	90	20.5	63.67	1.634989854	Up	9.35E-09	5.64E-07	-	Pbr021087.1	-	-	-	-	gi|657960174|ref|XP_008371655.1|/2.39573e-93/PREDICTED: centrosomal protein of 135 kDa [Malus domestica]
Pbr011914.1	525	33.83	104.18	26.58	82.53	1.634577536	Up	4.48E-10	3.07E-08	-	Pbr011914.1	K01047|1|8e-50|194|rcu:RCOM_0893800|phospholipase A2 [EC:3.1.1.4]	-	GO:0004091//carboxylesterase activity	GO:0019637//organophosphate metabolic process;GO:0006629//lipid metabolic process	gi|645234435|ref|XP_008223809.1|/1.69579e-70/PREDICTED: phospholipase A2-alpha [Prunus mume]
Pbr027738.1	2163	95	291	16.11	49.76	1.627029991	Up	8.91E-25	1.28E-22	-	Pbr027738.1	-	-	-	-	gi|694418459|ref|XP_009337232.1|/0/PREDICTED: inter-alpha-trypsin inhibitor heavy chain H3 [Pyrus x bretschneideri]
Pbr029596.1	1605	75	229	17.35	53.43	1.622714354	Up	9.52E-20	1.14E-17	-	Pbr029596.1	K13412|1|0.0|860|rcu:RCOM_1479000|calcium-dependent protein kinase [EC:2.7.11.1];K00924|5|0.0|825|ath:AT5G12180|[EC:2.7.1.-]	-	GO:0046872//metal ion binding;GO:0004674//protein serine/threonine kinase activity;GO:0032559	GO:0006464//cellular protein modification process	gi|694313900|ref|XP_009368734.1|/0/PREDICTED: calcium-dependent protein kinase 17-like [Pyrus x bretschneideri]
Pbr027558.1	1965	543	1656	101.71	312.81	1.620825104	Up	2.37E-132	3.61E-129	-	Pbr027558.1	-	-	-	-	gi|694417780|ref|XP_009336933.1|/0/PREDICTED: galactose oxidase-like [Pyrus x bretschneideri]
Pbr000504.1	1392	191	582	51.33	157.73	1.619582919	Up	1.26E-47	4.09E-45	-	Pbr000504.1	K00924|1|2e-129|461|osa:4342410|[EC:2.7.1.-];K07198|3|1e-60|232|bdi:100839912|5'-AMP-activated protein kinase, catalytic alpha subunit [EC:2.7.11.11]	-	GO:0004674//protein serine/threonine kinase activity;GO:0032559	GO:0006464//cellular protein modification process;GO:0023052//signaling	gi|694310108|ref|XP_009350943.1|/0/PREDICTED: CBL-interacting protein kinase 5-like [Pyrus x bretschneideri]
Pbr002662.1	876	290	883	128.1	393.31	1.618396392	Up	2.73E-71	1.49E-68	-	Pbr002662.1	-	-	-	-	gi|694372566|ref|XP_009363600.1|/1.70721e-70/PREDICTED: fasciclin-like arabinogalactan protein 14 [Pyrus x bretschneideri]
Pbr035731.1	1167	68	207	22.04	67.65	1.61796571	Up	6.25E-18	7.03E-16	-	Pbr035731.1	K00924|1|3e-99|360|ath:AT1G30270|[EC:2.7.1.-];K07198|3|1e-54|212|bdi:100836644|5'-AMP-activated protein kinase, catalytic alpha subunit [EC:2.7.11.11]	-	GO:0004674//protein serine/threonine kinase activity;GO:0032559	GO:0006464//cellular protein modification process;GO:0023052//signaling	gi|694431853|ref|XP_009343317.1|/0/PREDICTED: CBL-interacting serine/threonine-protein kinase 11-like, partial [Pyrus x bretschneideri]
Pbr009119.1	876	29	88	12.81	39.2	1.613583179	Up	2.18E-08	1.26E-06	-	Pbr009119.1	-	-	-	-	gi|694383878|ref|XP_009367869.1|/7.5399e-127/PREDICTED: formin-1-like [Pyrus x bretschneideri]
Pbr037398.1	717	35	106	19.28	58.89	1.610917622	Up	8.23E-10	5.52E-08	-	Pbr037398.1	K14488|1|4e-58|222|vvi:100266455|SAUR family protein	-	-	-	gi|694358948|ref|XP_009359696.1|/7.93689e-107/PREDICTED: uncharacterized protein LOC103950233 isoform X1 [Pyrus x bretschneideri]
Pbr038415.1	2142	140	424	23.98	73.24	1.610800132	Up	6.93E-35	1.68E-32	-	Pbr038415.1	K08819|1|7e-147|519|vvi:100240938|cyclin-dependent kinase 12/13 [EC:2.7.11.22 2.7.11.23]	-	-	-	gi|694361999|ref|XP_009360586.1|/0/PREDICTED: probable serine/threonine-protein kinase At1g54610 [Pyrus x bretschneideri]
Pbr040131.1	264	112.64	341.05	210.01	641.05	1.609978861	Up	1.49E-28	2.67E-26	-	Pbr040131.1	-	-	-	-	gi|694325458|ref|XP_009353672.1|/1.99483e-35/PREDICTED: defensin-like protein 2 [Pyrus x bretschneideri]
Pbr002537.1	1494	173	522	43.16	131.31	1.60521002	Up	2.27E-42	6.76E-40	-	Pbr002537.1	K00924|1|1e-25|115|ath:AT5G22850|[EC:2.7.1.-]	-	-	-	gi|694371545|ref|XP_009363310.1|/0/PREDICTED: aspartic proteinase nepenthesin-1-like [Pyrus x bretschneideri]
Pbr010354.1	870	68	205	30.26	92	1.604221874	Up	1.44E-17	1.59E-15	-	Pbr010354.1	-	-	-	-	gi|694320123|ref|XP_009350022.1|/3.0236e-128/PREDICTED: uncharacterized protein LOC103941537 [Pyrus x bretschneideri]
Pbr028565.1	1752	147	443	31.03	94.3	1.603594074	Up	3.74E-36	9.49E-34	-	Pbr028565.1	K13430|1|5e-119|426|rcu:RCOM_1078760|serine/threonine-protein kinase PBS1 [EC:2.7.11.1]	-	GO:0016301//kinase activity	-	gi|694420194|ref|XP_009338016.1|/0/PREDICTED: serine/threonine-protein kinase At3g07070-like [Pyrus x bretschneideri]
Pbr039133.1	2643	1632	4881	225.02	678.65	1.59261449	Up	0	0	-	Pbr039133.1	K01728|1|2e-157|555|rcu:RCOM_0697960|pectate lyase [EC:4.2.2.2]	-	-	-	gi|694361356|ref|XP_009360393.1|/0/PREDICTED: probable pectate lyase 3 [Pyrus x bretschneideri]
Pbr000784.1	1659	1139	3391.56	254.55	764.33	1.586246592	Up	1.11E-260	3.56E-257	-	Pbr000784.1	K00423|1|0.0|867|aly:ARALYDRAFT_892557|L-ascorbate oxidase [EC:1.10.3.3]	-	GO:0003824//catalytic activity;GO:0046914//transition metal ion binding	GO:0008152//metabolic process	gi|694315585|ref|XP_009376274.1|/0/PREDICTED: L-ascorbate oxidase homolog [Pyrus x bretschneideri]
Pbr014760.1	1053	58	172	20.99	62.76	1.580143186	Up	1.09E-14	1.03E-12	-	Pbr014760.1	K13648|1|8e-24|109|pop:POPTR_761704|alpha-1,4-galacturonosyltransferase [EC:2.4.1.43]	-	GO:0016740//transferase activity	-	gi|694322007|ref|XP_009352147.1|/0/PREDICTED: probable galacturonosyltransferase-like 4 [Pyrus x bretschneideri]
Pbr004198.1	2025	142	421	25.78	77.08	1.580104308	Up	9.64E-34	2.23E-31	-	Pbr004198.1	-	-	-	-	gi|694316144|ref|XP_009378852.1|/0/PREDICTED: COBRA-like protein 10 [Pyrus x bretschneideri]
Pbr004987.1	315	27	80	39.7	118.6	1.578893097	Up	1.51E-07	7.89E-06	-	Pbr004987.1	-	-	-	-	gi|694377494|ref|XP_009365047.1|/3.03553e-39/PREDICTED: uncharacterized protein LOC103954920 [Pyrus x bretschneideri]
Pbr030196.1	1659	1044	3078.44	233.32	693.77	1.572147478	Up	8.82E-234	2.55E-230	-	Pbr030196.1	K00423|1|0.0|856|aly:ARALYDRAFT_892557|L-ascorbate oxidase [EC:1.10.3.3]	-	GO:0003824//catalytic activity;GO:0046914//transition metal ion binding	GO:0008152//metabolic process	gi|694422793|ref|XP_009339220.1|/0/PREDICTED: L-ascorbate oxidase homolog [Pyrus x bretschneideri]
Pbr032254.1	594	18	53	12.26	36.41	1.570375762	Up	2.20E-05	0.000780671	-	Pbr032254.1	-	-	-	-	gi|694426346|ref|XP_009340856.1|/1.18683e-106/PREDICTED: uncharacterized protein LOC103932930 [Pyrus x bretschneideri]
Pbr042888.1	474	35	103	31	92	1.569365646	Up	2.87E-09	1.84E-07	-	Pbr042888.1	-	-	-	-	gi|694355653|ref|XP_009358797.1|/1.77748e-77/PREDICTED: uncharacterized protein LOC103949410 isoform X2 [Pyrus x bretschneideri]
Pbr023932.1	1443	155	456	40.11	118.98	1.568685212	Up	4.69E-36	1.17E-33	-	Pbr023932.1	-	-	-	-	gi|694410703|ref|XP_009333751.1|/0/PREDICTED: protein IQ-DOMAIN 1-like [Pyrus x bretschneideri]
Pbr010253.1	1533	581	1708	141.06	418.17	1.56778062	Up	4.13E-130	5.97E-127	-	Pbr010253.1	K00924|1|4e-28|124|ath:AT5G22850|[EC:2.7.1.-]	-	-	-	gi|694385579|ref|XP_009368605.1|/0/PREDICTED: aspartic proteinase CDR1-like [Pyrus x bretschneideri]
Pbr007908.1	978	383	1124	150.09	444.16	1.565251615	Up	4.54E-86	3.28E-83	-	Pbr007908.1	K00430|1|3e-125|446|pop:POPTR_421611|peroxidase [EC:1.11.1.7]	-	GO:0005506//iron ion binding;GO:0003824//catalytic activity;GO:0016209//antioxidant activity	GO:0008152//metabolic process;GO:0006950//response to stress	gi|694451019|ref|XP_009350776.1|/2.12001e-176/PREDICTED: peroxidase 41-like [Pyrus x bretschneideri]
Pbr030852.1	750	305	895	159.84	472.97	1.56512019	Up	6.81E-69	3.51E-66	-	Pbr030852.1	-	-	-	-	gi|694424071|ref|XP_009339812.1|/1.08875e-101/PREDICTED: uncharacterized protein LOC103932007 [Pyrus x bretschneideri]
Pbr037771.1	1704	31.06	91.07	6.75	19.96	1.564152313	Up	2.55E-08	1.46E-06	-	Pbr037771.1	K01051|1|3e-158|556|pop:POPTR_548766|pectinesterase [EC:3.1.1.11]	-	-	-	gi|694359307|ref|XP_009359792.1|/0/PREDICTED: pectinesterase-like [Pyrus x bretschneideri]
Pbr029288.1	2529	116.35	339.41	16.79	49.38	1.556324606	Up	5.47E-27	8.60E-25	-	Pbr029288.1	K01179|1|6e-179|626|rcu:RCOM_0707630|endoglucanase [EC:3.2.1.4]	-	GO:0004553//hydrolase activity, hydrolyzing O-glycosyl compounds	GO:0044238//primary metabolic process	gi|694418286|ref|XP_009337154.1|/0/PREDICTED: endoglucanase 16-like [Pyrus x bretschneideri]
Pbr001313.1	396	34	99	37.42	109.85	1.553653406	Up	7.48E-09	4.56E-07	-	Pbr001313.1	-	-	-	-	gi|694369164|ref|XP_009362648.1|/1.23907e-69/PREDICTED: uncharacterized protein LOC103952712 isoform X1 [Pyrus x bretschneideri]
Pbr033165.1	936	68.5	199	28.15	82.47	1.550734485	Up	1.70E-16	1.76E-14	-	Pbr033165.1	K01090|1|2e-08|58.2|sbi:SORBI_01g038410|protein phosphatase [EC:3.1.3.16];K14497|2|4e-08|57.0|mtr:MTR_3g104710|protein phosphatase 2C [EC:3.1.3.16]	-	GO:0016787//hydrolase activity	-	gi|694353061|ref|XP_009358031.1|/4.143e-142/PREDICTED: putative protein phosphatase 2C-like protein 44 [Pyrus x bretschneideri]
Pbr016121.1	1392	134	389	36.01	105.43	1.549815938	Up	1.80E-30	3.42E-28	-	Pbr016121.1	K00924|1|1e-126|451|osa:4342410|[EC:2.7.1.-];K07198|3|7e-59|226|sbi:SORBI_03g033530|5'-AMP-activated protein kinase, catalytic alpha subunit [EC:2.7.11.11]	-	GO:0004674//protein serine/threonine kinase activity;GO:0032559	GO:0006464//cellular protein modification process;GO:0023052//signaling	gi|694323368|ref|XP_009352756.1|/0/PREDICTED: CBL-interacting serine/threonine-protein kinase 20-like isoform X1 [Pyrus x bretschneideri]
Pbr020807.1	264	144	417.99	268.47	785.65	1.549125864	Up	1.91E-32	4.06E-30	-	Pbr020807.1	-	-	-	-	gi|15617412|dbj|BAB64930.1|/1.86278e-41/defensin-like protein [Pyrus pyrifolia]
Pbr033108.1	1602	20	58	4.64	13.56	1.547160468	Up	1.10E-05	0.000426834	-	Pbr033108.1	-	-	-	-	gi|694352850|ref|XP_009357966.1|/0/PREDICTED: uncharacterized protein LOC103948651 [Pyrus x bretschneideri]
Pbr026043.1	654	29	84	17.71	51.74	1.546715842	Up	1.15E-07	6.15E-06	-	Pbr026043.1	K01304|1|2e-95|346|pop:POPTR_834444|pyroglutamyl-peptidase [EC:3.4.19.3]	-	GO:0003824//catalytic activity	GO:0019538//protein metabolic process	gi|694414605|ref|XP_009335512.1|/1.60751e-121/PREDICTED: pyroglutamyl-peptidase 1-like [Pyrus x bretschneideri]
Pbr040484.1	564	147	425	106.29	309.87	1.543657216	Up	5.75E-33	1.23E-30	-	Pbr040484.1	-	-	-	-	gi|694438123|ref|XP_009346053.1|/1.67292e-40/PREDICTED: dehydrin DHN3-like [Pyrus x bretschneideri]
Pbr026909.1	1440	73	211	18.93	55.18	1.543471046	Up	3.88E-17	4.17E-15	-	Pbr026909.1	K14489|1|5e-07|54.3|vvi:100263145|arabidopsis histidine kinase 2/3/4 (cytokinin receptor) [EC:2.7.13.3]	-	GO:0016798//hydrolase activity, acting on glycosyl bonds	GO:0008152//metabolic process	gi|694416500|ref|XP_009336373.1|/0/PREDICTED: glucan endo-1,3-beta-glucosidase 8-like [Pyrus x bretschneideri]
Pbr033817.1	1740	295	851.91	62.72	182.65	1.542084289	Up	3.97E-64	1.82E-61	-	Pbr033817.1	K08770|1|1e-09|63.2|zma:542322|ubiquitin C	-	GO:0016772//transferase activity, transferring phosphorus-containing groups	-	gi|694428661|ref|XP_009341887.1|/0/PREDICTED: phosphatidylinositol 4-kinase gamma 2-like [Pyrus x bretschneideri]
Pbr005239.1	1203	451	1300.77	141.51	411.56	1.540198765	Up	6.65E-97	5.82E-94	-	Pbr005239.1	K01213|1|1e-92|338|ath:AT3G07850|galacturan 1,4-alpha-galacturonidase [EC:3.2.1.67]	-	-	-	gi|694377810|ref|XP_009365184.1|/0/PREDICTED: exopolygalacturonase-like [Pyrus x bretschneideri]
Pbr028586.1	408	85	245	90.18	262.08	1.539127847	Up	1.37E-19	1.64E-17	-	Pbr028586.1	-	-	-	-	gi|694420101|ref|XP_009337976.1|/7.66547e-67/PREDICTED: uncharacterized protein At4g13230-like [Pyrus x bretschneideri]
Pbr019718.1	837	147.2	422.44	68.35	197.79	1.532956244	Up	1.92E-32	4.05E-30	-	Pbr019718.1	-	-	-	-	gi|694380941|ref|XP_009366572.1|/3.81386e-40/PREDICTED: uncharacterized protein LOC103956333 [Pyrus x bretschneideri]
Pbr015791.1	2574	94	269.33	13.32	38.48	1.530514717	Up	3.65E-21	4.59E-19	-	Pbr015791.1	K04733|1|5e-149|526|ath:AT5G38990|interleukin-1 receptor-associated kinase 4 [EC:2.7.11.1];K00924|4|8e-62|237|aly:ARALYDRAFT_486409|[EC:2.7.1.-]	-	-	-	gi|694395376|ref|XP_009373018.1|/0/PREDICTED: probable receptor-like protein kinase At4g39110 [Pyrus x bretschneideri]
Pbr034273.1	2334	154	438	24.14	69.23	1.519971672	Up	3.35E-33	7.46E-31	-	Pbr034273.1	K01126|1|4e-21|102|smo:SELMODRAFT_85502|glycerophosphoryl diester phosphodiesterase [EC:3.1.4.46]	-	GO:0008081//phosphoric diester hydrolase activity	GO:0044238//primary metabolic process	gi|694354554|ref|XP_009358473.1|/0/PREDICTED: probable glycerophosphoryl diester phosphodiesterase 2 [Pyrus x bretschneideri]
Pbr003376.1	1047	44	125	16.02	45.89	1.518305659	Up	1.64E-10	1.18E-08	-	Pbr003376.1	K13430|1|1e-64|245|pop:POPTR_548061|serine/threonine-protein kinase PBS1 [EC:2.7.11.1];K04733|3|8e-64|242|smo:SELMODRAFT_33807|interleukin-1 receptor-associated kinase 4 [EC:2.7.11.1]	-	GO:0004672//protein kinase activity;GO:0032559	GO:0006464//cellular protein modification process	gi|595803980|ref|XP_007202089.1|/4.42992e-175/hypothetical protein PRUPE_ppa007444mg [Prunus persica]
Pbr017163.1	2424	222	630	33.46	95.76	1.516985707	Up	6.95E-47	2.21E-44	-	Pbr017163.1	K04733|1|5e-119|427|smo:SELMODRAFT_159261|interleukin-1 receptor-associated kinase 4 [EC:2.7.11.1];K13430|4|7e-73|273|rcu:RCOM_1078760|serine/threonine-protein kinase PBS1 [EC:2.7.11.1]	-	GO:0004672//protein kinase activity;GO:0000166//nucleotide binding	-	gi|694397983|ref|XP_009374196.1|/0/PREDICTED: putative proline-rich receptor-like protein kinase PERK6 [Pyrus x bretschneideri]
Pbr027242.1	897	249.32	706.61	107.32	306.71	1.514956245	Up	2.85E-52	1.04E-49	-	Pbr027242.1	-	-	-	-	gi|303291416|ref|XP_003064993.1|/1.53923e-61/predicted protein, partial [Micromonas pusilla CCMP1545]
Pbr042138.1	924	49.77	141	20.74	59.26	1.514642732	Up	7.30E-12	5.78E-10	-	Pbr042138.1	-	-	-	-	gi|694367996|ref|XP_009362308.1|/3.75749e-172/PREDICTED: uncharacterized protein LOC103952449 [Pyrus x bretschneideri]
Pbr029722.1	2073	45	127	7.97	22.69	1.50940498	Up	1.43E-10	1.03E-08	-	Pbr029722.1	K04733|1|7e-128|456|smo:SELMODRAFT_159261|interleukin-1 receptor-associated kinase 4 [EC:2.7.11.1];K13416|4|8e-73|273|ath:AT4G33430|brassinosteroid insensitive 1-associated receptor kinase 1 [EC:2.7.10.1 2.7.11.1]	-	GO:0004871//signal transducer activity;GO:0004674//protein serine/threonine kinase activity;GO:0032559	GO:0006464//cellular protein modification process	gi|694332095|ref|XP_009356695.1|/0/PREDICTED: proline-rich receptor-like protein kinase PERK4 [Pyrus x bretschneideri]
Pbr002661.1	789	738	2081	365.67	1039.73	1.507594758	Up	2.26E-149	4.08E-146	-	Pbr002661.1	-	-	-	-	gi|694372563|ref|XP_009363599.1|/3.27211e-67/PREDICTED: fasciclin-like arabinogalactan protein 14 [Pyrus x bretschneideri]
Pbr036152.1	1023	27	76	10.08	28.61	1.505023859	Up	7.82E-07	3.73E-05	-	Pbr036152.1	K00430|1|7e-71|265|aly:ARALYDRAFT_488648|peroxidase [EC:1.11.1.7]	-	-	-	gi|694357645|ref|XP_009359339.1|/0/PREDICTED: peroxidase 57-like [Pyrus x bretschneideri]
Pbr000611.1	300	161	453	252.43	716.08	1.504237396	Up	8.63E-34	2.01E-31	-	Pbr000611.1	-	-	-	-	-
Pbr028981.1	264	118.17	332.1	220.31	624.22	1.502519601	Up	3.44E-25	5.10E-23	-	Pbr028981.1	-	-	-	-	gi|694420951|ref|XP_009338353.1|/8.95439e-36/PREDICTED: defensin-like protein 2 [Pyrus x bretschneideri]
Pbr005042.2	873	68	191	30.15	85.4	1.502078068	Up	4.25E-15	4.15E-13	-	Pbr005042.2	-	-	-	-	gi|694448088|ref|XP_009350026.1|/2.73264e-153/PREDICTED: uncharacterized protein LOC103941543 [Pyrus x bretschneideri]
Pbr024378.1	3093	71	199	8.33	23.54	1.49872592	Up	1.26E-15	1.26E-13	-	Pbr024378.1	-	-	-	-	gi|657997713|ref|XP_008391244.1|/0/PREDICTED: uncharacterized protein LOC103453481 isoform X1 [Malus domestica]
Pbr021264.1	852	645	1804	293.7	828.33	1.495862375	Up	2.84E-128	3.90E-125	-	Pbr021264.1	-	-	-	-	gi|694405008|ref|XP_009377364.1|/2.25481e-88/PREDICTED: fasciclin-like arabinogalactan protein 3 [Pyrus x bretschneideri]
Pbr028983.1	264	88.83	248	165.61	466.14	1.492973528	Up	3.02E-19	3.54E-17	-	Pbr028983.1	-	-	-	-	gi|694420951|ref|XP_009338353.1|/8.95439e-36/PREDICTED: defensin-like protein 2 [Pyrus x bretschneideri]
Pbr034854.1	1722	20.47	57.06	4.4	12.37	1.491270071	Up	1.66E-05	0.000611378	-	Pbr034854.1	-	-	-	-	gi|694372453|ref|XP_009363570.1|/0/PREDICTED: uncharacterized protein LOC103953544 [Pyrus x bretschneideri]
Pbr018093.1	843	57	158	26.26	73.4	1.482913147	Up	1.59E-12	1.32E-10	-	Pbr018093.1	K06883|1|2e-73|273|ath:AT5G54840|;K07890|4|8e-14|75.9|osa:4338469|Ras-related protein Rab-21	-	-	-	gi|694324505|ref|XP_009353268.1|/2.06704e-126/PREDICTED: septum-promoting GTP-binding protein 1 [Pyrus x bretschneideri]
Pbr018143.1	3534	22.01	60.65	2.25	6.26	1.476237656	Up	1.84E-05	0.000668837	-	Pbr018143.1	K04733|1|5e-43|175|aly:ARALYDRAFT_916421|interleukin-1 receptor-associated kinase 4 [EC:2.7.11.1];K00924|3|1e-40|167|ath:AT1G14370|[EC:2.7.1.-];K05658|5|2e-39|163|vvi:100262734|ATP-binding cassette, subfamily B (MDR/TAP), member 1	-	GO:0004672//protein kinase activity	-	gi|567916154|ref|XP_006450083.1|/0/hypothetical protein CICLE_v10010213mg [Citrus clementina]
Pbr028213.1	570	175.64	484.48	125.46	348.96	1.475834207	Up	3.74E-35	9.15E-33	-	Pbr028213.1	K10579|1|1e-77|286|rcu:RCOM_0553170|ubiquitin-conjugating enzyme E2 M [EC:6.3.2.19]	-	GO:0016879//ligase activity, forming carbon-nitrogen bonds;GO:0032559	GO:0006464//cellular protein modification process	gi|694419287|ref|XP_009337603.1|/5.43259e-111/PREDICTED: NEDD8-conjugating enzyme Ubc12-like [Pyrus x bretschneideri]
Pbr015220.1	855	144	397	65.32	181.59	1.475088061	Up	5.33E-29	9.81E-27	-	Pbr015220.1	-	-	-	-	gi|694393816|ref|XP_009372333.1|/4.06914e-146/PREDICTED: uncharacterized protein LOC103961511 [Pyrus x bretschneideri]
Pbr028241.1	2940	51.97	143	6.42	17.82	1.472852134	Up	1.23E-11	9.62E-10	-	Pbr028241.1	-	-	-	-	gi|694419584|ref|XP_009337745.1|/0/PREDICTED: ethylene-overproduction protein 1-like isoform X2 [Pyrus x bretschneideri]
Pbr031674.1	2430	19.92	54.62	2.99	8.28	1.469485283	Up	2.89E-05	0.000989572	-	Pbr031674.1	K15078|1|1e-125|449|vvi:100250139|structure-specific endonuclease subunit SLX1 [EC:3.6.1.-];K03798|4|8e-75|280|rcu:RCOM_0340700|cell division protease FtsH [EC:3.4.24.-]	-	-	-	gi|694425837|ref|XP_009340625.1|/0/PREDICTED: pentatricopeptide repeat-containing protein At2g03880, mitochondrial-like [Pyrus x bretschneideri]
Pbr007920.1	1833	1073.61	2944.91	216.2	598.02	1.467827211	Up	2.00E-202	5.25E-199	-	Pbr007920.1	-	-	-	-	gi|357488189|ref|XP_003614382.1|/4.63595e-105/hypothetical protein MTR_5g050970 [Medicago truncatula]
Pbr004069.1	3210	29.84	81.84	3.37	9.32	1.467581363	Up	3.91E-07	1.92E-05	-	Pbr004069.1	K14411|1|0.0|675|rcu:RCOM_0046640|RNA-binding protein Musashi	GO:0032991//macromolecular complex	GO:0005488//binding	-	gi|694376456|ref|XP_009364669.1|/0/PREDICTED: heterogeneous nuclear ribonucleoprotein 1-like [Pyrus x bretschneideri]
Pbr041581.1	411	124	340	130.38	360.46	1.467116593	Up	7.07E-25	1.03E-22	-	Pbr041581.1	-	-	-	-	gi|694439961|ref|XP_009346827.1|/1.00232e-50/PREDICTED: uncharacterized protein At4g13230-like [Pyrus x bretschneideri]
Pbr032052.1	993	25.68	70.2	9.9	27.29	1.462871964	Up	2.35E-06	0.000104582	-	Pbr032052.1	K01792|1|3e-99|359|ppp:PHYPADRAFT_155277|glucose-6-phosphate 1-epimerase [EC:5.1.3.15]	-	GO:0003824//catalytic activity	-	gi|694426066|ref|XP_009340731.1|/1.40921e-175/PREDICTED: putative glucose-6-phosphate 1-epimerase [Pyrus x bretschneideri]
Pbr006175.1	1104	73	198	25.11	68.67	1.451417935	Up	6.72E-15	6.46E-13	-	Pbr006175.1	-	-	-	-	gi|694378887|ref|XP_009365662.1|/0/PREDICTED: uncharacterized protein LOC103955490 [Pyrus x bretschneideri]
Pbr010107.1	1113	22.5	61	7.67	20.97	1.451028379	Up	1.23E-05	0.000473233	-	Pbr010107.1	K13430|1|4e-138|489|rcu:RCOM_1078760|serine/threonine-protein kinase PBS1 [EC:2.7.11.1]	-	GO:0004871//signal transducer activity;GO:0004713//protein tyrosine kinase activity;GO:0032559	GO:0006464//cellular protein modification process	gi|694316084|ref|XP_009378601.1|/0/PREDICTED: serine/threonine-protein kinase PBS1-like [Pyrus x bretschneideri]
Pbr004172.1	1113	22.5	61	7.67	20.97	1.451028379	Up	1.23E-05	0.000472606	-	Pbr004172.1	K13430|1|4e-138|489|rcu:RCOM_1078760|serine/threonine-protein kinase PBS1 [EC:2.7.11.1]	-	GO:0004871//signal transducer activity;GO:0004713//protein tyrosine kinase activity;GO:0032559	GO:0006464//cellular protein modification process	gi|694316084|ref|XP_009378601.1|/0/PREDICTED: serine/threonine-protein kinase PBS1-like [Pyrus x bretschneideri]
Pbr030673.1	735	62	168	33.23	90.8	1.450206004	Up	7.66E-13	6.45E-11	-	Pbr030673.1	-	-	-	-	gi|658044546|ref|XP_008357935.1|/1.30604e-83/PREDICTED: uncharacterized protein LOC103421668 [Malus domestica]
Pbr032242.1	810	219	592	105.41	287.34	1.446747103	Up	2.85E-41	8.01E-39	-	Pbr032242.1	-	-	-	-	gi|694392622|ref|XP_009371780.1|/2.77171e-08/PREDICTED: putative protein TPRXL [Pyrus x bretschneideri]
Pbr040466.1	1581	27	73	6.35	17.3	1.445943541	Up	2.60E-06	0.000114574	-	Pbr040466.1	K08150|1|2e-60|231|vvi:100268023|MFS transporter, SP family, solute carrier family 2 (myo-inositol transporter), member 13	-	-	-	gi|694417838|ref|XP_009336961.1|/0/PREDICTED: putative polyol transporter 1 [Pyrus x bretschneideri]
Pbr025452.1	759	40	108	20.69	56.32	1.444713689	Up	1.05E-08	6.31E-07	-	Pbr025452.1	-	-	-	-	gi|694413229|ref|XP_009334887.1|/1.07526e-112/PREDICTED: protein MIZU-KUSSEI 1 [Pyrus x bretschneideri]
Pbr004347.1	2643	166	448	22.89	62.29	1.44428311	Up	1.47E-31	2.94E-29	-	Pbr004347.1	K04733|1|1e-154|545|aly:ARALYDRAFT_916421|interleukin-1 receptor-associated kinase 4 [EC:2.7.11.1];K00924|3|2e-57|222|aly:ARALYDRAFT_486409|[EC:2.7.1.-]	-	-	-	gi|694376140|ref|XP_009364589.1|/0/PREDICTED: receptor-like protein kinase ANXUR2 [Pyrus x bretschneideri]
Pbr007917.1	291	153	411	249.82	676.6	1.437414197	Up	6.77E-29	1.24E-26	-	Pbr007917.1	-	-	-	-	gi|658035496|ref|XP_008353279.1|/9.63613e-46/PREDICTED: zinc finger MYM-type protein 1-like [Malus domestica]
Pbr042925.1	1527	151	405	36.81	99.56	1.435468481	Up	1.96E-28	3.45E-26	-	Pbr042925.1	K08150|1|5e-32|137|vvi:100268023|MFS transporter, SP family, solute carrier family 2 (myo-inositol transporter), member 13	-	-	GO:0006810//transport	gi|694420205|ref|XP_009338022.1|/0/PREDICTED: sugar transport protein 4-like [Pyrus x bretschneideri]
Pbr031456.1	666	99	264	59.25	159.31	1.42694977	Up	6.37E-19	7.34E-17	-	Pbr031456.1	K09377|1|3e-83|305|pop:POPTR_1098216|cysteine and glycine-rich protein	-	GO:0046914//transition metal ion binding	-	gi|657968646|ref|XP_008376025.1|/3.51229e-103/PREDICTED: pollen-specific protein SF3-like [Malus domestica]
Pbr020729.1	585	307.42	819.23	213.15	572.75	1.426036498	Up	2.32E-55	8.95E-53	-	Pbr020729.1	-	-	-	-	gi|703137890|ref|XP_010106597.1|/8.24128e-73/hypothetical protein L484_002552 [Morus notabilis]
Pbr006393.1	1242	74	197	22.44	60.25	1.424888565	Up	1.84E-14	1.70E-12	-	Pbr006393.1	K01110|1|2e-172|603|gmx:100809938|phosphatidylinositol-3,4,5-trisphosphate 3-phosphatase [EC:3.1.3.67]	-	-	-	gi|694379537|ref|XP_009365953.1|/0/PREDICTED: phosphatidylinositol 3,4,5-trisphosphate 3-phosphatase and dual-specificity protein phosphatase PTEN-like [Pyrus x bretschneideri]
Pbr010124.2	3030	380	1010	45.53	122.04	1.422464721	Up	1.74E-67	8.52E-65	-	Pbr010124.2	K00924|1|3e-25|115|aly:ARALYDRAFT_473063|[EC:2.7.1.-];K13420|4|4e-25|115|vvi:100253808|LRR receptor-like serine/threonine-protein kinase FLS2 [EC:2.7.11.1]	-	-	-	gi|694452738|ref|XP_009351253.1|/0/PREDICTED: pollen-specific leucine-rich repeat extensin-like protein 4 [Pyrus x bretschneideri]
Pbr010217.1	2517	31	82	4.49	11.99	1.417044309	Up	9.43E-07	4.43E-05	-	Pbr010217.1	K01931|1|3e-26|119|osa:4343310|protein neuralized [EC:6.3.2.19]	-	-	-	gi|694385636|ref|XP_009368632.1|/0/PREDICTED: probable GPI-anchored adhesin-like protein PGA55 [Pyrus x bretschneideri]
Pbr036153.1	1011	358	947	135.35	361.03	1.415423836	Up	6.14E-63	2.65E-60	-	Pbr036153.1	K00430|1|2e-69|260|mtr:MTR_1g101830|peroxidase [EC:1.11.1.7]	-	-	-	gi|694357648|ref|XP_009359340.1|/0/PREDICTED: peroxidase 44-like [Pyrus x bretschneideri]
Pbr008260.1	1026	169	447	62.89	167.73	1.41523821	Up	1.36E-30	2.61E-28	-	Pbr008260.1	K13449|1|2e-23|107|rcu:RCOM_1381930|pathogenesis-related protein 1	-	-	-	gi|658029866|ref|XP_008350381.1|/3.91418e-144/PREDICTED: hornerin-like [Malus domestica]
Pbr028226.1	798	30	79	14.68	38.98	1.408882122	Up	1.63E-06	7.37E-05	-	Pbr028226.1	K00522|1|9e-78|288|rcu:RCOM_0847660|ferritin heavy chain [EC:1.16.3.1]	-	GO:0046914//transition metal ion binding	-	gi|695271681|ref|NP_001289213.1|/4.76317e-114/ferritin-4, chloroplastic-like [Pyrus x bretschneideri]
Pbr016136.1	543	360	947	271.96	721.38	1.407364951	Up	2.05E-62	8.73E-60	-	Pbr016136.1	K03036|1|2e-33|139|aly:ARALYDRAFT_336019|26S proteasome regulatory subunit N6;K01834|2|2e-21|99.8|vvi:100245371|2,3-bisphosphoglycerate-dependent phosphoglycerate mutase [EC:5.4.2.1]	-	-	-	gi|694323412|ref|XP_009352776.1|/1.9631e-88/PREDICTED: olee1-like protein [Pyrus x bretschneideri]
Pbr019871.1	4527	156.11	409	12.42	32.81	1.40147042	Up	9.03E-28	1.53E-25	-	Pbr019871.1	K04733|1|6e-47|188|aly:ARALYDRAFT_916421|interleukin-1 receptor-associated kinase 4 [EC:2.7.11.1];K00924|3|1e-43|177|ath:AT1G14370|[EC:2.7.1.-];K13430|5|8e-42|171|vvi:100254113|serine/threonine-protein kinase PBS1 [EC:2.7.11.1]	-	-	-	gi|694313195|ref|XP_009365576.1|/0/PREDICTED: U-box domain-containing protein 51-like [Pyrus x bretschneideri]
Pbr009502.1	480	48	125	41.89	110	1.392825734	Up	2.08E-09	1.35E-07	-	Pbr009502.1	-	-	-	-	gi|658000966|ref|XP_008392944.1|/4.44765e-79/PREDICTED: pleckstrin homology domain-containing protein 1 [Malus domestica]
Pbr030277.1	249	48	125	97.13	255	1.39250838	Up	2.08E-09	1.35E-07	-	Pbr030277.1	-	-	-	-	-
Pbr014361.1	1896	54.29	141.22	10.55	27.68	1.391600944	Up	1.78E-10	1.27E-08	-	Pbr014361.1	-	-	-	-	gi|694392635|ref|XP_009371786.1|/0/PREDICTED: uncharacterized protein LOC103961008 [Pyrus x bretschneideri]
Pbr038607.1	933	50	130	20.62	54.06	1.390517179	Up	1.04E-09	6.90E-08	-	Pbr038607.1	K06892|1|1e-125|447|pop:POPTR_550478|;K05278|3|4e-39|160|gmx:778157|flavonol synthase [EC:1.14.11.23]	-	-	-	gi|694360726|ref|XP_009360216.1|/8.80842e-169/PREDICTED: feruloyl CoA ortho-hydroxylase 2-like [Pyrus x bretschneideri]
Pbr026773.2	1038	31.38	81.49	11.53	30.2	1.389156037	Up	1.39E-06	6.36E-05	-	Pbr026773.2	K01051|1|3e-62|236|ppp:PHYPADRAFT_135307|pectinesterase [EC:3.1.1.11]	GO:0030312//external encapsulating structure	GO:0004091//carboxylesterase activity	GO:0071555//cell wall organization	gi|694416444|ref|XP_009336347.1|/0/PREDICTED: probable pectinesterase 67 [Pyrus x bretschneideri]
Pbr034507.1	1533	93	241	22.58	59	1.385669468	Up	1.03E-16	1.09E-14	-	Pbr034507.1	K01858|1|0.0|957|rcu:RCOM_0197350|myo-inositol-1-phosphate synthase [EC:5.5.1.4]	GO:0044424//intracellular part	GO:0016872//intramolecular lyase activity	GO:0006644//phospholipid metabolic process;GO:0006020//inositol metabolic process	gi|694429725|ref|XP_009342376.1|/0/PREDICTED: inositol-3-phosphate synthase-like [Pyrus x bretschneideri]
Pbr011478.1	1326	145	375	41.03	106.99	1.3827249	Up	4.39E-25	6.44E-23	-	Pbr011478.1	K01728|1|6e-177|618|pop:POPTR_581348|pectate lyase [EC:4.2.2.2]	-	-	-	gi|694387166|ref|XP_009369346.1|/0/PREDICTED: pectate lyase-like [Pyrus x bretschneideri]
Pbr026600.1	1053	78	201	28.22	73.34	1.377882278	Up	4.53E-14	4.08E-12	-	Pbr026600.1	K11228|1|4e-53|206|ota:Ot13g01170|mitogen-activated protein kinase kinase kinase [EC:2.7.11.1];K13414|2|1e-47|188|ath:AT4G08500|mitogen-activated protein kinase kinase kinase 1, plant [EC:2.7.11.25]	-	GO:0004674//protein serine/threonine kinase activity;GO:0000166//nucleotide binding	-	gi|694329362|ref|XP_009355446.1|/0/PREDICTED: mitogen-activated protein kinase kinase kinase NPK1-like [Pyrus x bretschneideri]
Pbr032370.1	858	127	326	57.39	148.54	1.371980204	Up	9.09E-22	1.18E-19	-	Pbr032370.1	-	-	-	-	gi|694352043|ref|XP_009357725.1|/1.15409e-140/PREDICTED: glucan endo-1,3-beta-glucosidase-like [Pyrus x bretschneideri]
Pbr005237.1	1206	251	643.23	78.55	202.98	1.369654402	Up	3.04E-41	8.45E-39	-	Pbr005237.1	K01213|1|2e-94|343|ath:AT3G07850|galacturan 1,4-alpha-galacturonidase [EC:3.2.1.67]	-	-	-	gi|694377808|ref|XP_009365183.1|/0/PREDICTED: exopolygalacturonase-like [Pyrus x bretschneideri]
Pbr025141.1	885	27	69	11.79	30.39	1.366032957	Up	1.23E-05	0.000471139	-	Pbr025141.1	-	-	-	-	gi|694313513|ref|XP_009367059.1|/3.21118e-141/PREDICTED: heat shock factor protein HSF24 [Pyrus x bretschneideri]
Pbr025104.1	1935	38	97	7.23	18.62	1.364785521	Up	2.11E-07	1.08E-05	-	Pbr025104.1	K11228|1|8e-62|236|ota:Ot13g01170|mitogen-activated protein kinase kinase kinase [EC:2.7.11.1];K13414|2|1e-58|226|aly:ARALYDRAFT_489755|mitogen-activated protein kinase kinase kinase 1, plant [EC:2.7.11.25]	-	-	-	gi|694313736|ref|XP_009368062.1|/0/PREDICTED: mitogen-activated protein kinase kinase kinase YODA-like [Pyrus x bretschneideri]
Pbr031675.1	1425	300	762	78.66	201.47	1.356862938	Up	6.41E-48	2.11E-45	-	Pbr031675.1	K00924|1|0.0|726|ath:AT4G00720|[EC:2.7.1.-];K03083|3|0.0|670|smo:SELMODRAFT_159063|glycogen synthase kinase 3 beta [EC:2.7.11.26]	-	GO:0004672//protein kinase activity;GO:0032559	GO:0006464//cellular protein modification process	gi|694425835|ref|XP_009340624.1|/0/PREDICTED: shaggy-related protein kinase theta-like [Pyrus x bretschneideri]
Pbr020327.1	1260	26	66	7.77	19.88	1.355331253	Up	2.11E-05	0.000756348	-	Pbr020327.1	-	-	-	-	gi|694319548|ref|XP_009347505.1|/0/PREDICTED: uncharacterized protein LOC103939169 [Pyrus x bretschneideri]
Pbr013438.1	1473	521.82	1323.47	132.13	337.92	1.354723673	Up	7.38E-82	4.96E-79	-	Pbr013438.1	-	-	-	-	gi|694321873|ref|XP_009352080.1|/0/PREDICTED: uncharacterized protein LOC103943491 [Pyrus x bretschneideri]
Pbr020882.1	849	28	71	12.8	32.73	1.354469792	Up	1.04E-05	0.000407749	-	Pbr020882.1	-	-	-	-	gi|694325664|ref|XP_009353768.1|/1.07191e-98/PREDICTED: ankyrin-2-like [Pyrus x bretschneideri]
Pbr002508.1	3297	62	157	6.81	17.4	1.353360603	Up	5.01E-11	3.72E-09	-	Pbr002508.1	K01931|1|1e-26|120|osa:4343310|protein neuralized [EC:6.3.2.19]	-	-	-	gi|658041071|ref|XP_008356148.1|/0/PREDICTED: probable GPI-anchored adhesin-like protein PGA55 [Malus domestica]
Pbr036820.1	747	105.5	267	55.54	141.73	1.351546084	Up	7.45E-18	8.35E-16	-	Pbr036820.1	-	GO:0031224//intrinsic to membrane	-	-	gi|694391010|ref|XP_009371053.1|/3.34143e-119/PREDICTED: bax inhibitor 1-like [Pyrus x bretschneideri]
Pbr032478.1	681	435.86	1102.23	254.4	648.71	1.350475008	Up	3.13E-68	1.56E-65	-	Pbr032478.1	-	-	-	-	gi|303291416|ref|XP_003064993.1|/3.01524e-65/predicted protein, partial [Micromonas pusilla CCMP1545]
Pbr035229.1	1365	673	1689	184.66	467.33	1.339570261	Up	4.92E-102	5.07E-99	-	Pbr035229.1	K01728|1|2e-163|573|vvi:100262177|pectate lyase [EC:4.2.2.2]	-	-	-	gi|694430824|ref|XP_009342871.1|/0/PREDICTED: pectate lyase-like [Pyrus x bretschneideri]
Pbr040482.1	585	278	697	192.75	487.29	1.338049756	Up	4.38E-43	1.32E-40	-	Pbr040482.1	-	-	-	-	gi|694438111|ref|XP_009346046.1|/2.16876e-73/PREDICTED: cold-shock protein CS120-like [Pyrus x bretschneideri]
Pbr005848.1	1581	106	265	24.92	62.81	1.333690201	Up	2.76E-17	2.98E-15	-	Pbr005848.1	K01179|1|3e-97|353|gmx:100101849|endoglucanase [EC:3.2.1.4]	-	GO:0004553//hydrolase activity, hydrolyzing O-glycosyl compounds	GO:0044238//primary metabolic process	gi|694316728|ref|XP_009335173.1|/0/PREDICTED: endoglucanase 2-like [Pyrus x bretschneideri]
Pbr005831.1	678	44	109	25.81	64.47	1.320697842	Up	7.89E-08	4.31E-06	-	Pbr005831.1	K07375|1|2e-118|422|rcu:RCOM_1598040|tubulin beta	GO:0032991//macromolecular complex;GO:0015630//microtubule cytoskeleton	GO:0017111//nucleoside-triphosphatase activity;GO:0032561//guanyl ribonucleotide binding	GO:0043623//cellular protein complex assembly;GO:0009207;GO:0007017//microtubule-based process	gi|694316686|ref|XP_009334999.1|/1.23408e-119/PREDICTED: tubulin beta chain-like [Pyrus x bretschneideri]
Pbr040129.1	264	150.05	371.65	279.76	698.56	1.320194334	Up	3.39E-23	4.62E-21	-	Pbr040129.1	-	-	-	-	gi|15617412|dbj|BAB64930.1|/4.01945e-36/defensin-like protein [Pyrus pyrifolia]
Pbr018539.1	1899	61	151	11.84	29.55	1.319489049	Up	2.57E-10	1.80E-08	-	Pbr018539.1	-	-	-	-	gi|694324846|ref|XP_009353404.1|/0/PREDICTED: phosphatidylinositol/phosphatidylcholine transfer protein SFH3-like [Pyrus x bretschneideri]
Pbr034699.1	1239	139.37	344.36	42.38	105.59	1.317017717	Up	1.22E-21	1.58E-19	-	Pbr034699.1	-	-	-	-	gi|694430169|ref|XP_009342577.1|/0/PREDICTED: uncharacterized protein LOC103934551 [Pyrus x bretschneideri]
Pbr004877.1	564	110.5	272.5	79.9	198.68	1.314179244	Up	2.08E-17	2.28E-15	-	Pbr004877.1	-	-	-	-	gi|694416291|ref|XP_009336274.1|/9.30317e-108/PREDICTED: umecyanin-like [Pyrus x bretschneideri]
Pbr026718.1	564	110.5	272.5	79.9	198.68	1.314179244	Up	2.08E-17	2.27E-15	-	Pbr026718.1	-	-	-	-	gi|694416291|ref|XP_009336274.1|/9.30317e-108/PREDICTED: umecyanin-like [Pyrus x bretschneideri]
Pbr033845.1	2844	184.47	452.05	23.59	58.29	1.305072983	Up	1.30E-27	2.18E-25	-	Pbr033845.1	K01535|1|0.0|1533|vvi:100267065|H+-transporting ATPase [EC:3.6.3.6]	GO:0031224//intrinsic to membrane	GO:0042625//ATPase activity, coupled to transmembrane movement of ions;GO:0032559	GO:0009206;GO:0006811//ion transport;GO:0009207	gi|694428502|ref|XP_009341817.1|/0/PREDICTED: ATPase 8, plasma membrane-type isoform X1 [Pyrus x bretschneideri]
Pbr033851.1	2844	184.47	452.05	23.59	58.29	1.305072983	Up	1.30E-27	2.17E-25	-	Pbr033851.1	K01535|1|0.0|1533|vvi:100267065|H+-transporting ATPase [EC:3.6.3.6]	GO:0031224//intrinsic to membrane	GO:0042625//ATPase activity, coupled to transmembrane movement of ions;GO:0032559	GO:0009206;GO:0006811//ion transport;GO:0009207	gi|694428502|ref|XP_009341817.1|/0/PREDICTED: ATPase 8, plasma membrane-type isoform X1 [Pyrus x bretschneideri]
Pbr006137.1	1107	29	71	9.94	24.55	1.304405268	Up	1.86E-05	0.000673157	-	Pbr006137.1	-	-	-	-	gi|694378631|ref|XP_009365542.1|/0/PREDICTED: tubby-like F-box protein 5 [Pyrus x bretschneideri]
Pbr012160.1	1026	65	159	24.19	59.66	1.302353208	Up	1.33E-10	9.65E-09	-	Pbr012160.1	K01078|1|8e-117|418|rcu:RCOM_1150260|acid phosphatase [EC:3.1.3.2]	-	GO:0016787//hydrolase activity	-	gi|657979662|ref|XP_008381803.1|/0/PREDICTED: purple acid phosphatase 17-like [Malus domestica]
Pbr029462.1	1644	86.11	210.56	19.43	47.91	1.302040913	Up	1.63E-13	1.42E-11	-	Pbr029462.1	K01188|1|1e-146|518|sbi:SORBI_06g019840|beta-glucosidase [EC:3.2.1.21]	-	-	-	gi|694421783|ref|XP_009338723.1|/0/PREDICTED: beta-glucosidase 13-like [Pyrus x bretschneideri]
Pbr007400.1	1485	70	171	17.57	43.29	1.300919609	Up	2.83E-11	2.16E-09	-	Pbr007400.1	K14510|1|2e-35|148|sbi:SORBI_02g011690|serine/threonine-protein kinase CTR1 [EC:2.7.11.1];K04424|3|6e-35|147|aly:ARALYDRAFT_909157|sterile alpha motif and leucine zipper containing kinase AZK [EC:2.7.11.25]	-	GO:0004672//protein kinase activity;GO:0032559	GO:0006464//cellular protein modification process;GO:0007165//signal transduction	gi|694380183|ref|XP_009366238.1|/0/PREDICTED: dual specificity protein kinase shkC-like [Pyrus x bretschneideri]
Pbr031029.1	1236	89	217	27.13	66.71	1.298013994	Up	6.94E-14	6.21E-12	-	Pbr031029.1	K15108|1|6e-150|528|pop:POPTR_565732|solute carrier family 25 (mitochondrial thiamine pyrophosphate transporter), member 19	GO:0019866//organelle inner membrane;GO:0031224//intrinsic to membrane	-	GO:0006810//transport	gi|694424086|ref|XP_009339821.1|/5.08842e-176/PREDICTED: mitochondrial thiamine pyrophosphate carrier-like [Pyrus x bretschneideri]
Pbr007851.1	3135	191.62	464.56	22.17	54.21	1.289950237	Up	8.49E-28	1.45E-25	-	Pbr007851.1	K08286|1|7e-25|114|ath:AT4G28490|protein-serine/threonine kinase [EC:2.7.11.-]	-	-	-	gi|694450940|ref|XP_009350755.1|/0/PREDICTED: pollen-specific leucine-rich repeat extensin-like protein 3 [Pyrus x bretschneideri]
Pbr007852.1	3135	191.62	464.56	22.17	54.21	1.289950237	Up	8.49E-28	1.44E-25	-	Pbr007852.1	K08286|1|7e-25|114|ath:AT4G28490|protein-serine/threonine kinase [EC:2.7.11.-]	-	-	-	gi|694450940|ref|XP_009350755.1|/0/PREDICTED: pollen-specific leucine-rich repeat extensin-like protein 3 [Pyrus x bretschneideri]
Pbr014494.1	879	49.51	119.55	21.79	53.05	1.283686555	Up	3.43E-08	1.93E-06	-	Pbr014494.1	-	-	-	-	gi|694392622|ref|XP_009371780.1|/5.25644e-11/PREDICTED: putative protein TPRXL [Pyrus x bretschneideri]
Pbr027154.1	1500	61	147	15.15	36.82	1.281171833	Up	1.09E-09	7.22E-08	-	Pbr027154.1	K06694|1|1e-12|72.8|sbi:SORBI_01g007540|26S proteasome non-ATPase regulatory subunit 10;K13118|4|3e-12|71.6|cre:CHLREDRAFT_17930|protein DGCR14	-	GO:0046914//transition metal ion binding	-	gi|694416831|ref|XP_009336522.1|/0/PREDICTED: probable E3 ubiquitin-protein ligase XBOS32 [Pyrus x bretschneideri]
Pbr027542.1	426	78	188	78.52	190.82	1.281080311	Up	5.24E-12	4.24E-10	-	Pbr027542.1	-	-	-	-	gi|694417288|ref|XP_009336720.1|/1.43216e-25/PREDICTED: auxin-repressed 12.5 kDa protein-like [Pyrus x bretschneideri]
Pbr011064.1	711	32	77	17.8	43.18	1.278486002	Up	1.11E-05	0.000431444	-	Pbr011064.1	-	-	-	-	gi|694387382|ref|XP_009369446.1|/3.1653e-108/PREDICTED: CRIB domain-containing protein RIC6-like [Pyrus x bretschneideri]
Pbr006230.1	1167	200.91	482.69	65.11	157.75	1.276688962	Up	1.94E-28	3.44E-26	-	Pbr006230.1	K13963|1|3e-145|513|vvi:100266122|serpin B	-	-	-	gi|694378859|ref|XP_009365651.1|/0/PREDICTED: serpin-ZX-like isoform X3 [Pyrus x bretschneideri]
Pbr005241.1	1203	465.5	1116.44	146.06	353.24	1.274087584	Up	3.57E-63	1.56E-60	-	Pbr005241.1	K01213|1|3e-105|380|ath:AT3G07850|galacturan 1,4-alpha-galacturonidase [EC:3.2.1.67];K01184|5|7e-78|289|pop:POPTR_786519|polygalacturonase [EC:3.2.1.15]	-	-	-	gi|694377814|ref|XP_009365186.1|/0/PREDICTED: exopolygalacturonase-like [Pyrus x bretschneideri]
Pbr021778.1	2331	52	124	8.16	19.62	1.265683984	Up	2.96E-08	1.68E-06	-	Pbr021778.1	K15277|1|2e-162|571|rcu:RCOM_1613660|solute carrier family 35 (adenosine 3'-phospho 5'-phosphosulfate transporter), member B3	GO:0031224//intrinsic to membrane	-	GO:0006810//transport	gi|694406191|ref|XP_009377918.1|/0/PREDICTED: UDP-galactose/UDP-glucose transporter 4-like [Pyrus x bretschneideri]
Pbr013556.1	1095	72	171	24.98	59.83	1.260095586	Up	8.42E-11	6.21E-09	-	Pbr013556.1	-	-	-	-	gi|694321636|ref|XP_009351974.1|/0/PREDICTED: calumenin [Pyrus x bretschneideri]
Pbr000997.2	588	43	102	29.64	70.9	1.25824018	Up	5.71E-07	2.77E-05	-	Pbr000997.2	-	-	-	-	gi|657954828|ref|XP_008368865.1|/1.78633e-99/PREDICTED: LOW QUALITY PROTEIN: EID1-like F-box protein 3 [Malus domestica]
Pbr018606.1	1359	66	156	18.19	43.37	1.2535519	Up	6.68E-10	4.53E-08	-	Pbr018606.1	K10532|1|4e-94|343|pop:POPTR_898175|heparan-alpha-glucosaminide N-acetyltransferase [EC:2.3.1.78]	-	-	-	gi|694325013|ref|XP_009353479.1|/0/PREDICTED: heparan-alpha-glucosaminide N-acetyltransferase-like [Pyrus x bretschneideri]
Pbr009280.1	1833	81	191	16.31	38.79	1.249927994	Up	9.12E-12	7.21E-10	-	Pbr009280.1	K04733|1|6e-43|174|aly:ARALYDRAFT_916421|interleukin-1 receptor-associated kinase 4 [EC:2.7.11.1];K00924|4|9e-41|166|aly:ARALYDRAFT_485972|[EC:2.7.1.-];K13430|5|9e-41|166|vvi:100254113|serine/threonine-protein kinase PBS1 [EC:2.7.11.1]	-	GO:0004672//protein kinase activity	-	gi|658050668|ref|XP_008361051.1|/0/PREDICTED: U-box domain-containing protein 35-like [Malus domestica]
Pbr006141.1	306	102	240	155.79	369.58	1.246284055	Up	2.29E-14	2.10E-12	-	Pbr006141.1	-	-	-	-	gi|694378642|ref|XP_009365548.1|/9.86369e-27/PREDICTED: uncharacterized protein LOC103955395 [Pyrus x bretschneideri]
Pbr019529.1	1689	255	599	55.93	132.48	1.244080343	Up	1.86E-33	4.18E-31	-	Pbr019529.1	-	-	-	-	gi|703089783|ref|XP_010093900.1|/0/Ankyrin repeat domain-containing protein 13B [Morus notabilis]
Pbr025425.1	2154	284	667	48.36	114.54	1.243965359	Up	4.71E-37	1.21E-34	-	Pbr025425.1	K13862|1|8e-26|117|ota:Ot04g03190|solute carrier family 4 (sodium borate transporter), member 11	GO:0031224//intrinsic to membrane	GO:0015301//anion:anion antiporter activity	GO:0006811//ion transport	gi|694412991|ref|XP_009334783.1|/0/PREDICTED: probable boron transporter 6 isoform X2 [Pyrus x bretschneideri]
Pbr005047.2	882	108.15	253.26	47.42	111.97	1.239544676	Up	5.89E-15	5.71E-13	-	Pbr005047.2	K01674|1|7e-74|275|pop:POPTR_589499|carbonic anhydrase [EC:4.2.1.1]	-	-	-	gi|657983802|ref|XP_008383978.1|/1.48956e-122/PREDICTED: bifunctional monodehydroascorbate reductase and carbonic anhydrase nectarin-3-like [Malus domestica]
Pbr038788.1	1236	75.41	176.25	22.99	54.18	1.236753927	Up	7.19E-11	5.33E-09	-	Pbr038788.1	K05658|1|1e-112|404|vvi:100262734|ATP-binding cassette, subfamily B (MDR/TAP), member 1;K00924|2|3e-107|386|osa:4337593|[EC:2.7.1.-]	-	-	-	gi|694436340|ref|XP_009345282.1|/0/PREDICTED: serine/threonine-protein kinase At5g01020-like isoform X1 [Pyrus x bretschneideri]
Pbr023156.1	2373	33	77	5.08	11.96	1.235316987	Up	1.91E-05	0.000692069	-	Pbr023156.1	K04733|1|1e-45|183|aly:ARALYDRAFT_916421|interleukin-1 receptor-associated kinase 4 [EC:2.7.11.1];K05658|4|4e-44|178|vvi:100262734|ATP-binding cassette, subfamily B (MDR/TAP), member 1	-	GO:0004672//protein kinase activity	-	gi|694409133|ref|XP_009379211.1|/0/PREDICTED: U-box domain-containing protein 52 [Pyrus x bretschneideri]
Pbr025577.1	2028	34	79	6.16	14.44	1.229068486	Up	1.60E-05	0.000593884	-	Pbr025577.1	K10576|1|1e-40|166|vvi:100250088|ubiquitin-conjugating enzyme E2 H [EC:6.3.2.19];K13415|3|8e-36|150|rcu:RCOM_0478150|protein brassinosteroid insensitive 1 [EC:2.7.10.1 2.7.11.1]	-	GO:0016772//transferase activity, transferring phosphorus-containing groups	GO:0009987//cellular process	gi|694413432|ref|XP_009334978.1|/0/PREDICTED: probably inactive leucine-rich repeat receptor-like protein kinase At1g50610 [Pyrus x bretschneideri]
Pbr019309.1	1344	99	230	27.61	64.69	1.228351825	Up	1.52E-13	1.33E-11	-	Pbr019309.1	K08472|1|7e-172|601|aly:ARALYDRAFT_663667|mlo protein	-	-	-	gi|694402641|ref|XP_009376309.1|/0/PREDICTED: MLO-like protein 1 [Pyrus x bretschneideri]
Pbr007332.1	564	44	102	31.81	74.37	1.2252404	Up	9.73E-07	4.55E-05	-	Pbr007332.1	K03098|1|3e-89|325|rcu:RCOM_0700620|outer membrane lipoprotein Blc	-	-	GO:0051234//establishment of localization	gi|694379980|ref|XP_009366147.1|/3.19745e-108/PREDICTED: apolipoprotein D-like [Pyrus x bretschneideri]
Pbr014132.1	2259	42	97	6.81	15.86	1.219666068	Up	1.96E-06	8.74E-05	-	Pbr014132.1	K14510|1|7e-14|77.8|pop:POPTR_589567|serine/threonine-protein kinase CTR1 [EC:2.7.11.1];K04424|2|2e-13|76.6|aly:ARALYDRAFT_909157|sterile alpha motif and leucine zipper containing kinase AZK [EC:2.7.11.25]	-	GO:0004672//protein kinase activity	-	gi|658000014|ref|XP_008392447.1|/0/PREDICTED: mitogen-activated protein kinase kinase kinase 7 [Malus domestica]
Pbr029451.1	1350	80.04	183.83	22.22	51.46	1.21159264	Up	8.60E-11	6.32E-09	-	Pbr029451.1	K13076|1|0.0|728|vvi:100265385|delta8-fatty-acid desaturase [EC:1.14.19.4]	-	-	-	gi|694421922|ref|XP_009338791.1|/0/PREDICTED: delta(8)-fatty-acid desaturase 1-like [Pyrus x bretschneideri]
Pbr039092.1	876	288	661	127.22	294.42	1.210550186	Up	2.84E-35	7.02E-33	-	Pbr039092.1	K10661|1|2e-09|61.2|mtr:MTR_4g085550|E3 ubiquitin-protein ligase MARCH6 [EC:6.3.2.19]	-	-	-	gi|694361176|ref|XP_009360339.1|/1.62694e-121/PREDICTED: uncharacterized protein LOC103950823 [Pyrus x bretschneideri]
Pbr021634.1	831	34	78	15.91	36.81	1.210163914	Up	2.28E-05	0.000805701	-	Pbr021634.1	-	-	-	-	gi|694405825|ref|XP_009377750.1|/2.30867e-67/PREDICTED: trihelix transcription factor GT-3b-like [Pyrus x bretschneideri]
Pbr041262.1	1971	136	311	25.39	58.56	1.205655159	Up	2.55E-17	2.76E-15	-	Pbr041262.1	K10576|1|4e-72|271|vvi:100250088|ubiquitin-conjugating enzyme E2 H [EC:6.3.2.19];K13418|2|4e-50|197|pop:POPTR_913861|somatic embryogenesis receptor kinase 1 [EC:2.7.10.1 2.7.11.1];K13415|3|7e-50|197|rcu:RCOM_0478150|protein brassinosteroid insensitive 1 [EC:2.7.10.1 2.7.11.1]	-	GO:0003824//catalytic activity	-	gi|694367132|ref|XP_009362063.1|/0/PREDICTED: probable LRR receptor-like serine/threonine-protein kinase RLK [Pyrus x bretschneideri]
Pbr001834.1	1551	52.28	119.34	12.54	28.86	1.202533952	Up	1.70E-07	8.84E-06	-	Pbr001834.1	K15397|1|0.0|926|vvi:100266256|3-ketoacyl-CoA synthase [EC:2.3.1.-]	-	-	-	gi|694443154|ref|XP_009348198.1|/0/PREDICTED: 3-ketoacyl-CoA synthase 11-like [Pyrus x bretschneideri]
Pbr014300.1	1992	53	121	9.79	22.53	1.202466549	Up	1.43E-07	7.50E-06	-	Pbr014300.1	K04733|1|3e-129|460|smo:SELMODRAFT_159261|interleukin-1 receptor-associated kinase 4 [EC:2.7.11.1];K13430|3|1e-75|283|rcu:RCOM_1078760|serine/threonine-protein kinase PBS1 [EC:2.7.11.1];K13416|5|1e-72|272|ath:AT4G33430|brassinosteroid insensitive 1-associated receptor kinase 1 [EC:2.7.10.1 2.7.11.1]	GO:0016020//membrane	GO:0004674//protein serine/threonine kinase activity;GO:0004871//signal transducer activity;GO:0032559	GO:0019932//second-messenger-mediated signaling;GO:0009755//hormone-mediated signaling pathway;GO:0048513//organ development;GO:0006464//cellular protein modification process	gi|694392304|ref|XP_009371633.1|/0/PREDICTED: proline-rich receptor-like protein kinase PERK4 [Pyrus x bretschneideri]
Pbr041149.1	483	344	782.62	298.01	683.64	1.19787607	Up	1.05E-40	2.78E-38	-	Pbr041149.1	K13449|1|2e-34|142|vvi:100258414|pathogenesis-related protein 1	-	-	-	gi|694439283|ref|XP_009346538.1|/1.11702e-93/PREDICTED: basic form of pathogenesis-related protein 1-like [Pyrus x bretschneideri]
Pbr002240.1	543	44	100	33.24	76.18	1.196491906	Up	1.95E-06	8.71E-05	-	Pbr002240.1	K02947|1|2e-62|236|vvi:100243340|small subunit ribosomal protein S10e	GO:0030529//ribonucleoprotein complex	-	-	gi|694371863|ref|XP_009363399.1|/4.70513e-66/PREDICTED: 40S ribosomal protein S10 [Pyrus x bretschneideri]
Pbr002829.1	1542	37	84.02	8.93	20.44	1.194663116	Up	1.34E-05	0.000506415	-	Pbr002829.1	-	-	-	-	gi|694444178|ref|XP_009348625.1|/1.75226e-163/PREDICTED: phosphatidylinositol/phosphatidylcholine transfer protein SFH1-like, partial [Pyrus x bretschneideri]
Pbr011941.1	1236	61.6	139.78	18.78	42.97	1.194132714	Up	1.79E-08	1.04E-06	-	Pbr011941.1	K05658|1|2e-112|404|vvi:100262734|ATP-binding cassette, subfamily B (MDR/TAP), member 1;K00924|2|4e-107|386|osa:4337593|[EC:2.7.1.-]	-	-	-	gi|694388713|ref|XP_009370035.1|/0/PREDICTED: serine/threonine-protein kinase At5g01020-like isoform X1 [Pyrus x bretschneideri]
Pbr005240.1	1203	473.5	1060.56	148.57	335.56	1.175427922	Up	3.99E-53	1.48E-50	-	Pbr005240.1	K01213|1|2e-105|380|ath:AT3G07850|galacturan 1,4-alpha-galacturonidase [EC:3.2.1.67];K01184|5|4e-78|290|pop:POPTR_786519|polygalacturonase [EC:3.2.1.15]	-	-	-	gi|694377812|ref|XP_009365185.1|/0/PREDICTED: exopolygalacturonase-like [Pyrus x bretschneideri]
Pbr019864.1	765	52	116	26.66	59.97	1.169564192	Up	4.74E-07	2.32E-05	-	Pbr019864.1	-	-	-	-	gi|596258217|ref|XP_007224848.1|/4.08622e-51/hypothetical protein PRUPE_ppa023093mg, partial [Prunus persica]
Pbr001304.1	1518	76	169	18.64	41.81	1.165446183	Up	1.30E-09	8.54E-08	-	Pbr001304.1	-	-	-	-	gi|694369137|ref|XP_009362638.1|/0/PREDICTED: uncharacterized protein LOC103952706 [Pyrus x bretschneideri]
Pbr007873.1	2082	69	153	12.17	27.22	1.161337899	Up	8.66E-09	5.26E-07	-	Pbr007873.1	K11228|1|1e-61|236|ota:Ot13g01170|mitogen-activated protein kinase kinase kinase [EC:2.7.11.1];K13414|2|3e-59|228|pop:POPTR_1071643|mitogen-activated protein kinase kinase kinase 1, plant [EC:2.7.11.25]	-	GO:0004672//protein kinase activity;GO:0000166//nucleotide binding	-	gi|694381400|ref|XP_009366782.1|/0/PREDICTED: mitogen-activated protein kinase kinase kinase YODA-like isoform X1 [Pyrus x bretschneideri]
Pbr024253.1	1794	67	148	13.8	30.74	1.155448898	Up	1.72E-08	1.01E-06	-	Pbr024253.1	-	-	-	-	gi|223996913|ref|XP_002288130.1|/5.8243e-28/predicted protein [Thalassiosira pseudonana CCMP1335]
Pbr026353.1	309	123.71	273.29	186.53	415.47	1.155336627	Up	1.32E-14	1.23E-12	-	Pbr026353.1	-	-	-	-	gi|694415061|ref|XP_009335719.1|/4.25527e-38/PREDICTED: indole-3-acetic acid-induced protein ARG2-like [Pyrus x bretschneideri]
Pbr002395.1	804	76	167	36.88	81.72	1.147850548	Up	2.53E-09	1.62E-07	-	Pbr002395.1	K08912|1|9e-136|480|pop:POPTR_568456|light-harvesting complex II chlorophyll a/b binding protein 1	-	-	-	gi|694315842|ref|XP_009377335.1|/3.66572e-146/PREDICTED: chlorophyll a-b binding protein of LHCII type 1-like [Pyrus x bretschneideri]
Pbr032770.1	609	58	127	38.41	84.81	1.14275242	Up	2.28E-07	1.16E-05	-	Pbr032770.1	K00008|1|2e-95|345|mtr:MTR_054s0019|L-iditol 2-dehydrogenase [EC:1.1.1.14]	-	-	-	gi|694427289|ref|XP_009341279.1|/4.1365e-110/PREDICTED: sorbitol dehydrogenase-like [Pyrus x bretschneideri]
Pbr034062.1	393	52.95	115.47	58.81	129.32	1.136812017	Up	6.63E-07	3.19E-05	-	Pbr034062.1	-	-	-	-	gi|700198832|gb|KGN53990.1|/1.58378e-40/hypothetical protein Csa_4G243140 [Cucumis sativus]
Pbr000505.2	789	39	85	19.32	42.47	1.136349015	Up	2.59E-05	0.000900587	-	Pbr000505.2	K00924|1|1e-43|174|ath:AT1G30270|[EC:2.7.1.-];K07198|3|2e-08|57.8|aly:ARALYDRAFT_484683|5'-AMP-activated protein kinase, catalytic alpha subunit [EC:2.7.11.11]	-	GO:0004672//protein kinase activity;GO:0032559	GO:0006464//cellular protein modification process;GO:0023052//signaling	gi|694310110|ref|XP_009351033.1|/3.20452e-139/PREDICTED: LOW QUALITY PROTEIN: CBL-interacting serine/threonine-protein kinase 12 [Pyrus x bretschneideri]
Pbr005593.1	1350	110.96	241.17	30.8	67.51	1.132170868	Up	9.10E-13	7.62E-11	-	Pbr005593.1	K13076|1|0.0|726|vvi:100265385|delta8-fatty-acid desaturase [EC:1.14.19.4]	-	-	-	gi|694448467|ref|XP_009350121.1|/0/PREDICTED: delta(8)-fatty-acid desaturase 1-like [Pyrus x bretschneideri]
Pbr042398.1	2208	261	567	43.32	94.91	1.131526859	Up	1.54E-27	2.55E-25	-	Pbr042398.1	-	-	-	-	gi|694435185|ref|XP_009344767.1|/0/PREDICTED: protein ENHANCED DISEASE RESISTANCE 2-like isoform X1 [Pyrus x bretschneideri]
Pbr000783.1	2085	398.14	864.04	70.13	153.47	1.129853035	Up	4.89E-41	1.33E-38	-	Pbr000783.1	K00423|1|0.0|826|ath:AT1G55570|L-ascorbate oxidase [EC:1.10.3.3]	-	GO:0016682//oxidoreductase activity, acting on diphenols and related substances as donors, oxygen as acceptor;GO:0046914//transition metal ion binding	GO:0008152//metabolic process	gi|694315686|ref|XP_009376784.1|/0/PREDICTED: L-ascorbate oxidase homolog [Pyrus x bretschneideri]
Pbr019539.1	3126	102	220	11.84	25.75	1.120903351	Up	1.88E-11	1.45E-09	-	Pbr019539.1	K00770|1|0.0|1216|vvi:100243459|1,4-beta-D-xylan synthase [EC:2.4.2.24]	GO:0031224//intrinsic to membrane	GO:0016759//cellulose synthase activity	GO:0045229//external encapsulating structure organization;GO:0042546//cell wall biogenesis;GO:0009250//glucan biosynthetic process;GO:0009856//pollination	gi|694402744|ref|XP_009376356.1|/0/PREDICTED: cellulose synthase-like protein D1 [Pyrus x bretschneideri]
Pbr029126.1	2196	44.59	95.5	7.44	16.08	1.11189288	Up	1.05E-05	0.000410594	-	Pbr029126.1	K09553|1|4e-06|52.0|cme:CMR299C|stress-induced-phosphoprotein 1	-	-	-	gi|694421058|ref|XP_009338394.1|/0/PREDICTED: uncharacterized protein LOC103930745 [Pyrus x bretschneideri]
Pbr034739.1	777	56	120	28.22	60.98	1.111618162	Up	8.72E-07	4.12E-05	-	Pbr034739.1	K10666|1|2e-25|114|rcu:RCOM_1593560|E3 ubiquitin-protein ligase RNF5 [EC:6.3.2.19]	-	-	-	gi|694430287|ref|XP_009342632.1|/5.00978e-145/PREDICTED: E3 ubiquitin-protein ligase RMA1H1-like [Pyrus x bretschneideri]
Pbr041116.1	2175	50	107	8.43	18.19	1.109541007	Up	3.55E-06	0.000152456	-	Pbr041116.1	-	-	-	-	gi|658057023|ref|XP_008364272.1|/0/PREDICTED: patellin-4-like [Malus domestica]
Pbr002033.1	801	65	139	31.67	68.3	1.108768711	Up	1.26E-07	6.69E-06	-	Pbr002033.1	K09264|1|2e-29|127|pop:POPTR_804358|MADS-box transcription factor, plant	-	-	-	gi|694371122|ref|XP_009363196.1|/6.89578e-129/PREDICTED: agamous-like MADS-box protein AGL18 isoform X1 [Pyrus x bretschneideri]
Pbr030609.1	273	72	154	128.18	276.4	1.108586441	Up	2.62E-08	1.49E-06	-	Pbr030609.1	-	-	-	-	gi|694314214|ref|XP_009370221.1|/1.67736e-26/PREDICTED: defensin-like protein 2 [Pyrus x bretschneideri]
Pbr041997.1	1554	213	451	50.98	108.85	1.094338129	Up	3.78E-21	4.73E-19	-	Pbr041997.1	K12355|1|0.0|813|rcu:RCOM_1053300|coniferyl-aldehyde dehydrogenase [EC:1.2.1.68]	-	-	-	gi|694440715|ref|XP_009347162.1|/0/PREDICTED: aldehyde dehydrogenase family 2 member C4-like [Pyrus x bretschneideri]
Pbr042614.1	1641	196	414.86	44.31	94.57	1.09375027	Up	1.90E-19	2.25E-17	-	Pbr042614.1	-	-	-	-	gi|694441613|ref|XP_009347544.1|/0/PREDICTED: uncharacterized protein LOC103939211 [Pyrus x bretschneideri]
Pbr000058.1	1593	43	91.01	10.03	21.4	1.093289191	Up	2.42E-05	0.000846323	-	Pbr000058.1	K14445|1|0.0|863|vvi:100255398|solute carrier family 13 (sodium-dependent dicarboxylate transporter), member 2/3/5	GO:0044464//cell part	-	GO:0030001//metal ion transport	gi|694309040|ref|XP_009352419.1|/0/PREDICTED: tonoplast dicarboxylate transporter-like [Pyrus x bretschneideri]
Pbr026552.1	1383	158	331	42.76	90.33	1.078943356	Up	1.34E-15	1.33E-13	-	Pbr026552.1	K16075|1|2e-160|563|vvi:100246349|magnesium transporter	GO:0044464//cell part	GO:0008324//cation transmembrane transporter activity	GO:0006812//cation transport	gi|694328997|ref|XP_009355273.1|/0/PREDICTED: magnesium transporter MRS2-4-like [Pyrus x bretschneideri]
Pbr019416.1	513	145	303	117.03	246.59	1.075235891	Up	2.46E-14	2.25E-12	-	Pbr019416.1	-	-	-	-	gi|694402823|ref|XP_009376395.1|/2.65974e-94/PREDICTED: uncharacterized protein At5g01610-like [Pyrus x bretschneideri]
Pbr010758.1	4554	52.03	107.94	4.11	8.61	1.066874844	Up	8.86E-06	0.000349451	-	Pbr010758.1	K15172|1|3e-60|233|rcu:RCOM_0138850|transcription elongation factor SPT5	-	-	-	gi|694386394|ref|XP_009368978.1|/0/PREDICTED: transcription elongation factor SPT5-like isoform X3 [Pyrus x bretschneideri]
Pbr032308.1	960	69.45	143.81	27.77	57.98	1.062028156	Up	2.19E-07	1.11E-05	-	Pbr032308.1	-	-	-	-	gi|694351822|ref|XP_009357648.1|/0/PREDICTED: caffeoylshikimate esterase-like [Pyrus x bretschneideri]
Pbr010830.1	2502	147.47	303.68	21.51	44.68	1.054621661	Up	5.94E-14	5.34E-12	-	Pbr010830.1	K13254|1|7e-58|224|sbi:SORBI_10g001950|spastin [EC:3.6.4.3]	-	GO:0032559;GO:0042623//ATPase activity, coupled	-	gi|694385792|ref|XP_009368710.1|/0/PREDICTED: nuclear valosin-containing protein-like [Pyrus x bretschneideri]
Pbr040608.1	2382	251	516	38.52	79.86	1.051865369	Up	1.43E-22	1.90E-20	-	Pbr040608.1	-	-	-	-	gi|694314792|ref|XP_009372818.1|/0/PREDICTED: uncharacterized protein LOC103961897 [Pyrus x bretschneideri]
Pbr007335.1	2334	128	263	20.06	41.57	1.051221142	Up	3.17E-12	2.59E-10	-	Pbr007335.1	K01126|1|1e-23|110|smo:SELMODRAFT_85502|glycerophosphoryl diester phosphodiesterase [EC:3.1.4.46]	-	GO:0008081//phosphoric diester hydrolase activity	GO:0044238//primary metabolic process	gi|694379988|ref|XP_009366150.1|/0/PREDICTED: probable glycerophosphoryl diester phosphodiesterase 2 [Pyrus x bretschneideri]
Pbr034125.1	1602	44.89	92.28	10.41	21.57	1.051056108	Up	2.78E-05	0.000957937	-	Pbr034125.1	K13832|1|0.0|771|pop:POPTR_570919|3-dehydroquinate dehydratase / shikimate dehydrogenase [EC:4.2.1.10 1.1.1.25]	GO:0044424//intracellular part	GO:0016616//oxidoreductase activity, acting on the CH-OH group of donors, NAD or NADP as acceptor;GO:0016836//hydro-lyase activity;GO:0000166//nucleotide binding	GO:0008652//cellular amino acid biosynthetic process	gi|694428908|ref|XP_009341997.1|/0/PREDICTED: bifunctional 3-dehydroquinate dehydratase/shikimate dehydrogenase, chloroplastic-like isoform X2 [Pyrus x bretschneideri]
Pbr011685.1	702	48.38	99.4	27.29	56.54	1.050899489	Up	1.84E-05	0.000668067	-	Pbr011685.1	K15028|1|3e-108|389|pop:POPTR_739236|translation initiation factor 3 subunit K	GO:0043234//protein complex;GO:0043231//intracellular membrane-bounded organelle	GO:0043021//ribonucleoprotein complex binding;GO:0008135//translation factor activity, nucleic acid binding	GO:0006413//translational initiation	gi|694387982|ref|XP_009369722.1|/1.12829e-118/PREDICTED: eukaryotic translation initiation factor 3 subunit K-like [Pyrus x bretschneideri]
Pbr004297.1	1812	54	111	11.01	22.81	1.050851978	Up	6.16E-06	0.000252514	-	Pbr004297.1	-	-	GO:0005488//binding	-	gi|694316382|ref|XP_009333624.1|/0/PREDICTED: putative clathrin assembly protein At1g03050 [Pyrus x bretschneideri]
Pbr012438.2	1821	107	219	21.7	44.78	1.045159486	Up	2.44E-10	1.72E-08	-	Pbr012438.2	-	-	-	-	gi|694407867|ref|XP_009378652.1|/0/PREDICTED: phosphatidylinositol/phosphatidylcholine transfer protein SFH3-like [Pyrus x bretschneideri]
Pbr024567.2	2877	52.78	107.95	6.67	13.76	1.044721804	Up	8.86E-06	0.000349928	-	Pbr024567.2	-	-	-	-	gi|694411980|ref|XP_009334331.1|/0/PREDICTED: uncharacterized protein LOC103927163 [Pyrus x bretschneideri]
Pbr014691.1	1221	63.44	129.45	19.59	40.32	1.041378241	Up	1.20E-06	5.54E-05	-	Pbr014691.1	K04424|1|2e-36|151|aly:ARALYDRAFT_909157|sterile alpha motif and leucine zipper containing kinase AZK [EC:2.7.11.25];K14510|3|4e-36|150|aly:ARALYDRAFT_487152|serine/threonine-protein kinase CTR1 [EC:2.7.11.1]	-	GO:0004713//protein tyrosine kinase activity;GO:0032559	GO:0006464//cellular protein modification process	gi|694393006|ref|XP_009371960.1|/0/PREDICTED: serine/threonine-protein kinase HT1-like [Pyrus x bretschneideri]
Pbr013133.1	1317	52	106	14.82	30.46	1.039370494	Up	1.21E-05	0.000468425	-	Pbr013133.1	K09060|1|8e-06|50.1|vvi:100258205|plant G-box-binding factor	-	-	-	gi|694310803|ref|XP_009354848.1|/0/PREDICTED: transcription factor RF2b-like [Pyrus x bretschneideri]
Pbr021277.1	6378	59.98	122	3.37	6.91	1.035937119	Up	1.82E-06	8.16E-05	-	Pbr021277.1	-	-	-	-	gi|694405045|ref|XP_009377382.1|/0/PREDICTED: uncharacterized protein LOC103965996 isoform X1 [Pyrus x bretschneideri]
Pbr016124.1	2037	75	152	13.53	27.66	1.031639317	Up	1.88E-07	9.66E-06	-	Pbr016124.1	K00924|1|2e-30|132|aly:ARALYDRAFT_486409|[EC:2.7.1.-];K04733|3|8e-30|130|smo:SELMODRAFT_159261|interleukin-1 receptor-associated kinase 4 [EC:2.7.11.1];K13430|5|3e-28|125|zma:100283091|serine/threonine-protein kinase PBS1 [EC:2.7.11.1]	-	-	-	gi|694323373|ref|XP_009352758.1|/0/PREDICTED: probable LRR receptor-like serine/threonine-protein kinase At5g45840 isoform X1 [Pyrus x bretschneideri]
Pbr021867.1	1134	50.99	103.37	17.04	34.83	1.031405137	Up	1.28E-05	0.000485826	-	Pbr021867.1	-	-	GO:0008081//phosphoric diester hydrolase activity	GO:0019400	gi|694310302|ref|XP_009352232.1|/0/PREDICTED: glycerophosphodiester phosphodiesterase GDE1-like [Pyrus x bretschneideri]
Pbr028941.1	3075	84	170	9.91	20.23	1.029539357	Up	3.72E-08	2.08E-06	-	Pbr028941.1	K10406|1|3e-94|345|vvi:100249019|kinesin family member C2/C3	-	GO:0003774//motor activity;GO:0000166//nucleotide binding	-	gi|694420612|ref|XP_009338208.1|/0/PREDICTED: kinesin-4 [Pyrus x bretschneideri]
Pbr025015.1	2154	92	186	15.67	31.94	1.027359133	Up	8.87E-09	5.36E-07	-	Pbr025015.1	K04733|1|3e-47|188|aly:ARALYDRAFT_916421|interleukin-1 receptor-associated kinase 4 [EC:2.7.11.1];K00924|3|2e-42|172|ath:AT1G14370|[EC:2.7.1.-]	-	GO:0004672//protein kinase activity	-	gi|694412859|ref|XP_009334725.1|/0/PREDICTED: U-box domain-containing protein 35-like [Pyrus x bretschneideri]
Pbr031445.1	1521	106	214	25.95	52.83	1.025622871	Up	7.26E-10	4.89E-08	-	Pbr031445.1	K00924|1|2e-87|321|ath:AT5G22850|[EC:2.7.1.-];K01379|3|1e-10|66.2|cme:CMN194C|cathepsin D [EC:3.4.23.5];K08245|4|4e-09|61.2|mtr:MTR_7g111530|phytepsin [EC:3.4.23.40]	-	GO:0004175//endopeptidase activity	GO:0019538//protein metabolic process	gi|694425293|ref|XP_009340389.1|/0/PREDICTED: aspartic proteinase-like protein 2 isoform X1 [Pyrus x bretschneideri]
Pbr015751.1	1161	49.69	100.3	16.19	32.96	1.025613257	Up	2.09E-05	0.000751763	-	Pbr015751.1	K01087|1|1e-173|607|rcu:RCOM_1500340|trehalose 6-phosphate phosphatase [EC:3.1.3.12]	-	-	GO:0005991//trehalose metabolic process	gi|694395075|ref|XP_009372886.1|/0/PREDICTED: trehalose-phosphate phosphatase A-like [Pyrus x bretschneideri]
Pbr034275.2	561	58	117	42.2	85.83	1.024238999	Up	5.52E-06	0.000229409	-	Pbr034275.2	K03098|1|8e-84|307|rcu:RCOM_0700620|outer membrane lipoprotein Blc	-	-	GO:0051234//establishment of localization	gi|694354577|ref|XP_009358480.1|/2.72321e-99/PREDICTED: apolipoprotein D-like [Pyrus x bretschneideri]
Pbr023248.1	933	70.12	141.18	28.92	58.71	1.021538704	Up	6.28E-07	3.03E-05	-	Pbr023248.1	K00085|1|6e-121|431|ath:AT2G21260|aldose-6-phosphate reductase (NADPH2) [EC:1.1.1.200];K00002|2|3e-63|240|cme:CMM296C|alcohol dehydrogenase (NADP+) [EC:1.1.1.2];K00011|4|5e-47|186|ath:AT2G37790|aldehyde reductase [EC:1.1.1.21];K08243|5|5e-46|182|mtr:MTR_5g097900|6'-deoxychalcone synthase [EC:2.3.1.170]	-	GO:0016616//oxidoreductase activity, acting on the CH-OH group of donors, NAD or NADP as acceptor	GO:0008152//metabolic process	gi|694409885|ref|XP_009379560.1|/5.51724e-171/PREDICTED: NADP-dependent D-sorbitol-6-phosphate dehydrogenase-like [Pyrus x bretschneideri]
Pbr004166.1	384	154	309	176.03	356.13	1.01658265	Up	1.93E-13	1.67E-11	-	Pbr004166.1	-	-	-	-	gi|595793269|ref|XP_007200383.1|/4.41262e-06/hypothetical protein PRUPE_ppa012458mg [Prunus persica]
Pbr009965.1	5853	170	341	10.42	21.08	1.016519589	Up	1.13E-14	1.06E-12	-	Pbr009965.1	K11000|1|0.0|2706|vvi:100248372|callose synthase [EC:2.4.1.-]	GO:0044464//cell part	GO:0035251//UDP-glucosyltransferase activity	GO:0006074//(1->3)-beta-D-glucan metabolic process	gi|694423025|ref|XP_009339333.1|/0/PREDICTED: putative callose synthase 8 isoform X2 [Pyrus x bretschneideri]
Pbr032870.1	1134	194.39	389.59	64.96	131.29	1.015133497	Up	1.63E-16	1.70E-14	-	Pbr032870.1	K05692|1|0.0|729|rcu:RCOM_0503940|actin beta/gamma 1;K10355|3|0.0|723|osa:4333919|actin, other eukaryote	GO:0043232	GO:0032559	-	gi|694427600|ref|XP_009341422.1|/0/PREDICTED: actin-like [Pyrus x bretschneideri]
Pbr013576.1	1272	71	141	20.99	42.04	1.002060503	Up	9.58E-07	4.49E-05	-	Pbr013576.1	K14497|1|8e-78|289|gmx:100818568|protein phosphatase 2C [EC:3.1.3.16]	-	-	-	gi|694321685|ref|XP_009351998.1|/3.68394e-169/PREDICTED: probable protein phosphatase 2C 51 [Pyrus x bretschneideri]
Pbr005430.1	2331	68.5	136	10.75	21.52	1.001341418	Up	1.22E-06	5.61E-05	-	Pbr005430.1	K01278|1|0.0|1251|gmx:100812178|dipeptidyl-peptidase 4 [EC:3.4.14.5]	GO:0044464//cell part	GO:0070011//peptidase activity, acting on L-amino acid peptides	GO:0019538//protein metabolic process	gi|694447843|ref|XP_009349960.1|/0/PREDICTED: dipeptidyl peptidase 9-like [Pyrus x bretschneideri]
Pbr022812.1	1395	60	119	16.09	32.18	1	Up	7.04E-06	0.000286685	-	Pbr022812.1	K14455|1|0.0|721|vvi:100254127|aspartate aminotransferase, mitochondrial [EC:2.6.1.1]	-	GO:0048037//cofactor binding;GO:0008483//transaminase activity	GO:0019752//carboxylic acid metabolic process	gi|694408513|ref|XP_009378935.1|/0/PREDICTED: aspartate aminotransferase, mitochondrial-like [Pyrus x bretschneideri]
Pbr013759.1	747	105.5	0	55.54	0.001	-15.76123956	Down	3.84E-32	8.00E-30	-	Pbr013759.1	-	GO:0031224//intrinsic to membrane	-	-	gi|694391010|ref|XP_009371053.1|/3.34143e-119/PREDICTED: bax inhibitor 1-like [Pyrus x bretschneideri]
Pbr021318.1	360	28.64	0	35.48	0.001	-15.11471839	Down	4.21E-09	2.64E-07	-	Pbr021318.1	K06875|1|5e-46|180|vvi:100245316|programmed cell death protein 5	-	-	-	gi|694325785|ref|XP_009353825.1|/6.43293e-50/PREDICTED: DNA-binding protein DDB_G0278111-like [Pyrus x bretschneideri]
Pbr014241.1	477	25	0	21.98	0.001	-14.42390377	Down	3.32E-08	1.87E-06	-	Pbr014241.1	-	-	-	-	gi|694392010|ref|XP_009371499.1|/9.00586e-93/PREDICTED: nudC domain-containing protein 2-like [Pyrus x bretschneideri]
Pbr039746.1	738	29.29	0	15.63	0.001	-13.93203016	Down	2.11E-09	1.37E-07	-	Pbr039746.1	K06997|1|4e-114|408|rcu:RCOM_0752450|	-	GO:0048037//cofactor binding	-	gi|694363556|ref|XP_009361027.1|/2.03202e-137/PREDICTED: proline synthase co-transcribed bacterial homolog protein-like [Pyrus x bretschneideri]
Pbr031422.1	2655	100.76	0	13.83	0.001	-13.75551354	Down	1.20E-30	2.34E-28	-	Pbr031422.1	K00820|1|0.0|1177|rcu:RCOM_1077800|glucosamine--fructose-6-phosphate aminotransferase (isomerizing) [EC:2.6.1.16]	GO:0044424//intracellular part	GO:0030246//carbohydrate binding;GO:0008483//transaminase activity	GO:0005975//carbohydrate metabolic process	gi|694425213|ref|XP_009340352.1|/0/PREDICTED: glutamine--fructose-6-phosphate aminotransferase [isomerizing] 2-like isoform X1 [Pyrus x bretschneideri]
Pbr005594.1	909	29.54	0	12.53	0.001	-13.61309879	Down	2.11E-09	1.36E-07	-	Pbr005594.1	-	-	-	-	gi|694421924|ref|XP_009338792.1|/3.45103e-170/PREDICTED: protein ABIL1-like [Pyrus x bretschneideri]
Pbr028635.1	1116	33	0	11.22	0.001	-13.45378506	Down	1.34E-10	9.70E-09	-	Pbr028635.1	-	-	-	-	gi|694420274|ref|XP_009338054.1|/3.34292e-83/PREDICTED: uncharacterized protein LOC103930437 [Pyrus x bretschneideri]
Pbr013590.1	2331	68.5	0	10.75	0.001	-13.39204904	Down	4.52E-21	5.61E-19	-	Pbr013590.1	K01278|1|0.0|1250|gmx:100812178|dipeptidyl-peptidase 4 [EC:3.4.14.5]	GO:0044464//cell part	GO:0070011//peptidase activity, acting on L-amino acid peptides	GO:0019538//protein metabolic process	gi|694321725|ref|XP_009352017.1|/0/PREDICTED: dipeptidyl peptidase 9-like [Pyrus x bretschneideri]
Pbr040901.1	1269	28.2	0	8.36	0.001	-13.02928723	Down	4.21E-09	2.64E-07	-	Pbr040901.1	-	-	GO:0003824//catalytic activity	-	gi|694439603|ref|XP_009346673.1|/0/PREDICTED: tubby-like F-box protein 3 [Pyrus x bretschneideri]
Pbr040476.1	1260	26	0	7.77	0.001	-12.92369888	Down	1.67E-08	9.84E-07	-	Pbr040476.1	-	-	-	-	gi|694319548|ref|XP_009347505.1|/0/PREDICTED: uncharacterized protein LOC103939169 [Pyrus x bretschneideri]
Pbr022587.1	924	17	0	7.09	0.001	-12.79156991	Down	8.23E-06	0.000327109	-	Pbr022587.1	K06700|1|3e-98|356|vvi:100263076|proteasome inhibitor subunit 1 (PI31)	-	-	-	gi|694408334|ref|XP_009378857.1|/5.45102e-155/PREDICTED: probable proteasome inhibitor [Pyrus x bretschneideri]
Pbr021297.1	6453	85.02	0	4.72	0.001	-12.20457114	Down	3.71E-26	5.73E-24	-	Pbr021297.1	-	-	-	-	gi|694405045|ref|XP_009377382.1|/0/PREDICTED: uncharacterized protein LOC103965996 isoform X1 [Pyrus x bretschneideri]
Pbr034913.1	1593	20	0	4.66	0.001	-12.18611424	Down	1.04E-06	4.83E-05	-	Pbr034913.1	K00423|1|5e-58|223|ppp:PHYPADRAFT_163787|L-ascorbate oxidase [EC:1.10.3.3]	GO:0005576//extracellular region	GO:0046914//transition metal ion binding;GO:0016682//oxidoreductase activity, acting on diphenols and related substances as donors, oxygen as acceptor	GO:0009808//lignin metabolic process	gi|694386910|ref|XP_009369225.1|/0/PREDICTED: laccase-5-like [Pyrus x bretschneideri]
Pbr001598.1	3723	33.6	0	3.26	0.001	-11.67065625	Down	1.34E-10	9.73E-09	-	Pbr001598.1	K03013|1|2e-175|615|vvi:100258335|DNA-directed RNA polymerases I, II, and III subunit RPABC1;K13457|3|2e-62|239|sbi:SORBI_02g004900|disease resistance protein RPM1	-	-	-	gi|694442797|ref|XP_009348047.1|/0/PREDICTED: putative disease resistance RPP13-like protein 1 [Pyrus x bretschneideri]
Pbr002321.1	2259	17.03	0	2.76	0.001	-11.43045255	Down	8.23E-06	0.00032666	-	Pbr002321.1	K01126|1|1e-20|100|gmx:100800181|glycerophosphoryl diester phosphodiesterase [EC:3.1.4.46]	-	GO:0008081//phosphoric diester hydrolase activity	GO:0019400	gi|694443823|ref|XP_009348463.1|/0/PREDICTED: probable glycerophosphoryl diester phosphodiesterase 2 [Pyrus x bretschneideri]
Pbr033421.1	3042	18.33	0	2.19	0.001	-11.09671515	Down	4.13E-06	0.000175336	-	Pbr033421.1	K14832|1|0.0|1005|gmx:100802669|ribosome biogenesis protein MAK21	-	-	-	gi|694352709|ref|XP_009357925.1|/0/PREDICTED: CCAAT/enhancer-binding protein zeta-like [Pyrus x bretschneideri]
Pbr027045.1	3579	18	0	1.82	0.001	-10.82972274	Down	4.13E-06	0.000176111	-	Pbr027045.1	K01530|1|0.0|1835|rcu:RCOM_1095380|phospholipid-translocating ATPase [EC:3.6.3.1];K14802|5|0.0|1570|vvi:100247431|phospholipid-transporting ATPase [EC:3.6.3.1]	GO:0031224//intrinsic to membrane	GO:0042625//ATPase activity, coupled to transmembrane movement of ions;GO:0046872//metal ion binding;GO:0005548//phospholipid transporter activity;GO:0032559	GO:0009206;GO:0006869//lipid transport	gi|694400013|ref|XP_009375111.1|/0/PREDICTED: putative phospholipid-transporting ATPase 8 [Pyrus x bretschneideri]
Pbr013770.1	4245	18.24	0	1.55	0.001	-10.5980525	Down	4.13E-06	0.000175852	-	Pbr013770.1	K01952|1|0.0|2356|pop:POPTR_882858|phosphoribosylformylglycinamidine synthase [EC:6.3.5.3]	-	GO:0016884//carbon-nitrogen ligase activity, with glutamine as amido-N-donor	GO:0006188//IMP biosynthetic process	gi|694391068|ref|XP_009371080.1|/0/PREDICTED: probable phosphoribosylformylglycinamidine synthase, chloroplastic/mitochondrial isoform X1 [Pyrus x bretschneideri]
Pbr013778.1	4245	18.24	0	1.55	0.001	-10.5980525	Down	4.13E-06	0.000175594	-	Pbr013778.1	K01952|1|0.0|2356|pop:POPTR_882858|phosphoribosylformylglycinamidine synthase [EC:6.3.5.3]	-	GO:0016884//carbon-nitrogen ligase activity, with glutamine as amido-N-donor	GO:0006188//IMP biosynthetic process	gi|694391068|ref|XP_009371080.1|/0/PREDICTED: probable phosphoribosylformylglycinamidine synthase, chloroplastic/mitochondrial isoform X1 [Pyrus x bretschneideri]
Pbr032642.1	5133	22.08	0	1.55	0.001	-10.5980525	Down	2.63E-07	1.32E-05	-	Pbr032642.1	K11000|1|0.0|2786|rcu:RCOM_1174510|callose synthase [EC:2.4.1.-]	GO:0043234//protein complex;GO:0044464//cell part	GO:0035251//UDP-glucosyltransferase activity	GO:0006074//(1->3)-beta-D-glucan metabolic process	gi|694352534|ref|XP_009357876.1|/0/PREDICTED: callose synthase 12-like [Pyrus x bretschneideri]
Pbr002853.1	1614	22.91	1.01	5.27	0.23	-4.518097196	Down	3.27E-06	0.000141885	-	Pbr002853.1	K00517|1|0.0|748|vvi:100246851|[EC:1.14.-.-]	-	GO:0016491//oxidoreductase activity;GO:0005506//iron ion binding	GO:0008152//metabolic process	gi|694372975|ref|XP_009363721.1|/0/PREDICTED: cytochrome P450 77A1-like [Pyrus x bretschneideri]
Pbr017872.1	1716	60.13	6.29	12.97	1.37	-3.242930681	Down	1.88E-12	1.55E-10	-	Pbr017872.1	K01897|1|0.0|988|pop:POPTR_833082|long-chain acyl-CoA synthetase [EC:6.2.1.3]	-	-	-	gi|694400478|ref|XP_009375329.1|/0/PREDICTED: long chain acyl-CoA synthetase 2-like [Pyrus x bretschneideri]
Pbr016051.1	2355	878	129	136.34	20.2	-2.75478169	Down	2.13E-136	3.62E-133	-	Pbr016051.1	K15920|1|0.0|719|ppp:PHYPADRAFT_153961|beta-D-xylosidase 4 [EC:3.2.1.37];K05349|4|0.0|708|vvi:100252178|beta-glucosidase [EC:3.2.1.21]	-	GO:0015926//glucosidase activity	GO:0044238//primary metabolic process	gi|694395700|ref|XP_009373165.1|/0/PREDICTED: probable beta-D-xylosidase 7 [Pyrus x bretschneideri]
Pbr036221.1	1206	54	8	16.9	2.52	-2.745527608	Down	1.19E-09	7.85E-08	-	Pbr036221.1	K01728|1|0.0|674|rcu:RCOM_1083020|pectate lyase [EC:4.2.2.2]	-	GO:0016837	-	gi|694357343|ref|XP_009359258.1|/0/PREDICTED: probable pectate lyase 5 [Pyrus x bretschneideri]
Pbr041172.1	1323	73	11	20.7	3.15	-2.716207034	Down	1.68E-12	1.39E-10	-	Pbr041172.1	K03006|1|6e-07|53.9|bdi:100841250|DNA-directed RNA polymerase II subunit RPB1 [EC:2.7.7.6];K14306|2|1e-06|53.1|bdi:100835393|nuclear pore complex protein Nup62	-	-	-	gi|694439501|ref|XP_009346634.1|/4.25577e-92/PREDICTED: proline-rich protein 4 [Pyrus x bretschneideri]
Pbr005037.1	267	33	5	60.57	9.25	-2.711078141	Down	2.75E-06	0.000120686	-	Pbr005037.1	-	-	-	-	gi|657987844|ref|XP_008386088.1|/2.97191e-31/PREDICTED: uncharacterized protein LOC103448599 [Malus domestica]
Pbr035496.1	1911	27	4.79	5.21	0.93	-2.485980751	Down	2.14E-05	0.000761604	-	Pbr035496.1	K03294|1|6e-62|237|gmx:100776671|basic amino acid/polyamine antiporter, APA family	GO:0016020//membrane	-	GO:0006865//amino acid transport	gi|694431178|ref|XP_009343030.1|/0/PREDICTED: cationic amino acid transporter 4, vacuolar-like [Pyrus x bretschneideri]
Pbr002196.1	1038	58.21	11.82	21.39	4.38	-2.287933708	Down	5.47E-09	3.37E-07	-	Pbr002196.1	-	-	GO:0043167//ion binding;GO:0008422//beta-glucosidase activity	GO:0044238//primary metabolic process;GO:0006950//response to stress	gi|694443663|ref|XP_009348395.1|/0/PREDICTED: glucan endo-1,3-beta-glucosidase, basic isoform-like [Pyrus x bretschneideri]
Pbr040350.1	486	160	36	137.6	31.22	-2.139938028	Down	7.66E-20	9.22E-18	-	Pbr040350.1	-	-	-	GO:0006950//response to stress	gi|694438498|ref|XP_009346216.1|/5.9149e-87/PREDICTED: major allergen Pru ar 1-like [Pyrus x bretschneideri]
Pbr006013.1	459	244	57	224.56	52.89	-2.086034088	Down	1.40E-28	2.53E-26	-	Pbr006013.1	-	-	-	-	gi|694378539|ref|XP_009365501.1|/2.46432e-86/PREDICTED: uncharacterized protein LOC103955349 [Pyrus x bretschneideri]
Pbr023733.1	411	200.99	48.18	211.33	51.08	-2.048667154	Down	3.62E-23	4.91E-21	-	Pbr023733.1	-	-	-	-	gi|694410364|ref|XP_009333598.1|/5.65205e-70/PREDICTED: 14 kDa proline-rich protein DC2.15-like [Pyrus x bretschneideri]
Pbr033336.1	891	66.46	16.01	28.82	7	-2.041643508	Down	1.72E-08	1.01E-06	-	Pbr033336.1	K08235|1|3e-142|502|pop:POPTR_915608|xyloglucan:xyloglucosyl transferase [EC:2.4.1.207]	GO:0005576//extracellular region;GO:0030312//external encapsulating structure	GO:0016798//hydrolase activity, acting on glycosyl bonds;GO:0016758//transferase activity, transferring hexosyl groups	GO:0044042//glucan metabolic process	gi|694427650|ref|XP_009341445.1|/1.71128e-166/PREDICTED: xyloglucan endotransglucosylase/hydrolase protein 9-like [Pyrus x bretschneideri]
Pbr011275.1	273	83	20	147.76	35.9	-2.041200022	Down	2.15E-10	1.51E-08	-	Pbr011275.1	-	-	-	-	gi|694320236|ref|XP_009350503.1|/1.67347e-34/PREDICTED: uncharacterized protein LOC103942030 [Pyrus x bretschneideri]
Pbr023557.1	411	36.01	8.82	37.86	9.35	-2.017636141	Down	1.74E-05	0.000638065	-	Pbr023557.1	-	-	-	-	gi|694410533|ref|XP_009333674.1|/3.31354e-70/PREDICTED: 14 kDa proline-rich protein DC2.15-like [Pyrus x bretschneideri]
Pbr018052.1	891	64.54	15.99	27.98	6.99	-2.001031602	Down	1.74E-08	1.02E-06	-	Pbr018052.1	K08235|1|1e-143|507|pop:POPTR_915608|xyloglucan:xyloglucosyl transferase [EC:2.4.1.207]	GO:0005576//extracellular region;GO:0030312//external encapsulating structure	GO:0016798//hydrolase activity, acting on glycosyl bonds;GO:0016758//transferase activity, transferring hexosyl groups	GO:0044042//glucan metabolic process	gi|694324420|ref|XP_009353230.1|/1.71128e-166/PREDICTED: xyloglucan endotransglucosylase/hydrolase protein 9-like [Pyrus x bretschneideri]
Pbr030684.1	3162	75	19	8.6	2.2	-1.966833136	Down	3.82E-09	2.41E-07	-	Pbr030684.1	K04120|1|7e-68|257|ppp:PHYPADRAFT_107108|ent-copalyl diphosphate synthase [EC:5.5.1.13];K04121|2|6e-62|238|rcu:RCOM_0306870|ent-kaurene synthase [EC:4.2.3.19]	-	-	-	gi|694333026|ref|XP_009357122.1|/0/PREDICTED: S-linalool synthase [Pyrus x bretschneideri]
Pbr030544.1	1059	89	23	32.01	8.34	-1.940403388	Down	1.98E-10	1.40E-08	-	Pbr030544.1	-	-	-	-	gi|694423628|ref|XP_009339612.1|/3.11134e-75/PREDICTED: early nodulin-75-like isoform X1 [Pyrus x bretschneideri]
Pbr029480.1	477	41.99	11.2	36.92	9.93	-1.89453693	Down	2.57E-05	0.000893531	-	Pbr029480.1	-	-	GO:0005506//iron ion binding	GO:0015669//gas transport	gi|658002806|ref|XP_008393905.1|/3.91553e-88/PREDICTED: two-on-two hemoglobin-3 [Malus domestica]
Pbr030670.1	792	91.53	24.81	45.16	12.34	-1.871703092	Down	1.89E-10	1.35E-08	-	Pbr030670.1	-	-	-	-	gi|694333019|ref|XP_009357119.1|/7.96993e-130/PREDICTED: LOB domain-containing protein 41-like [Pyrus x bretschneideri]
Pbr024635.1	1644	39.24	10.99	8.85	2.5	-1.82374936	Down	2.71E-05	0.000938857	-	Pbr024635.1	K01904|1|0.0|931|rcu:RCOM_0246200|4-coumarate--CoA ligase [EC:6.2.1.12]	-	GO:0016703	GO:0008152//metabolic process	gi|694412506|ref|XP_009334566.1|/0/PREDICTED: 4-coumarate--CoA ligase 2-like [Pyrus x bretschneideri]
Pbr033124.1	669	266	75	158.39	45.03	-1.814522871	Down	4.85E-26	7.39E-24	-	Pbr033124.1	K02866|1|7e-06|48.9|osa:4332737|large subunit ribosomal protein L10e	-	-	-	gi|694352914|ref|XP_009357986.1|/4.03185e-123/PREDICTED: acid phosphatase 1-like [Pyrus x bretschneideri]
Pbr016247.1	864	353	102	158.3	46.12	-1.779196837	Down	3.56E-33	7.86E-31	-	Pbr016247.1	-	-	GO:0005198//structural molecule activity	-	gi|694323696|ref|XP_009352905.1|/1.27508e-70/PREDICTED: pistil-specific extensin-like protein [Pyrus x bretschneideri]
Pbr008686.1	3288	55.13	16.43	6.08	1.83	-1.732227675	Down	2.84E-06	0.000124504	-	Pbr008686.1	K00924|1|5e-135|480|aly:ARALYDRAFT_473063|[EC:2.7.1.-];K13420|5|4e-132|471|osa:4337016|LRR receptor-like serine/threonine-protein kinase FLS2 [EC:2.7.11.1]	GO:0031224//intrinsic to membrane	GO:0004672//protein kinase activity;GO:0032559	GO:0006464//cellular protein modification process	gi|694382532|ref|XP_009367272.1|/0/PREDICTED: probable LRR receptor-like serine/threonine-protein kinase At4g26540 [Pyrus x bretschneideri]
Pbr010724.1	4497	76.97	23.06	6.16	1.86	-1.72762773	Down	6.93E-08	3.80E-06	-	Pbr010724.1	K15172|1|3e-60|233|rcu:RCOM_0138850|transcription elongation factor SPT5	-	-	-	gi|694386296|ref|XP_009368938.1|/0/PREDICTED: putative transcription elongation factor SPT5 homolog 1 isoform X1 [Pyrus x bretschneideri]
Pbr003889.1	1647	280	85	63.05	19.3	-1.707895523	Down	3.00E-25	4.46E-23	-	Pbr003889.1	K08248|1|2e-163|573|vvi:100254058|mandelonitrile lyase [EC:4.1.2.10]	GO:0044444//cytoplasmic part;GO:0043231//intracellular membrane-bounded organelle	GO:0005488//binding;GO:0016829//lyase activity	-	gi|694375395|ref|XP_009364393.1|/0/PREDICTED: (R)-mandelonitrile lyase 2-like [Pyrus x bretschneideri]
Pbr012893.1	2289	54	17	8.64	2.74	-1.656855419	Down	9.58E-06	0.000377076	-	Pbr012893.1	-	-	-	-	gi|694390345|ref|XP_009370744.1|/0/PREDICTED: protein LONGIFOLIA 1 [Pyrus x bretschneideri]
Pbr020748.1	3924	49.6	15.6	4.56	1.45	-1.652980924	Down	1.83E-05	0.000664552	-	Pbr020748.1	K05658|1|0.0|1933|rcu:RCOM_1354650|ATP-binding cassette, subfamily B (MDR/TAP), member 1	GO:0031224//intrinsic to membrane	GO:0019829//cation-transporting ATPase activity;GO:0032559	GO:0006810//transport;GO:0009207	gi|694404241|ref|XP_009377013.1|/0/PREDICTED: ABC transporter B family member 1 [Pyrus x bretschneideri]
Pbr003689.1	1443	60	19	15.52	4.96	-1.645716532	Down	3.27E-06	0.000142049	-	Pbr003689.1	-	-	-	-	gi|694445161|ref|XP_009349043.1|/0/PREDICTED: uncharacterized protein LOC103940618 [Pyrus x bretschneideri]
Pbr021591.1	1752	105.33	34.4	22.23	7.32	-1.602592395	Down	1.13E-09	7.45E-08	-	Pbr021591.1	K03006|1|8e-18|90.5|cme:CMR224C|DNA-directed RNA polymerase II subunit RPB1 [EC:2.7.7.6]	-	-	-	gi|694405701|ref|XP_009377690.1|/1.78344e-90/PREDICTED: proline-rich protein 4-like, partial [Pyrus x bretschneideri]
Pbr017661.1	687	50.37	16.79	29.11	9.78	-1.573608469	Down	2.52E-05	0.000880646	-	Pbr017661.1	K01507|1|1e-110|396|pop:POPTR_652945|inorganic pyrophosphatase [EC:3.6.1.1]	GO:0044424//intracellular part	GO:0046872//metal ion binding;GO:0016462//pyrophosphatase activity	GO:0006793//phosphorus metabolic process	gi|694399024|ref|XP_009374655.1|/1.00249e-132/PREDICTED: soluble inorganic pyrophosphatase-like [Pyrus x bretschneideri]
Pbr002935.1	1377	267.26	89.68	72.66	24.59	-1.563089631	Down	1.22E-21	1.58E-19	-	Pbr002935.1	K07407|1|0.0|667|vvi:100248541|alpha-galactosidase [EC:3.2.1.22]	-	GO:0016798//hydrolase activity, acting on glycosyl bonds;GO:0043167//ion binding	GO:0044238//primary metabolic process	gi|694373259|ref|XP_009363810.1|/0/PREDICTED: alpha-galactosidase-like [Pyrus x bretschneideri]
Pbr000559.1	1023	86	29.01	32.1	10.92	-1.555600441	Down	8.28E-08	4.50E-06	-	Pbr000559.1	K01206|1|2e-22|104|ath:AT1G67830|alpha-L-fucosidase [EC:3.2.1.51];K00514|3|2e-18|91.3|rcu:RCOM_1428040|zeta-carotene desaturase [EC:1.3.5.6]	-	GO:0016787//hydrolase activity	GO:0044238//primary metabolic process	gi|694310238|ref|XP_009351953.1|/0/PREDICTED: LOW QUALITY PROTEIN: GDSL esterase/lipase At5g45670-like [Pyrus x bretschneideri]
Pbr038211.1	1299	295	101	85.31	29.45	-1.534447229	Down	5.89E-23	7.96E-21	-	Pbr038211.1	-	-	-	-	gi|694317811|ref|XP_009340015.1|/0/PREDICTED: epidermis-specific secreted glycoprotein EP1-like [Pyrus x bretschneideri]
Pbr016419.1	510	186	64	151.15	52.44	-1.527241388	Down	6.25E-15	6.04E-13	-	Pbr016419.1	K06674|1|1e-06|50.4|vcn:VOLCADRAFT_106052|structural maintenance of chromosome 2	-	-	GO:0050896//response to stimulus	gi|694395952|ref|XP_009373274.1|/1.43026e-92/PREDICTED: universal stress protein A-like protein isoform X2 [Pyrus x bretschneideri]
Pbr000118.1	453	89	31	83.21	29.22	-1.509800741	Down	9.61E-08	5.18E-06	-	Pbr000118.1	K01728|1|4e-21|98.2|gmx:100803229|pectate lyase [EC:4.2.2.2]	-	-	-	gi|694309177|ref|XP_009358460.1|/8.87002e-68/PREDICTED: uncharacterized protein LOC103949058 [Pyrus x bretschneideri]
Pbr007098.1	1467	197.74	68.87	50.28	17.66	-1.509499307	Down	1.15E-15	1.15E-13	-	Pbr007098.1	K09755|1|8e-132|468|rcu:RCOM_0193830|ferulate-5-hydroxylase [EC:1.14.-.-];K05280|2|2e-92|337|pop:POPTR_823742|flavonoid 3'-monooxygenase [EC:1.14.13.21]	-	-	-	gi|694317190|ref|XP_009337218.1|/0/PREDICTED: cytochrome P450 CYP736A12-like [Pyrus x bretschneideri]
Pbr006681.1	1818	77	27	15.64	5.53	-1.499889127	Down	8.07E-07	3.83E-05	-	Pbr006681.1	K14638|1|5e-87|320|mtr:MTR_4g015080|solute carrier family 15 (peptide/histidine transporter), member 3/4	-	-	-	gi|694379648|ref|XP_009366004.1|/0/PREDICTED: protein NRT1/ PTR FAMILY 4.5-like [Pyrus x bretschneideri]
Pbr039213.1	1578	84.53	29.94	19.91	7.11	-1.485571756	Down	1.86E-07	9.60E-06	-	Pbr039213.1	-	-	-	-	gi|694372453|ref|XP_009363570.1|/0/PREDICTED: uncharacterized protein LOC103953544 [Pyrus x bretschneideri]
Pbr041309.1	582	1128.12	406.08	786.79	285.58	-1.462083674	Down	1.64E-77	1.03E-74	-	Pbr041309.1	-	-	GO:0005198//structural molecule activity	-	gi|694439726|ref|XP_009346727.1|/1.48105e-74/PREDICTED: pistil-specific extensin-like protein [Pyrus x bretschneideri]
Pbr034604.1	2697	57.47	20.7	7.76	2.82	-1.46036149	Down	2.30E-05	0.00081078	-	Pbr034604.1	K00670|1|0.0|1415|rcu:RCOM_0894670|peptide alpha-N-acetyltransferase [EC:2.3.1.88]	-	GO:0004871//signal transducer activity	-	gi|694353696|ref|XP_009358220.1|/0/PREDICTED: LOW QUALITY PROTEIN: N-alpha-acetyltransferase 15, NatA auxiliary subunit-like [Pyrus x bretschneideri]
Pbr019508.1	528	158.5	58	123.7	45.64	-1.438474804	Down	7.12E-12	5.67E-10	-	Pbr019508.1	-	-	-	-	gi|694403263|ref|XP_009376582.1|/4.99051e-94/PREDICTED: uncharacterized protein LOC103965273 [Pyrus x bretschneideri]
Pbr019495.1	528	158.5	58	123.7	45.64	-1.438474804	Down	7.12E-12	5.65E-10	-	Pbr019495.1	-	-	-	-	gi|694403263|ref|XP_009376582.1|/4.99051e-94/PREDICTED: uncharacterized protein LOC103965273 [Pyrus x bretschneideri]
Pbr000374.1	417	1612.88	598.92	1666.2	623.86	-1.417267367	Down	3.59E-105	4.52E-102	-	Pbr000374.1	-	-	GO:0005198//structural molecule activity	-	gi|694439726|ref|XP_009346727.1|/1.24751e-77/PREDICTED: pistil-specific extensin-like protein [Pyrus x bretschneideri]
Pbr010741.1	1278	83.11	31.12	24.45	9.23	-1.405431912	Down	1.01E-06	4.69E-05	-	Pbr010741.1	-	-	GO:0003824//catalytic activity	-	gi|694386351|ref|XP_009368962.1|/0/PREDICTED: probable inactive purple acid phosphatase 29 [Pyrus x bretschneideri]
Pbr021582.1	1803	236.67	89.6	48.49	18.51	-1.389382359	Down	2.14E-16	2.21E-14	-	Pbr021582.1	K03006|1|8e-16|84.0|cme:CMR224C|DNA-directed RNA polymerase II subunit RPB1 [EC:2.7.7.6]	-	-	-	gi|694405701|ref|XP_009377690.1|/1.85111e-90/PREDICTED: proline-rich protein 4-like, partial [Pyrus x bretschneideri]
Pbr042850.1	1032	71.13	27.33	26.3	10.19	-1.367908748	Down	8.37E-06	0.000331779	-	Pbr042850.1	K12669|1|3e-128|456|gmx:100789480|oligosaccharyltransferase complex subunit gamma	-	-	-	gi|694351016|ref|XP_009357410.1|/7.62249e-180/PREDICTED: probable dolichyl-diphosphooligosaccharide--protein glycosyltransferase subunit 3B [Pyrus x bretschneideri]
Pbr016471.1	477	213	82	187.27	72.7	-1.365092534	Down	1.66E-14	1.54E-12	-	Pbr016471.1	-	-	GO:0005506//iron ion binding	GO:0015669//gas transport	gi|694396511|ref|XP_009373534.1|/1.81883e-85/PREDICTED: hemoglobin-2-like isoform X1 [Pyrus x bretschneideri]
Pbr040356.1	480	687	269.01	599.55	236.72	-1.340698472	Down	3.30E-42	9.74E-40	-	Pbr040356.1	-	-	-	GO:0006950//response to stress	gi|694438511|ref|XP_009346223.1|/2.87621e-86/PREDICTED: major allergen Pru av 1-like [Pyrus x bretschneideri]
Pbr036049.1	918	303.47	120.19	127.38	50.87	-1.324251778	Down	3.60E-19	4.20E-17	-	Pbr036049.1	K01955|1|7e-06|49.7|vvi:100262205|carbamoyl-phosphate synthase large subunit [EC:6.3.5.5]	-	-	-	gi|694432027|ref|XP_009343384.1|/1.09635e-155/PREDICTED: LOB domain-containing protein 41-like [Pyrus x bretschneideri]
Pbr019510.1	2421	575	231	86.78	35.16	-1.303427516	Down	3.64E-34	8.55E-32	-	Pbr019510.1	K00924|1|6e-30|131|aly:ARALYDRAFT_473063|[EC:2.7.1.-]	-	GO:0016628//oxidoreductase activity, acting on the CH-CH group of donors, NAD or NADP as acceptor	GO:0008152//metabolic process	gi|694402680|ref|XP_009376329.1|/0/PREDICTED: leucine-rich repeat extensin-like protein 4 [Pyrus x bretschneideri]
Pbr038897.1	2139	256	105	43.91	18.16	-1.273785332	Down	1.48E-15	1.47E-13	-	Pbr038897.1	-	-	-	-	gi|694360422|ref|XP_009360126.1|/0/PREDICTED: uncharacterized protein LOC103950622 [Pyrus x bretschneideri]
Pbr009888.1	2253	78	32	12.68	5.25	-1.272165418	Down	1.16E-05	0.000448617	-	Pbr009888.1	-	-	-	GO:0006810//transport	gi|694384895|ref|XP_009368318.1|/0/PREDICTED: oligopeptide transporter 4 [Pyrus x bretschneideri]
Pbr017196.1	2061	117	49	20.86	8.81	-1.243525234	Down	1.27E-07	6.72E-06	-	Pbr017196.1	K12843|1|1e-62|239|vvi:100248403|U4/U6 small nuclear ribonucleoprotein PRP3;K05681|2|1e-61|236|cme:CMS467C|ATP-binding cassette, subfamily G (WHITE), member 2;K02065|4|5e-17|88.2|mtr:MTR_7g079540|putative ABC transport system ATP-binding protein	GO:0044464//cell part	GO:0017111//nucleoside-triphosphatase activity;GO:0015604//organic phosphonate transmembrane transporter activity;GO:0032559	GO:0009207	gi|694399620|ref|XP_009374924.1|/0/PREDICTED: ABC transporter G family member 15-like [Pyrus x bretschneideri]
Pbr022031.1	1131	74	31	24.8	10.48	-1.242701404	Down	2.77E-05	0.000957859	-	Pbr022031.1	K14505|1|2e-93|340|vvi:100264093|cyclin D3, plant	GO:0043231//intracellular membrane-bounded organelle	-	GO:0009987//cellular process	gi|694326486|ref|XP_009354156.1|/0/PREDICTED: cyclin-D3-1-like [Pyrus x bretschneideri]
Pbr041275.2	1341	351	152	98.13	42.85	-1.195399056	Down	6.02E-19	6.96E-17	-	Pbr041275.2	K01728|1|0.0|704|pop:POPTR_712008|pectate lyase [EC:4.2.2.2]	-	-	-	gi|694367058|ref|XP_009362042.1|/0/PREDICTED: probable pectate lyase 8 [Pyrus x bretschneideri]
Pbr011131.1	6906	87	37.69	4.51	1.97	-1.194931804	Down	7.26E-06	0.00029264	-	Pbr011131.1	K11262|1|0.0|3844|rcu:RCOM_1033990|acetyl-CoA carboxylase / biotin carboxylase [EC:6.4.1.2 6.3.4.14]	-	GO:0016421//CoA carboxylase activity;GO:0016879//ligase activity, forming carbon-nitrogen bonds;GO:0032559	GO:0006631//fatty acid metabolic process	gi|694387825|ref|XP_009369647.1|/0/PREDICTED: acetyl-CoA carboxylase 1-like [Pyrus x bretschneideri]
Pbr001614.1	3207	81.55	35.33	9.22	4.03	-1.193986912	Down	2.02E-05	0.000726217	-	Pbr001614.1	K11596|1|0.0|1462|rcu:RCOM_0605410|argonaute	-	GO:0008135//translation factor activity, nucleic acid binding	GO:0006412//translation	gi|694330509|ref|XP_009355955.1|/0/PREDICTED: protein argonaute 1-like [Pyrus x bretschneideri]
Pbr034881.1	1941	310	136	58.81	26.02	-1.176440528	Down	1.58E-16	1.65E-14	-	Pbr034881.1	-	-	-	-	gi|694372394|ref|XP_009363551.1|/0/PREDICTED: probable polygalacturonase non-catalytic subunit JP650 isoform X1 [Pyrus x bretschneideri]
Pbr016511.2	777	410	181	206.62	91.98	-1.167587805	Down	3.96E-21	4.93E-19	-	Pbr016511.2	K08235|1|5e-133|471|rcu:RCOM_1307350|xyloglucan:xyloglucosyl transferase [EC:2.4.1.207]	GO:0005576//extracellular region;GO:0030312//external encapsulating structure	GO:0016798//hydrolase activity, acting on glycosyl bonds;GO:0016758//transferase activity, transferring hexosyl groups	GO:0044042//glucan metabolic process	gi|694396612|ref|XP_009373581.1|/2.02923e-154/PREDICTED: brassinosteroid-regulated protein BRU1-like [Pyrus x bretschneideri]
Pbr039325.1	1494	1525.78	675.36	380.61	169.89	-1.163712531	Down	1.05E-73	6.21E-71	-	Pbr039325.1	K03327|1|0.0|706|vvi:100252079|multidrug resistance protein, MATE family	GO:0044464//cell part	GO:0015291//secondary active transmembrane transporter activity	GO:0015893//drug transport	gi|694436945|ref|XP_009345550.1|/0/PREDICTED: protein TRANSPARENT TESTA 12-like [Pyrus x bretschneideri]
Pbr030923.2	1206	88.1	39.39	27.57	12.43	-1.149272971	Down	1.44E-05	0.000540227	-	Pbr030923.2	-	-	GO:0043169//cation binding;GO:0016791//phosphatase activity	-	gi|694398855|ref|XP_009374582.1|/0/PREDICTED: purple acid phosphatase 15-like [Pyrus x bretschneideri]
Pbr018350.1	891	118	53	51.17	23.17	-1.143040189	Down	7.00E-07	3.35E-05	-	Pbr018350.1	-	-	-	-	gi|657995690|ref|XP_008390190.1|/3.22733e-165/PREDICTED: uncharacterized protein LOC103452481 isoform X2 [Malus domestica]
Pbr018894.1	903	245.11	111.24	104.74	47.93	-1.127811665	Down	1.25E-12	1.04E-10	-	Pbr018894.1	-	-	-	-	gi|694401595|ref|XP_009375835.1|/3.78046e-161/PREDICTED: BURP domain-containing protein 17-like [Pyrus x bretschneideri]
Pbr021503.1	1509	118.64	54.98	29.29	13.69	-1.097285747	Down	1.13E-06	5.25E-05	-	Pbr021503.1	K03327|1|0.0|655|rcu:RCOM_1582850|multidrug resistance protein, MATE family	-	GO:0022857//transmembrane transporter activity	GO:0006810//transport	gi|694405373|ref|XP_009377538.1|/0/PREDICTED: protein TRANSPARENT TESTA 12-like isoform X1 [Pyrus x bretschneideri]
Pbr030601.1	993	589.58	273.88	227.27	106.46	-1.094095787	Down	5.31E-27	8.39E-25	-	Pbr030601.1	K13420|1|4e-28|123|vvi:100253808|LRR receptor-like serine/threonine-protein kinase FLS2 [EC:2.7.11.1]	GO:0005576//extracellular region;GO:0030312//external encapsulating structure	-	-	gi|694332737|ref|XP_009356991.1|/0/PREDICTED: polygalacturonase inhibitor [Pyrus x bretschneideri]
Pbr006985.1	5862	484	229	29.62	14.13	-1.067810175	Down	1.47E-21	1.87E-19	-	Pbr006985.1	-	-	-	-	gi|694450192|ref|XP_009350558.1|/0/PREDICTED: LOW QUALITY PROTEIN: uncharacterized protein LOC103942081 [Pyrus x bretschneideri]
Pbr017279.1	765	144.42	68.46	74.04	35.39	-1.064963133	Down	1.97E-07	1.01E-05	-	Pbr017279.1	-	GO:0044464//cell part	-	-	gi|694398405|ref|XP_009374380.1|/1.20491e-119/PREDICTED: expansin-A4-like [Pyrus x bretschneideri]
Pbr028045.1	999	533	254	204.12	98.09	-1.057239576	Down	3.08E-23	4.22E-21	-	Pbr028045.1	K00750|1|1e-13|75.5|rcu:RCOM_1590700|glycogenin glucosyltransferase [EC:2.4.1.186]	-	GO:0016740//transferase activity	-	gi|694419337|ref|XP_009337626.1|/0/PREDICTED: galactinol synthase 2-like [Pyrus x bretschneideri]
Pbr021220.1	1140	300	144	99.69	48.25	-1.046919851	Down	1.52E-13	1.33E-11	-	Pbr021220.1	K00001|1|0.0|637|pop:POPTR_827290|alcohol dehydrogenase [EC:1.1.1.1]	-	-	-	gi|694405729|ref|XP_009377701.1|/0/PREDICTED: alcohol dehydrogenase 1-like [Pyrus x bretschneideri]
Pbr028690.1	4308	106	51	8.87	4.3	-1.044597445	Down	1.26E-05	0.000480213	-	Pbr028690.1	K05681|1|7e-35|148|cme:CMS467C|ATP-binding cassette, subfamily G (WHITE), member 2;K12843|3|2e-32|140|vvi:100248403|U4/U6 small nuclear ribonucleoprotein PRP3	-	-	-	gi|694330828|ref|XP_009356106.1|/0/PREDICTED: pleiotropic drug resistance protein 2-like [Pyrus x bretschneideri]
Pbr037838.1	1470	579	282	146.92	72.16	-1.025759557	Down	5.68E-24	8.00E-22	-	Pbr037838.1	K05917|1|0.0|827|pop:POPTR_48605|cytochrome P450, family 51 (sterol 14-demethylase) [EC:1.14.13.70]	-	GO:0016741;GO:0016491//oxidoreductase activity;GO:0005506//iron ion binding	GO:0006730//one-carbon metabolic process	gi|694359575|ref|XP_009359866.1|/0/PREDICTED: sterol 14-demethylase-like [Pyrus x bretschneideri]
Pbr036330.1	921	4750	2327	1986.68	981.42	-1.017416935	Down	1.08E-181	2.40E-178	-	Pbr036330.1	-	-	-	-	-
Pbr034597.1	381	42048	20795	48533.23	24201.06	-1.003902639	Down	0	0	-	Pbr034597.1	-	-	-	-	gi|694353627|ref|XP_009358205.1|/1.76675e-55/PREDICTED: thionin-like protein 2 [Pyrus x bretschneideri]
